# Supplementary material for: Integrated Transcriptional Regulatory Network of Quorum Sensing, Replication Control, and SOS Response in Dinoroseobacter shibae
Source: Front Microbiol. 2019 Apr 12;10:803. doi: 10.3389/fmicb.2019.00803 (PMC6473078; doi:10.3389/fmicb.2019.00803)
Supplement: Supplementary file 1 [file Table_1.xlsx]

## Sheet: log2FC_all_genes
# Supplementary Table S1: Annotation, log2 fold changes and adjusted p-values for all D. shibae genes
#										log2 Fold Change compared to timepoint 0								Benjamini-Hochberg adjusted p-value (false discovery rate)
#										Induction with 500 nM 3-oxo-C14 HSL						Addition of DMSO (Control)		Induction with 500 nM 3-oxo-C14 HSL						Addition of DMSO (Control)
#	Annotation									10 min	20 min	40 min	60 min	120 min	180 min	60 min	180 min	10 min	20 min	40 min	60 min	120 min	180 min	60 min	180 min
ID	Replicon	Source	Type	Start	End	Strand	parent	LocusTag	product	logFC010	logFC020	logFC040	logFC060	logFC120	logFC180	logFC060Con	logFC180Con	FDR010	FDR020	FDR040	FDR060	FDR120	FDR180	FDR060Con	FDR180Con
YP_001531351.1	NC_009952.1	RefSeq	CDS	128	1567	+	gene0	Dshi_0001	putative oxidoreductase	-0.363537	-0.281749	-0.439252	-0.421109	-0.236636	-0.242177	-0.310166	-0.197663	0.000136653	0.00707246	6.00537e-07	1.78983e-06	0.00914621	0.00605999	0.00103717	0.0463769
YP_001531352.1	NC_009952.1	RefSeq	CDS	1782	6320	+	gene1	Dshi_0002	glutamate synthase	-0.130227	-0.116699	-0.193522	-0.204363	-0.167207	-0.181003	-0.162533	-0.138575	0.294928	0.426246	0.142166	0.0677798	0.0859178	0.0521841	0.136151	0.202251
YP_001531354.1	NC_009952.1	RefSeq	CDS	7257	8114	-	gene2	Dshi_0004	hypothetical protein	-0.0214408	-0.0493831	0.0110706	0.184915	0.217534	0.488857	-0.0183055	0.500501	0.905634	0.801058	0.974168	0.0906133	0.0152377	2.06111e-10	0.910043	2.32699e-10
YP_001531355.1	NC_009952.1	RefSeq	CDS	8220	8924	+	gene3	Dshi_0005	hypothetical protein	-0.284031	0.217867	-0.242652	0.00654969	-0.0130659	0.133472	-0.10527	0.32627	0.190349	0.397133	0.394376	0.986658	0.960729	0.513501	0.668057	0.0671977
YP_001531356.1	NC_009952.1	RefSeq	CDS	9028	9855	+	gene4	Dshi_0006	2%2C3%2C4%2C5-tetrahydropyridine-2%2C6-carboxylate N-succinyltransferase	-0.120691	-0.142281	0.0131558	0.0404066	0.10215	0.0532367	-0.250702	0.0118039	0.352959	0.31976	0.966761	0.827737	0.347611	0.664056	0.0121256	0.943031
YP_001531358.1	NC_009952.1	RefSeq	CDS	10683	11255	+	gene5	Dshi_0008	hypothetical protein	0.259464	-0.0735471	0.116547	0.1002	0.183715	-0.0140948	0.392718	0.247615	0.0186292	0.701362	0.551783	0.517464	0.0765774	0.930126	4.91895e-05	0.0146034
YP_001531359.1	NC_009952.1	RefSeq	CDS	11747	11953	-	gene6	Dshi_0009	cold-shock DNA-binding domain-containing protein	1.12255	0.388396	0.472167	0.378549	0.0250376	0.259023	0.30935	0.441634	2.88209e-09	0.167359	0.083864	0.145018	0.940736	0.257822	0.215907	0.0424228
YP_001531360.1	NC_009952.1	RefSeq	CDS	12121	12642	-	gene7	Dshi_0010	hypothetical protein	0.270267	0.053125	-0.0706125	-0.283739	-0.436542	-0.5814	0.179739	-0.0907776	0.717226	0.961521	0.962061	0.709957	0.417693	0.264088	0.783199	0.909128
YP_001531361.1	NC_009952.1	RefSeq	CDS	12777	13124	+	gene8	Dshi_0011	hypothetical protein	-0.0440608	0.170995	0.0824203	0.0911637	-0.0344486	-0.0104255	0.140607	0.153325	0.84896	0.39202	0.80069	0.680166	0.859861	0.962888	0.406525	0.339656
YP_001531362.1	NC_009952.1	RefSeq	CDS	13129	14268	+	gene9	Dshi_0012	succinyl-diaminopimelate desuccinylase	-0.151245	0.000968952	-0.0159292	0.0282195	0.0288365	0.0773334	-0.0193837	0.129337	0.249641	0.997193	0.962636	0.894506	0.843965	0.517771	0.909639	0.269431
YP_001531363.1	NC_009952.1	RefSeq	CDS	14265	14693	+	gene10	Dshi_0013	N-acetyltransferase GCN5	-0.0862515	0.162871	-0.00880405	0.0057864	-0.0422536	0.0279972	-0.0327917	0.0566272	0.694286	0.431215	0.986761	0.98421	0.830368	0.887621	0.88613	0.798406
YP_001531364.1	NC_009952.1	RefSeq	CDS	14693	15271	+	gene11	Dshi_0014	hypothetical protein	-0.149597	0.0674187	-0.128376	-0.0744767	-0.131871	-0.0662045	-0.0482237	-0.00693989	0.515755	0.832336	0.696945	0.787718	0.463295	0.737105	0.843675	0.978929
YP_001531365.1	NC_009952.1	RefSeq	CDS	15472	17727	+	gene12	Dshi_0015	ribonuclease R	-0.132488	-0.0608458	-0.115085	-0.069747	-0.0864336	-0.102611	-0.184617	-0.106111	0.321464	0.756256	0.534025	0.669422	0.459172	0.3545	0.0940511	0.395243
YP_001531366.1	NC_009952.1	RefSeq	CDS	18179	19426	+	gene13	Dshi_0016	lytic murein transglycosylase	0.0935121	0.00690215	0.148074	0.108146	0.12609	0.272969	-0.170333	0.10365	0.660209	0.980106	0.550463	0.597661	0.405916	0.0275879	0.297993	0.576174
YP_001531367.1	NC_009952.1	RefSeq	CDS	19516	20166	-	gene14	Dshi_0017	hypothetical protein	0.525773	0.383335	0.384409	0.423128	0.608671	0.627762	-0.114375	0.782957	0.551604	0.722973	0.773144	0.629554	0.315055	0.295387	0.910043	0.202047
YP_001531368.1	NC_009952.1	RefSeq	CDS	20326	22629	-	gene15	Dshi_0018	multicopper oxidase	0.0687713	0.148738	0.198786	0.296075	0.444616	0.626057	0.0306975	0.216681	0.805766	0.584015	0.458256	0.0984194	0.0012645	9.12433e-07	0.90846	0.225126
YP_001531369.1	NC_009952.1	RefSeq	CDS	22866	24683	+	gene16	Dshi_0019	GTP-binding protein TypA	0.17952	0.417478	0.0245325	0.0424496	0.210464	0.183015	0.181717	-0.0656656	0.490176	0.0532601	0.966761	0.919283	0.290746	0.365342	0.440365	0.826435
YP_001531370.1	NC_009952.1	RefSeq	CDS	25297	26019	-	gene17	Dshi_0020	putative transcriptional regulator	0.0385862	-0.127229	0.164647	0.281442	0.352629	0.350193	-0.068029	0.27875	0.88337	0.617804	0.502517	0.0693339	0.00464607	0.00432779	0.744924	0.0476686
YP_001531371.1	NC_009952.1	RefSeq	CDS	25973	26377	-	gene18	Dshi_0021	hypothetical protein	-0.370408	-0.0351088	0.00785175	0.212723	0.329056	0.00203566	-0.0753708	-0.136493	0.0690451	0.921621	0.991	0.327789	0.0377115	0.994322	0.766009	0.556968
YP_001531372.1	NC_009952.1	RefSeq	CDS	26400	26954	+	gene19	Dshi_0022	hypothetical protein	-0.353312	0.3861	0.433893	1.56831	1.68167	1.51332	0.324852	0.0942766	0.624814	0.588024	0.576582	2.82229e-06	5.52986e-08	1.43551e-06	0.560027	0.896288
YP_001531373.1	NC_009952.1	RefSeq	CDS	26998	27618	+	gene20	Dshi_0023	ribonuclease HII	-0.1435	-0.0130197	-0.078083	0.0321634	-0.012015	0.0695315	0.199032	0.265897	0.365964	0.961557	0.773144	0.891554	0.944335	0.618756	0.110222	0.0155491
YP_001531374.1	NC_009952.1	RefSeq	CDS	27713	28819	+	gene21	Dshi_0024	adenine-specific methyltransferase	0.221622	0.0374122	0.191375	0.326551	0.689551	0.766641	-0.0398462	0.176042	0.11895	0.888554	0.316122	0.0106091	6.57775e-12	7.13484e-15	0.836244	0.196
YP_001531375.1	NC_009952.1	RefSeq	CDS	29143	29814	+	gene22	Dshi_0025	transcriptional activator anti-ECFsigma factor	0.366701	0.0948963	0.306938	0.391895	0.750183	0.746229	-0.204436	0.248941	0.0244606	0.743091	0.10795	0.00935511	2.60042e-10	2.33287e-10	0.255299	0.115791
YP_001531376.1	NC_009952.1	RefSeq	CDS	29888	30529	+	gene23	Dshi_0026	NAD-dependent epimerase%2Fdehydratase	0.321531	0.238794	0.0482336	0.032455	0.19277	0.100433	-0.463646	-0.379282	0.073492	0.281862	0.915179	0.927902	0.251743	0.599485	0.0039043	0.0164901
YP_001531377.1	NC_009952.1	RefSeq	CDS	30653	31807	-	gene24	Dshi_0027	alkane 1-monooxygenase	-0.434573	-0.190697	-0.0660326	0.0141885	0.068285	0.144392	-0.021015	0.240344	0.00926091	0.380945	0.865944	0.961985	0.70348	0.343739	0.930344	0.0979926
YP_001531378.1	NC_009952.1	RefSeq	CDS	31815	32909	-	gene25	Dshi_0028	A%2FG-specific adenine glycosylase	-0.0287191	-0.0984518	-0.370222	-0.309387	-0.524816	-0.870001	-0.679493	-0.210786	0.95558	0.867146	0.423889	0.411194	0.0599852	0.0011181	0.0250986	0.58458
YP_001531379.1	NC_009952.1	RefSeq	CDS	32995	33507	+	gene26	Dshi_0029	hypothetical protein	-0.0135454	0.142174	0.1877	0.297537	0.288712	0.180863	0.274683	0.274506	0.943574	0.312504	0.149735	0.0013742	0.000693349	0.0496379	0.00376578	0.0021878
YP_001531380.1	NC_009952.1	RefSeq	CDS	33519	34190	+	gene27	Dshi_0030	putative thiol-disulfide oxidoreductase D	-0.213682	-0.132561	0.0502448	0.200646	0.266539	0.235147	0.0316907	0.177581	0.0222336	0.272566	0.809609	0.0252641	0.000300611	0.00145235	0.806381	0.034883
YP_001531381.1	NC_009952.1	RefSeq	CDS	34226	35239	-	gene28	Dshi_0031	tetraacyldisaccharide 4%27-kinase	-0.353612	0.0796997	-0.0177834	0.0893275	-0.111683	-0.177245	-0.0378396	-0.0558064	0.13205	0.823923	0.975654	0.767311	0.609508	0.372626	0.895922	0.850463
YP_001531382.1	NC_009952.1	RefSeq	CDS	35239	36555	-	gene29	Dshi_0032	three-deoxy-D-manno-octulosonic-acid transferase domain-containing protein	-0.114265	-0.0354025	-0.0322507	0.0978163	0.0133258	0.0857203	0.0557966	-0.0375789	0.538193	0.893545	0.926774	0.589037	0.941939	0.548862	0.750524	0.851184
YP_001531383.1	NC_009952.1	RefSeq	CDS	36716	36907	-	gene30	Dshi_0033	hypothetical protein	0.199518	0.115986	0.116862	0.30825	0.264348	0.259692	0.0172668	0.346023	0.639717	0.835174	0.87274	0.382587	0.369125	0.37536	0.972459	0.252818
YP_001531384.1	NC_009952.1	RefSeq	CDS	36904	37551	-	gene31	Dshi_0034	ATP-dependent protease La	0.0383995	0.182238	0.254972	0.158141	0.0911701	-0.0947902	0.186278	-0.0903976	0.851513	0.267054	0.074979	0.282458	0.50668	0.490115	0.151976	0.581084
YP_001531385.1	NC_009952.1	RefSeq	CDS	37578	38489	-	gene32	Dshi_0035	thioredoxin domain-containing protein	0.010113	0.0773391	-0.030243	0.00817469	-0.0349462	-0.103375	0.0436976	-0.0460932	0.957025	0.672171	0.917282	0.96976	0.805264	0.359346	0.772729	0.770574
YP_001531386.1	NC_009952.1	RefSeq	CDS	38563	39351	-	gene33	Dshi_0036	exodeoxyribonuclease III	0.023003	0.132684	0.0926347	0.150322	0.0833231	0.0252294	0.265712	0.289702	0.908248	0.395947	0.661524	0.245565	0.499034	0.867261	0.0105855	0.00267464
YP_001531387.1	NC_009952.1	RefSeq	CDS	39692	40216	+	gene34	Dshi_0037	hypothetical protein	0.381194	-0.313127	-0.0710353	-0.262464	-0.86622	-1.93012	-0.245107	-0.05542	0.0416857	0.162457	0.883208	0.2254	1.98211e-09	1.09725e-42	0.219768	0.847313
YP_001531388.1	NC_009952.1	RefSeq	CDS	40432	41118	-	gene35	Dshi_0038	two component transcriptional regulator	-0.122772	-0.0418731	-0.0782062	-0.0541858	-0.00855376	0.0925979	-0.0377749	-0.0374103	0.33753	0.832937	0.703913	0.746498	0.955552	0.38228	0.796149	0.811392
YP_001531389.1	NC_009952.1	RefSeq	CDS	41277	42347	+	gene36	Dshi_0039	GTP cyclohydrolase II	0.101109	0.067458	0.0506875	0.149657	0.181428	0.232341	-0.0650027	0.195376	0.460405	0.698126	0.838574	0.190042	0.0448763	0.00576743	0.616559	0.0383984
YP_001531390.1	NC_009952.1	RefSeq	CDS	42375	42662	+	gene37	Dshi_0040	hypothetical protein	0.539324	0.148197	0.296663	0.36969	0.319452	0.570428	0.220638	0.499784	0.00478871	0.657951	0.268455	0.0690153	0.0732992	0.000196445	0.319533	0.00285453
YP_001531391.1	NC_009952.1	RefSeq	CDS	42669	43163	+	gene38	Dshi_0041	hypothetical protein	-0.0861646	0.181814	0.217148	0.20423	0.269486	0.203183	0.0718697	0.278412	0.809488	0.569459	0.510782	0.425321	0.154792	0.319477	0.804578	0.177104
YP_001531392.1	NC_009952.1	RefSeq	CDS	43160	43816	-	gene39	Dshi_0042	alanine racemase domain-containing protein	-0.355762	-0.0278374	-0.0977476	-0.131668	0.0426379	-0.147501	0.0450621	-0.201888	0.0124289	0.916595	0.710982	0.447162	0.802443	0.266132	0.810168	0.136286
YP_001531393.1	NC_009952.1	RefSeq	CDS	43903	44862	-	gene40	Dshi_0043	porin	0.237303	0.042445	0.118276	0.135901	0.221669	0.145318	0.0288729	0.00898335	0.0941818	0.876142	0.643392	0.447162	0.0740719	0.277709	0.888975	0.963924
YP_001531394.1	NC_009952.1	RefSeq	CDS	45163	45633	+	gene41	Dshi_0044	hypothetical protein	-0.0987657	0.0187332	-0.0305252	-0.0506045	-0.111193	-0.252258	-0.100011	-0.0599959	0.466156	0.92623	0.909202	0.759092	0.273768	0.0027445	0.400498	0.657455
YP_001531395.1	NC_009952.1	RefSeq	CDS	45640	46014	-	gene42	Dshi_0045	hypothetical protein	-0.0859141	-0.0215047	-0.0535218	-0.0207497	-0.0105507	0.00682531	-0.147558	0.202951	0.776962	0.960308	0.91212	0.955103	0.967181	0.980706	0.519612	0.304907
YP_001531396.1	NC_009952.1	RefSeq	CDS	46315	46704	+	gene43	Dshi_0046	hypothetical protein	-0.0366115	0.0337084	-0.23717	-0.00572441	0.0471234	0.210294	-0.155181	0.10558	0.905634	0.922653	0.365175	0.987844	0.840081	0.212102	0.470486	0.651872
YP_001531397.1	NC_009952.1	RefSeq	CDS	46984	47406	-	gene44	Dshi_0047	hypothetical protein	0.206145	0.0559288	-0.0528001	-0.0743313	-0.154802	-0.0126013	0.319309	0.0803607	0.0983356	0.797516	0.86053	0.68273	0.174963	0.943166	0.00312808	0.602521
YP_001531398.1	NC_009952.1	RefSeq	CDS	47483	48445	-	gene45	Dshi_0048	putative transposase	0.259832	0.0623209	-0.0525247	-0.219422	-0.851428	-1.38227	-0.122243	-1.19605	0.158418	0.84618	0.907175	0.266017	5.66834e-11	6.10079e-27	0.560214	4.23308e-20
YP_001531399.1	NC_009952.1	RefSeq	CDS	48547	48753	+	gene46	Dshi_0049	hypothetical protein	0.303112	-0.0865662	-0.0293107	-0.0697311	-0.0311274	-0.130823	0.259204	0.0893249	0.00933702	0.668882	0.928703	0.715393	0.848681	0.277964	0.0253645	0.558244
YP_001531400.1	NC_009952.1	RefSeq	CDS	48750	49232	-	gene47	Dshi_0050	hypothetical protein	0.344885	-0.108642	-0.0315877	-0.0372294	-0.00282732	-0.0357873	0.211458	0.163351	0.00196039	0.558836	0.921138	0.870404	0.98861	0.814966	0.081262	0.186426
YP_001531401.1	NC_009952.1	RefSeq	CDS	49229	49645	-	gene48	Dshi_0051	hypothetical protein	0.387103	0.147266	-0.0168314	0.0246966	0.0355135	-0.00789637	0.2305	0.102528	0.00363857	0.473089	0.970302	0.933055	0.85171	0.972228	0.115807	0.572317
YP_001531402.1	NC_009952.1	RefSeq	CDS	49656	49868	-	gene49	Dshi_0052	hypothetical protein	0.398061	0.301854	0.143253	0.0925751	0.144541	-0.104205	0.276085	-0.0605328	0.0156545	0.130289	0.656943	0.734914	0.424258	0.586557	0.113141	0.813362
YP_001531403.1	NC_009952.1	RefSeq	CDS	49943	51163	+	gene50	Dshi_0053	hypothetical protein	0.472667	0.259896	-0.0503004	-0.0141676	0.0684197	0.207889	-0.203632	0.0805268	0.0770664	0.479271	0.942858	0.97763	0.840081	0.434486	0.520758	0.837687
YP_001531404.1	NC_009952.1	RefSeq	CDS	51142	51732	-	gene51	Dshi_0054	glutathione S-transferase-like protein	-0.0635314	0.0781165	0.194855	0.177069	-0.0271013	-0.0231645	0.0903484	-0.125376	0.831174	0.82104	0.507707	0.448657	0.916921	0.92931	0.702383	0.60371
YP_001531405.1	NC_009952.1	RefSeq	CDS	51747	52772	-	gene52	Dshi_0055	DNA polymerase III subunit delta	0.0930177	0.0678706	0.234306	0.382658	0.0464732	0.1201	-0.0348902	0.108245	0.760381	0.860418	0.430136	0.0500451	0.858663	0.581319	0.90846	0.685989
YP_001531406.1	NC_009952.1	RefSeq	CDS	52769	53263	-	gene53	Dshi_0056	hypothetical protein	0.0102482	-0.138886	-0.150499	0.0872994	-0.0137068	-0.052616	-0.129415	-0.0501197	0.976007	0.704117	0.725661	0.802016	0.96231	0.848281	0.632721	0.878745
YP_001531407.1	NC_009952.1	RefSeq	CDS	53250	55859	-	gene54	Dshi_0057	leucyl-tRNA synthetase	-0.12234	-0.0674147	0.0463893	0.0504465	0.115575	0.0419415	-0.0261719	0.025646	0.3491	0.708999	0.866109	0.77575	0.277296	0.73953	0.872689	0.876612
YP_001531408.1	NC_009952.1	RefSeq	CDS	55941	56645	-	gene55	Dshi_0058	outer membrane lipoprotein carrier protein	0.116543	-0.186853	-0.0835365	-0.0208626	0.00915468	0.161557	-0.211741	-0.266087	0.646887	0.467333	0.846536	0.951839	0.97117	0.362344	0.281497	0.138769
YP_001531409.1	NC_009952.1	RefSeq	CDS	56686	59673	-	gene56	Dshi_0059	DNA translocase	0.0640409	-0.030748	0.0411057	0.0910913	0.300677	0.312685	-0.083907	0.0147824	0.676936	0.887321	0.883208	0.543314	0.000718959	0.000288523	0.529549	0.930422
YP_001531410.1	NC_009952.1	RefSeq	CDS	59687	60868	-	gene57	Dshi_0060	class I%2FII aminotransferase	0.010004	0.104164	0.0579227	0.196772	0.286872	0.376435	0.258897	0.166142	0.958756	0.563468	0.841387	0.122022	0.00371424	4.41855e-05	0.0199074	0.158505
YP_001531411.1	NC_009952.1	RefSeq	CDS	60992	62323	-	gene58	Dshi_0061	amidase	-0.107681	0.151704	0.0719288	0.0472018	0.156907	0.0716998	0.226176	0.115147	0.483154	0.293421	0.759777	0.796146	0.12307	0.555317	0.0294727	0.346413
YP_001531412.1	NC_009952.1	RefSeq	CDS	62385	63650	+	gene59	Dshi_0062	2-octaprenyl-6-methoxyphenol hydroxylase	-0.270387	0.166522	-0.0457363	0.0128004	0.292662	0.392868	-0.081456	0.284604	0.0536662	0.368641	0.899756	0.961985	0.0120374	0.000267656	0.639811	0.0198829
YP_001531413.1	NC_009952.1	RefSeq	CDS	63773	64567	-	gene60	Dshi_0063	inositol-phosphate phosphatase	0.117004	0.107743	0.0653939	-0.0220565	-0.120603	-0.0263685	0.157444	0.0707066	0.631192	0.699107	0.873161	0.946099	0.503728	0.9053	0.404189	0.761454
YP_001531414.1	NC_009952.1	RefSeq	CDS	64554	65900	-	gene61	Dshi_0064	peptidase U62 modulator of DNA gyrase	0.0239045	0.123593	0.142322	0.0187536	-0.00934362	-0.000115367	0.123198	0.0872239	0.933883	0.641297	0.633968	0.954441	0.966948	0.999201	0.534738	0.694841
YP_001531415.1	NC_009952.1	RefSeq	CDS	65978	67468	-	gene62	Dshi_0065	hypothetical protein	-0.0904996	-0.101753	-0.186018	-0.108061	-0.153337	-0.0742606	-0.0785945	-0.0750688	0.687106	0.679987	0.395938	0.597165	0.295313	0.660571	0.676919	0.712754
YP_001531416.1	NC_009952.1	RefSeq	CDS	67584	68342	+	gene63	Dshi_0066	dehydrogenase%2Freductase	-0.124024	-0.124304	-0.107675	0.0259504	0.151055	0.229238	-0.105644	0.0599977	0.242672	0.293551	0.44144	0.875974	0.0579183	0.00132606	0.283199	0.603565
YP_001531417.1	NC_009952.1	RefSeq	CDS	68339	69085	+	gene64	Dshi_0067	enoyl-CoA hydratase%2Fisomerase	-0.124078	-0.0158545	-0.0573463	0.0343554	0.0809954	0.203911	0.084889	0.341285	0.569853	0.961557	0.88165	0.908938	0.639008	0.142238	0.662805	0.00922804
YP_001531418.1	NC_009952.1	RefSeq	CDS	69090	69674	-	gene65	Dshi_0068	lipoprotein	0.055669	0.0335626	0.0569562	0.181039	0.631315	1.40425	0.113371	0.105031	0.736009	0.878255	0.826826	0.129341	6.25385e-15	9.60121e-73	0.366426	0.406775
YP_001531419.1	NC_009952.1	RefSeq	CDS	69751	70632	-	gene66	Dshi_0069	auxin efflux carrier	0.0283145	0.0487943	-0.0195622	-0.0644624	-0.00390174	-0.116573	0.0421372	-0.228316	0.915072	0.878255	0.966761	0.81259	0.987633	0.493635	0.856471	0.152855
YP_001531420.1	NC_009952.1	RefSeq	CDS	70719	71045	+	gene67	Dshi_0070	hemimethylated DNA-binding protein	0.216587	0.180292	0.190928	0.126484	0.214404	0.00567678	0.284582	0.095054	0.0210838	0.0965733	0.0830707	0.25303	0.00807173	0.969826	0.000657249	0.376384
YP_001531421.1	NC_009952.1	RefSeq	CDS	71093	72676	-	gene68	Dshi_0071	gamma-glutamyltransferase	-0.21194	-0.145392	-0.0560577	0.00159116	0.0146327	0.196128	-0.065937	-0.0567062	0.0596893	0.292699	0.81275	0.993857	0.920272	0.0252369	0.613486	0.691135
YP_001531422.1	NC_009952.1	RefSeq	CDS	72738	73247	-	gene69	Dshi_0072	serine-protein kinase rsbW	-0.320796	-0.17612	-0.0373872	-0.0891381	3.2564	6.13379	0.0861157	-0.239811	0.646651	0.838989	0.976849	0.922607	1.46447e-49	2.22402e-218	0.895922	0.701059
YP_001531423.1	NC_009952.1	RefSeq	CDS	73262	73594	-	gene70	Dshi_0073	anti-sigma-factor antagonist rsbV	-0.232386	0.0648	0.0410885	0.03648	3.72264	6.45419	0.0358012	-0.0318336	0.646887	0.918774	0.966351	0.955036	1.13453e-105	0	0.941784	0.951931
YP_001531424.1	NC_009952.1	RefSeq	CDS	73694	74872	+	gene71	Dshi_0074	acetyl-CoA acetyltransferase	-0.0749198	0.0425865	-0.0462051	-0.107592	-0.0994868	-0.0696318	-0.0548659	0.0214756	0.631192	0.835174	0.866218	0.444271	0.371815	0.560925	0.697026	0.896895
YP_001531425.1	NC_009952.1	RefSeq	CDS	75136	75378	-	gene72	Dshi_0075	hypothetical protein	-0.134675	0.0999328	0.105812	0.157311	0.215974	0.431804	0.219424	0.259782	0.736009	0.832336	0.864887	0.659336	0.386827	0.0357103	0.441887	0.329437
YP_001531426.1	NC_009952.1	RefSeq	CDS	75771	76007	+	gene73	Dshi_0076	hypothetical protein	-0.180994	0.261447	0.856123	0.379297	0.853732	0.178308	0.592436	0.557996	0.919579	0.889331	0.560559	0.801165	0.322719	0.887515	0.594105	0.637403
YP_001531427.1	NC_009952.1	RefSeq	CDS	76020	76910	+	gene74	Dshi_0077	hypothetical protein	0.116511	0.808964	0.55561	0.581895	0.304577	0.11406	-0.0305825	0.300887	0.933997	0.399212	0.687601	0.545618	0.732063	0.913006	0.982445	0.77866
YP_001531428.1	NC_009952.1	RefSeq	CDS	76953	77537	+	gene75	Dshi_0078	hypothetical protein	-0.000268959	-0.118796	-0.0602599	-0.450252	-0.295891	-0.441762	-0.0213075	-0.13904	0.999753	0.90294	0.966351	0.486568	0.591153	0.385563	0.979286	0.851184
YP_001531429.1	NC_009952.1	RefSeq	CDS	78091	78972	+	gene77	Dshi_0079	lipid A biosynthesis acyltransferase	-0.109184	-0.0835647	-0.0253804	-0.123326	-0.075109	-0.125701	-0.0819107	-0.0336054	0.542916	0.700778	0.942858	0.462401	0.606288	0.329959	0.610315	0.86429
YP_001531430.1	NC_009952.1	RefSeq	CDS	78969	79955	-	gene78	Dshi_0080	hypothetical protein	0.164095	-0.0837479	-0.0119393	-0.0280864	-0.215095	-0.133264	-0.0357703	0.052494	0.400644	0.761943	0.978511	0.928632	0.13773	0.399498	0.876822	0.818087
YP_001531431.1	NC_009952.1	RefSeq	CDS	80080	81186	-	gene79	Dshi_0081	3-isopropylmalate dehydrogenase	-0.17237	-0.0969892	-0.176812	-0.227153	-0.110219	-0.00700373	0.0164839	-0.106631	0.248004	0.646077	0.339453	0.0993586	0.417176	0.972395	0.935615	0.49639
YP_001531432.1	NC_009952.1	RefSeq	CDS	81262	82386	-	gene80	Dshi_0082	hypothetical protein	0.0713249	-0.203885	-0.0102182	0.220745	3.59858	4.90379	0.0247631	-0.13073	0.888106	0.689506	0.992836	0.57147	2.20247e-125	8.13758e-252	0.956407	0.758164
YP_001531433.1	NC_009952.1	RefSeq	CDS	82492	83097	-	gene81	Dshi_0083	isopropylmalate isomerase small subunit	0.0726751	-0.0838143	0.0684403	0.0302015	-0.00856791	-0.140827	-0.0214	-0.0478856	0.624814	0.622321	0.761296	0.877734	0.955641	0.153885	0.89378	0.743746
YP_001531434.1	NC_009952.1	RefSeq	CDS	83135	83662	-	gene82	Dshi_0084	hypothetical protein	-0.00339648	-0.00881864	0.101102	0.0797995	0.14409	-0.0194886	-0.085078	-0.0606735	0.986124	0.972098	0.641991	0.63887	0.197945	0.901015	0.558591	0.705454
YP_001531435.1	NC_009952.1	RefSeq	CDS	83697	85100	-	gene83	Dshi_0085	isopropylmalate isomerase large subunit	-0.0549672	0.037021	-0.0293505	0.0364724	0.104626	0.0828678	0.052734	-0.00514037	0.736009	0.863017	0.918856	0.853766	0.354653	0.480183	0.717704	0.976071
YP_001531436.1	NC_009952.1	RefSeq	CDS	85412	86014	+	gene84	Dshi_0086	SOUL heme-binding protein	-0.648016	-0.502616	-0.394272	-1.22478	-1.11782	-3.25545	-1.00215	-3.19341	0.00974803	0.0911375	0.280905	1.07372e-08	5.33773e-08	3.98683e-55	6.99023e-06	9.7164e-53
YP_001531437.1	NC_009952.1	RefSeq	CDS	86213	86545	+	gene85	Dshi_0087	iojap family protein	-0.0890094	-0.338198	0.0126865	-0.207225	-0.161552	-0.46391	-0.592529	-0.517314	0.598979	0.00415605	0.974713	0.115004	0.164655	9.33593e-07	1.92338e-09	9.14935e-08
YP_001531438.1	NC_009952.1	RefSeq	CDS	86564	87034	+	gene86	Dshi_0088	rRNA large subunit methyltransferase	-0.0151832	-0.282743	0.00804998	-0.188421	0.0043781	-0.35508	-0.616873	-0.724857	0.959258	0.218995	0.991	0.417746	0.987815	0.024178	0.000120465	1.56198e-06
YP_001531439.1	NC_009952.1	RefSeq	CDS	87158	88675	+	gene87	Dshi_0089	phosphoglyceromutase	0.045949	0.00435664	0.0728399	-0.0215	0.0489855	-0.0686094	-0.128765	-0.151511	0.756496	0.981761	0.705825	0.915208	0.669062	0.519317	0.218916	0.116722
YP_001531440.1	NC_009952.1	RefSeq	CDS	88672	89775	+	gene88	Dshi_0090	peptidase M23B	0.198764	0.0677154	0.110838	0.124354	0.0446151	0.0247536	0.0336257	0.0551774	0.0316019	0.657972	0.449803	0.250776	0.684937	0.833942	0.796684	0.652751
YP_001531441.1	NC_009952.1	RefSeq	CDS	89783	91120	+	gene89	Dshi_0091	carboxyl-terminal protease	0.0503346	-0.0508086	0.133486	0.148975	0.159024	0.0874449	-0.074297	0.0849796	0.720536	0.76928	0.329704	0.167814	0.0689297	0.373248	0.530786	0.458272
YP_001531442.1	NC_009952.1	RefSeq	CDS	91122	91604	+	gene90	Dshi_0092	NUDIX hydrolase	0.108249	-0.0517115	0.074101	0.0510469	0.0638761	-0.0289919	-0.172534	-0.0123747	0.458677	0.80159	0.750212	0.780187	0.614199	0.837347	0.13241	0.943031
YP_001531443.1	NC_009952.1	RefSeq	CDS	91896	92264	-	gene91	Dshi_0093	hypothetical protein	0.102884	0.163096	0.251596	0.116464	-0.124356	0.189614	-0.0542697	0.35224	0.866811	0.805392	0.710982	0.852522	0.789668	0.636978	0.921104	0.366131
YP_001531444.1	NC_009952.1	RefSeq	CDS	92411	93343	-	gene92	Dshi_0094	hypothetical protein	0.0127645	0.123572	0.0957105	0.288146	0.458475	0.348173	0.101191	-0.0332875	0.984296	0.86066	0.917555	0.52865	0.144496	0.308631	0.845404	0.953109
YP_001531445.1	NC_009952.1	RefSeq	CDS	93348	94247	-	gene93	Dshi_0095	hypothetical protein	0.248788	0.107897	0.0733235	0.188702	0.221356	0.133754	0.0579817	-0.0254328	0.340513	0.773394	0.891379	0.475254	0.269611	0.555317	0.84777	0.935899
YP_001531446.1	NC_009952.1	RefSeq	CDS	94244	94774	-	gene94	Dshi_0096	hypothetical protein	0.252844	-0.33981	-0.18492	-0.106722	-0.109388	-0.28064	-0.0881269	-0.2051	0.337576	0.223332	0.641991	0.75004	0.655626	0.174189	0.760674	0.414827
YP_001531447.1	NC_009952.1	RefSeq	CDS	95154	95567	-	gene95	Dshi_0097	hypothetical protein	-0.437423	-0.579482	-0.547304	-0.309589	-0.390556	-0.271079	-0.407498	-0.0363971	0.161614	0.0502966	0.0731997	0.319923	0.110413	0.297167	0.132941	0.927849
YP_001531448.1	NC_009952.1	RefSeq	CDS	95564	96019	-	gene96	Dshi_0098	hypothetical protein	-0.339849	-0.199151	-0.248588	-0.232081	-0.081382	-0.179073	-0.251083	-0.131185	0.133681	0.465604	0.364065	0.292078	0.713294	0.350376	0.212535	0.589025
YP_001531449.1	NC_009952.1	RefSeq	CDS	96161	96931	-	gene97	Dshi_0099	hypothetical protein	-0.420645	-0.215664	-0.0500604	-0.2084	-0.0351378	0.086571	0.00674998	-0.102124	0.0197023	0.343896	0.907175	0.275446	0.873256	0.637777	0.981229	0.639251
YP_001531450.1	NC_009952.1	RefSeq	CDS	96999	98882	-	gene98	Dshi_0100	putative transposase	-0.192019	-0.108115	-0.20031	-0.227967	-0.179379	-0.163056	-0.099022	-0.0380781	0.349336	0.686751	0.404459	0.206824	0.256951	0.308257	0.621252	0.877108
YP_001531451.1	NC_009952.1	RefSeq	CDS	99281	99538	+	gene99	Dshi_0101	hypothetical protein	0.297869	-0.173379	-0.122141	-0.0769203	0.0124099	-0.232855	0.0583241	0.0746315	0.134361	0.527836	0.746938	0.798572	0.960729	0.182036	0.820502	0.771632
YP_001531452.1	NC_009952.1	RefSeq	CDS	99840	102824	+	gene100	Dshi_0102	DNA polymerase III subunit alpha	0.0322959	0.147824	0.0205959	-0.184652	-0.163947	-0.462148	-0.154516	-0.0481505	0.940099	0.706686	0.975654	0.572248	0.530666	0.0308686	0.605673	0.896702
YP_001531453.1	NC_009952.1	RefSeq	CDS	102930	104042	+	gene101	Dshi_0103	alcohol dehydrogenase class III%2FS-%28hydroxymethyl%29glutathione dehydrogenase	0.167623	-0.00178569	0.0189889	0.0577246	-0.000158492	0.0302926	-0.0226966	0.0680855	0.26214	0.995816	0.962061	0.791947	0.999322	0.857903	0.909917	0.701613
YP_001531454.1	NC_009952.1	RefSeq	CDS	104039	104527	+	gene102	Dshi_0104	N-acetyltransferase GCN5	-0.119175	-0.161671	0.0704926	0.0687013	0.206321	0.0554428	-0.0160508	0.111966	0.478755	0.32106	0.779668	0.696506	0.0417583	0.682655	0.930406	0.405846
YP_001531455.1	NC_009952.1	RefSeq	CDS	104539	105249	+	gene103	Dshi_0105	hypothetical protein	-0.0778976	-0.0871268	-0.0437064	-0.0426363	0.147039	0.136592	-0.0524409	0.119421	0.57638	0.574857	0.863633	0.798259	0.109867	0.137662	0.686272	0.254772
YP_001531456.1	NC_009952.1	RefSeq	CDS	105246	105869	-	gene104	Dshi_0106	transcriptional regulator	0.0122925	-0.0126851	-0.0564696	-0.0127541	-0.0499948	-0.280034	0.00712813	-0.210193	0.962189	0.969854	0.88522	0.966653	0.799014	0.0377226	0.978545	0.18229
YP_001531457.1	NC_009952.1	RefSeq	CDS	105989	106960	+	gene105	Dshi_0107	ferritin-like protein	0.17645	-0.383188	0.0400175	0.346956	0.121326	0.0105868	-0.0146357	-0.0343812	0.674637	0.346661	0.963983	0.298186	0.723943	0.980706	0.977395	0.937726
YP_001531458.1	NC_009952.1	RefSeq	CDS	106968	107909	-	gene106	Dshi_0108	hypothetical protein	0.130212	-0.0366237	0.0668746	0.0719968	0.104196	0.160705	0.107125	0.111769	0.292009	0.857019	0.766836	0.630388	0.316993	0.0842497	0.362875	0.3227
YP_001531459.1	NC_009952.1	RefSeq	CDS	108100	109035	+	gene107	Dshi_0109	auxin efflux carrier	0.203129	-0.140397	0.0930531	0.219358	0.234499	0.159176	-0.154573	0.178041	0.144681	0.426416	0.703963	0.0945783	0.0317379	0.177976	0.259376	0.153124
YP_001531460.1	NC_009952.1	RefSeq	CDS	109035	109487	+	gene108	Dshi_0110	hypothetical protein	0.235775	-0.27558	0.203066	0.183377	0.213491	0.233331	-0.0354227	0.3033	0.206302	0.170781	0.364065	0.3184	0.141301	0.0978636	0.88433	0.0328247
YP_001531461.1	NC_009952.1	RefSeq	CDS	109578	110813	-	gene109	Dshi_0111	transmembrane transporter	-0.0892449	0.137979	0.0989948	0.174961	0.182114	0.067491	0.17676	0.286859	0.693361	0.52598	0.738417	0.300403	0.184769	0.68982	0.256048	0.028959
YP_001531462.1	NC_009952.1	RefSeq	CDS	110834	112003	+	gene110	Dshi_0112	AFG1 family ATPase	0.0842519	-0.156372	-0.131077	-0.196165	-0.13384	-0.174748	-0.0651152	-0.0681617	0.631192	0.351011	0.519369	0.144203	0.272035	0.123768	0.680655	0.681805
YP_001531463.1	NC_009952.1	RefSeq	CDS	112059	112541	-	gene111	Dshi_0113	redoxin	0.0275608	0.0262256	0.0506224	-0.0315399	-0.175403	-0.397742	-0.15437	-0.133615	0.873052	0.903664	0.851793	0.877643	0.0774	2.51837e-06	0.174722	0.241508
YP_001531464.1	NC_009952.1	RefSeq	CDS	112628	113833	+	gene112	Dshi_0114	pyridine nucleotide-disulfide oxidoreductase family protein	0.12979	-0.0220291	0.0478296	0.179086	0.418454	0.370746	-0.121225	0.0868787	0.341321	0.919813	0.868132	0.144189	1.33317e-06	1.87209e-05	0.338278	0.530075
YP_001531465.1	NC_009952.1	RefSeq	CDS	113830	114387	+	gene113	Dshi_0115	putative methyltransferase	-0.229741	0.159405	0.0373244	0.0877547	0.0841519	0.0513464	0.0856661	-0.117199	0.341321	0.597153	0.942858	0.777181	0.709391	0.83182	0.73513	0.644169
YP_001531466.1	NC_009952.1	RefSeq	CDS	114678	115730	-	gene114	Dshi_0116	TRAP dicarboxylate transporter subunit DctP	0.0408138	0.0972503	-0.0344739	-0.0278071	0.054284	0.0543694	0.0709629	0.0190349	0.815855	0.590259	0.909202	0.901289	0.686943	0.680335	0.621471	0.915261
YP_001531467.1	NC_009952.1	RefSeq	CDS	116582	117397	-	gene115	Dshi_0117	methionine aminopeptidase	-0.00829032	-0.115861	0.0198523	-0.0250088	0.0621054	0.0220221	-0.119627	-0.0307853	0.959003	0.394435	0.942858	0.897932	0.577203	0.866965	0.272367	0.839812
YP_001531468.1	NC_009952.1	RefSeq	CDS	117444	118178	-	gene116	Dshi_0118	sugar fermentation stimulation protein A	0.0844203	0.0863468	-0.0599061	-0.137386	-0.0695008	-0.146019	0.0716307	-0.168045	0.551604	0.597429	0.787257	0.250776	0.543439	0.126994	0.57819	0.0943481
YP_001531469.1	NC_009952.1	RefSeq	CDS	118227	118955	+	gene117	Dshi_0119	molybdenum cofactor biosynthesis protein MogA	-0.103368	-0.117952	-0.265114	-0.218434	-0.361283	-0.355608	-0.272394	-0.222463	0.536521	0.501266	0.0416288	0.0787271	0.000211248	0.000220289	0.0157742	0.0480551
YP_001531470.1	NC_009952.1	RefSeq	CDS	118952	119677	+	gene118	Dshi_0120	N-acetyltransferase GCN5	0.136521	0.176157	0.17583	0.301587	0.185119	0.219226	0.196764	0.133968	0.490176	0.380934	0.435101	0.0377328	0.18368	0.0971449	0.19974	0.434876
YP_001531471.1	NC_009952.1	RefSeq	CDS	119674	120249	+	gene119	Dshi_0121	peroxidase-like protein	0.00943802	0.128663	0.181502	0.274324	0.216588	0.15033	0.0920369	0.114906	0.960324	0.412431	0.230236	0.010489	0.029192	0.157445	0.505024	0.369332
YP_001531472.1	NC_009952.1	RefSeq	CDS	120246	121178	+	gene120	Dshi_0122	OmpA%2FMotB domain-containing protein	-0.101561	-0.00200737	0.0674032	0.126209	0.0978604	-0.00554804	0.115045	-0.016527	0.591925	0.995816	0.819887	0.441496	0.474761	0.97764	0.444806	0.933507
YP_001531473.1	NC_009952.1	RefSeq	CDS	121186	122094	-	gene121	Dshi_0123	transcriptional regulator	0.162111	-0.318909	-0.165357	-0.164784	-0.101885	0.805745	-0.0432453	0.0510248	0.585632	0.25366	0.690747	0.579337	0.682572	1.65938e-07	0.89378	0.876177
YP_001531474.1	NC_009952.1	RefSeq	CDS	122240	122824	-	gene122	Dshi_0124	intracellular protease	-0.17534	0.102233	-0.160544	-0.150599	0.0940356	0.0620296	-0.375222	-0.393229	0.661251	0.833226	0.773144	0.702887	0.75891	0.849272	0.180486	0.146714
YP_001531475.1	NC_009952.1	RefSeq	CDS	122863	124881	-	gene123	Dshi_0125	NADPH:2%2C4-dienoyl-CoA reductase	0.192409	0.281706	0.196169	0.226273	0.281627	0.480417	-0.00494401	0.0436288	0.167604	0.0257389	0.223024	0.0733819	0.00561049	1.34097e-07	0.982178	0.813362
YP_001531476.1	NC_009952.1	RefSeq	CDS	124985	125401	-	gene124	Dshi_0126	hypothetical protein	-0.349712	-0.0386211	-0.210518	-0.1954	-0.327269	0.0491391	-0.084752	-0.100513	0.0906061	0.916363	0.483762	0.411581	0.053224	0.833942	0.733829	0.694873
YP_001531477.1	NC_009952.1	RefSeq	CDS	125398	126168	-	gene125	Dshi_0127	hypothetical protein	-0.207666	-0.036901	-0.101142	-0.118848	-0.275052	0.201733	-0.050081	-0.0960972	0.26565	0.90294	0.742808	0.562459	0.0411645	0.137662	0.812476	0.627039
YP_001531478.1	NC_009952.1	RefSeq	CDS	126287	126946	-	gene126	Dshi_0128	hypothetical protein	-0.23848	0.0282774	-0.0653656	-0.0642287	-0.0441462	0.00849345	0.103821	0.000235064	0.0451484	0.90224	0.78831	0.714986	0.748793	0.960293	0.431454	0.998853
YP_001531479.1	NC_009952.1	RefSeq	CDS	126918	128651	-	gene127	Dshi_0129	dihydroxy-acid dehydratase	0.0093445	0.117691	0.0778032	0.115744	0.167896	0.0559582	0.159927	-0.00131554	0.958756	0.451249	0.732786	0.421229	0.103879	0.662897	0.168711	0.992358
YP_001531480.1	NC_009952.1	RefSeq	CDS	128795	129697	+	gene128	Dshi_0130	abortive infection protein	0.0095581	-0.110384	-0.250253	-0.0896904	0.162588	0.14428	-0.166658	0.108775	0.966608	0.615221	0.129891	0.643361	0.194675	0.260924	0.253335	0.499998
YP_001531481.1	NC_009952.1	RefSeq	CDS	129763	130725	+	gene129	Dshi_0131	acetyl-CoA carboxylase	0.0956688	0.102546	0.0273954	-0.0207257	0.0210589	-0.0336112	0.132979	0.0346446	0.458984	0.461656	0.916435	0.919698	0.874804	0.778664	0.198265	0.813455
YP_001531482.1	NC_009952.1	RefSeq	CDS	130730	131998	+	gene130	Dshi_0132	folylpolyglutamate synthase	-0.0697346	0.177071	0.0221018	-0.0179457	0.0620459	0.0431144	0.156955	-0.0167577	0.629681	0.136073	0.935554	0.931987	0.58849	0.71704	0.129027	0.916041
YP_001531483.1	NC_009952.1	RefSeq	CDS	132102	133061	+	gene131	Dshi_0133	putative type I secretion target repeat protein	0.248367	0.0315941	-0.0935408	0.0221058	0.285822	1.19833	0.0189242	-0.176602	0.253499	0.933171	0.835991	0.951839	0.0905993	4.11158e-20	0.947356	0.419831
YP_001531484.1	NC_009952.1	RefSeq	CDS	133058	133351	-	gene132	Dshi_0134	pterin-4-alpha-carbinolamine dehydratase	0.272466	0.39881	0.0292595	-0.0520525	-0.224315	-0.412753	-0.0445465	-0.431803	0.119895	0.0120238	0.945932	0.857265	0.144156	0.00221575	0.851202	0.0024307
YP_001531485.1	NC_009952.1	RefSeq	CDS	133351	134571	-	gene133	Dshi_0135	hypothetical protein	0.315637	0.19742	0.0239591	-0.149529	-0.378381	-0.586167	-0.162794	-0.55122	0.0102567	0.212442	0.943238	0.338594	0.00032991	3.58347e-09	0.238958	9.88945e-08
YP_001531486.1	NC_009952.1	RefSeq	CDS	134622	135395	-	gene134	Dshi_0136	cytosolic glycerophosphoryl diester phosphodiesterase	-0.137377	-0.140907	-0.1472	-0.245764	-0.203804	-0.153773	-0.121884	-0.0443783	0.436608	0.442858	0.475005	0.0704212	0.0879818	0.222026	0.423888	0.820394
YP_001531487.1	NC_009952.1	RefSeq	CDS	135392	135859	-	gene135	Dshi_0137	endoribonuclease L-PSP	0.000333452	-0.0479296	0.105987	0.0554674	-0.0671493	0.0172641	-0.0778831	0.139367	0.998632	0.878255	0.73635	0.835961	0.718045	0.938954	0.700785	0.442476
YP_001531488.1	NC_009952.1	RefSeq	CDS	135882	137189	-	gene136	Dshi_0138	type I secretion membrane fusion protein	0.0323089	-0.0255482	0.0571556	0.0452356	-0.0477135	0.148829	0.047683	0.138128	0.810879	0.885118	0.758587	0.744972	0.631278	0.0498017	0.669536	0.098762
YP_001531489.1	NC_009952.1	RefSeq	CDS	137186	138925	-	gene137	Dshi_0139	type I secretion system ATPase	0.0484259	0.0743186	0.102838	0.138632	0.0542154	0.271397	0.128065	0.121878	0.731645	0.619644	0.48497	0.17755	0.607425	0.00018856	0.185442	0.19817
YP_001531490.1	NC_009952.1	RefSeq	CDS	139098	139919	+	gene138	Dshi_0140	VacJ family lipoprotein	0.0493376	0.0731327	0.133019	0.189589	0.0600624	-0.12143	0.189618	0.0384678	0.757105	0.673432	0.391738	0.0813625	0.615377	0.233588	0.0637428	0.806824
YP_001531491.1	NC_009952.1	RefSeq	CDS	139909	140529	+	gene139	Dshi_0141	toluene tolerance family protein	0.0930392	0.0293089	0.162472	0.182249	0.0499082	-0.160656	0.253976	0.199516	0.585632	0.905328	0.355288	0.17688	0.734154	0.165209	0.0270446	0.086202
YP_001531492.1	NC_009952.1	RefSeq	CDS	140693	142882	-	gene140	Dshi_0142	penicillin-binding protein	0.0293947	-0.00491404	-0.078073	-0.113687	-0.104908	-0.0199305	0.00136018	0.0623495	0.855186	0.978972	0.698231	0.370205	0.306362	0.884095	0.991531	0.64038
YP_001531493.1	NC_009952.1	RefSeq	CDS	143197	143535	+	gene141	Dshi_0143	nitrogen regulatory protein P-II	0.189868	0.367813	0.447548	0.301766	0.480396	0.195602	0.360844	0.127326	0.717102	0.412576	0.318348	0.470649	0.0978267	0.595774	0.312206	0.797885
YP_001531494.1	NC_009952.1	RefSeq	CDS	143570	144883	+	gene142	Dshi_0144	ammonium transporter	0.234242	-0.0707152	0.0382036	0.0284499	0.130391	0.139031	-0.0502281	0.255607	0.58005	0.907758	0.965513	0.960973	0.702272	0.677973	0.910923	0.452958
YP_001531495.1	NC_009952.1	RefSeq	CDS	145044	146222	-	gene143	Dshi_0145	aromatic amino acid aminotransferase	-0.0889502	-0.0363507	-0.125835	-0.145112	-0.102677	0.0657241	-0.0368585	0.0399944	0.65726	0.895354	0.614883	0.398237	0.487069	0.675213	0.854571	0.848605
YP_001531496.1	NC_009952.1	RefSeq	CDS	146231	147106	-	gene144	Dshi_0146	3-mercaptopyruvate sulfurtransferase	-0.00396662	-0.0810889	-0.00155041	0.027996	-0.0196654	0.0507282	-0.0547677	0.0564488	0.980154	0.610659	0.996581	0.880464	0.884763	0.654768	0.668057	0.669856
YP_001531497.1	NC_009952.1	RefSeq	CDS	147392	147874	-	gene145	Dshi_0147	SsrA-binding protein	0.154325	-0.030216	-0.0732595	-0.104864	-0.0233371	0.120308	-0.0927927	-0.0576423	0.153749	0.878255	0.708836	0.407065	0.859861	0.201082	0.425036	0.659891
YP_001531498.1	NC_009952.1	RefSeq	CDS	147905	148354	-	gene146	Dshi_0148	N-acetyltransferase GCN5	-0.0788354	-0.137434	-0.173528	-0.185998	-0.319577	-0.246547	-0.52888	-0.404565	0.736009	0.54454	0.457501	0.282458	0.0137687	0.0658705	6.05386e-05	0.00221194
YP_001531499.1	NC_009952.1	RefSeq	CDS	148351	149226	-	gene147	Dshi_0149	dihydrodipicolinate synthase	-0.0940923	0.304869	-0.0313061	-0.119153	-0.129489	-0.171237	-0.0778924	-0.317621	0.746224	0.213698	0.957557	0.697111	0.557798	0.398205	0.775373	0.0961386
YP_001531500.1	NC_009952.1	RefSeq	CDS	149400	151349	+	gene148	Dshi_0150	putative lytic transglycosylase catalytic subunit	-0.0389178	0.157789	-0.0528123	-0.0369335	-0.0953572	-0.134923	-0.0145132	-0.139165	0.874208	0.454869	0.893369	0.899842	0.572086	0.38233	0.9498	0.433531
YP_001531501.1	NC_009952.1	RefSeq	CDS	151387	152265	-	gene149	Dshi_0151	hypothetical protein	-0.0654684	-0.0313359	0.0580832	0.0968198	0.146159	0.0584884	-0.249444	0.235411	0.848386	0.94473	0.913047	0.767437	0.503344	0.819899	0.278261	0.272142
YP_001531502.1	NC_009952.1	RefSeq	CDS	152262	152954	-	gene150	Dshi_0152	hypothetical protein	0.0897678	-0.151383	-0.0377678	-0.00674007	-0.0847084	-0.0881738	-0.141484	-0.00451729	0.727375	0.566347	0.932514	0.983728	0.665605	0.649385	0.487076	0.986204
YP_001531503.1	NC_009952.1	RefSeq	CDS	153035	154093	+	gene151	Dshi_0153	FAD dependent oxidoreductase	-0.0680902	0.0518721	-0.152973	-0.0756324	-0.0997659	0.00224081	0.0104019	0.0347694	0.798019	0.874638	0.610995	0.777181	0.590548	0.992886	0.97014	0.891928
YP_001531504.1	NC_009952.1	RefSeq	CDS	154275	154820	-	gene152	Dshi_0154	NADPH-dependent FMN reductase	0.330037	0.352852	0.0183951	-0.165605	-0.212882	-0.277096	0.0258352	-0.418743	0.177141	0.170293	0.977752	0.589037	0.343028	0.191341	0.939381	0.0476412
YP_001531505.1	NC_009952.1	RefSeq	CDS	155531	155887	+	gene153	Dshi_0155	putative LrgA family protein	-0.0563479	0.0953115	0.148658	0.143697	0.070975	-0.0054254	-0.0815062	0.0811242	0.844013	0.761299	0.645002	0.545255	0.736788	0.984693	0.728307	0.741201
YP_001531506.1	NC_009952.1	RefSeq	CDS	155880	156596	+	gene154	Dshi_0156	LrgB family protein	0.145559	0.200404	0.243361	0.217989	0.367524	0.207743	0.181708	-0.0309886	0.529432	0.391425	0.316122	0.273967	0.0114808	0.20137	0.343187	0.909186
YP_001531507.1	NC_009952.1	RefSeq	CDS	156608	157222	+	gene155	Dshi_0157	cob%28I%29alamin adenosyltransferase	0.126789	-0.0488305	0.11629	0.113728	0.0749667	0.023784	-0.0641364	0.092411	0.358329	0.818876	0.545313	0.437674	0.550559	0.873366	0.662734	0.500787
YP_001531508.1	NC_009952.1	RefSeq	CDS	157466	161173	-	gene156	Dshi_0158	cobaltochelatase	-0.244961	0.14497	-0.0575315	-0.0954333	-0.137416	-0.110405	0.21486	0.0232607	0.0489504	0.382047	0.845852	0.574721	0.253136	0.372432	0.0717902	0.902919
YP_001531509.1	NC_009952.1	RefSeq	CDS	161242	161751	-	gene157	Dshi_0159	hypothetical protein	0.0945109	0.0464916	-0.0163429	0.0619987	0.114303	-0.212816	0.201446	-0.29372	0.740261	0.90207	0.975654	0.849441	0.573898	0.243309	0.317586	0.114408
YP_001531510.1	NC_009952.1	RefSeq	CDS	162047	163126	-	gene158	Dshi_0160	cobalamin biosynthesis protein CobW	-0.18075	-0.155903	-0.0372634	-0.082894	0.0415279	-0.144167	-0.191097	-0.183974	0.292206	0.428645	0.918856	0.702205	0.820569	0.304236	0.19974	0.207907
YP_001531511.1	NC_009952.1	RefSeq	CDS	163128	163817	-	gene159	Dshi_0161	putative cobalt transporter subunit CbtA	0.0705152	0.0393615	0.127259	0.0884693	0.23022	0.0386451	0.0850782	-0.131569	0.774895	0.902209	0.661366	0.711845	0.105536	0.847924	0.670751	0.495877
YP_001531512.1	NC_009952.1	RefSeq	CDS	163833	164030	-	gene160	Dshi_0162	hypothetical protein	0.125044	-0.114277	-0.0347778	0.0566883	-0.0280493	-0.133938	-0.0330628	-0.217175	0.586975	0.677597	0.937092	0.846281	0.903286	0.437533	0.895069	0.204796
YP_001531513.1	NC_009952.1	RefSeq	CDS	164463	167915	+	gene161	Dshi_0163	chromosome segregation protein SMC	-0.152629	0.0392008	0.0803431	0.137466	-0.358468	-0.734351	-0.0408612	0.0552255	0.20609	0.847003	0.70325	0.270311	2.5584e-05	1.8512e-20	0.782282	0.705533
YP_001531514.1	NC_009952.1	RefSeq	CDS	168135	169304	-	gene162	Dshi_0164	lytic murein transglycosylase	0.0530969	0.0210315	0.143086	0.118528	0.152154	0.2316	0.052688	0.193193	0.756749	0.921621	0.35646	0.368507	0.127746	0.0094803	0.709996	0.0567439
YP_001531515.1	NC_009952.1	RefSeq	CDS	169365	170276	-	gene163	Dshi_0165	cobalamin biosynthesis protein	0.0381409	0.202863	-0.0306247	-0.0262712	0.045767	0.126208	0.345866	0.252501	0.91723	0.5116	0.962061	0.949634	0.871911	0.589656	0.0930392	0.249172
YP_001531516.1	NC_009952.1	RefSeq	CDS	170273	171229	-	gene164	Dshi_0166	threonine-phosphate decarboxylase	-0.341644	0.0356831	-0.0667454	-0.134553	-0.542947	-0.180438	-0.0895646	-0.178526	0.0233686	0.900141	0.845852	0.46315	1.93413e-06	0.181157	0.611477	0.231416
YP_001531517.1	NC_009952.1	RefSeq	CDS	171226	171609	-	gene165	Dshi_0167	hypothetical protein	-0.225615	0.105946	-0.147436	-0.274295	-0.209803	-0.251497	-0.080914	-0.317099	0.139597	0.640887	0.534025	0.0595673	0.104922	0.0381643	0.651869	0.0107623
YP_001531518.1	NC_009952.1	RefSeq	CDS	171888	172247	+	gene166	Dshi_0168	response regulator receiver protein	0.0696659	-0.133651	-0.0017769	-0.0544158	-0.0854962	-0.178903	-0.227274	-0.189858	0.759144	0.5626	0.996581	0.834015	0.616439	0.214527	0.1418	0.22552
YP_001531519.1	NC_009952.1	RefSeq	CDS	172349	173338	-	gene167	Dshi_0169	putative glutathione S-transferase	0.0774785	-0.00533658	-0.104524	-0.126697	-0.0331333	-0.0119622	-0.0590134	-0.0629941	0.768952	0.987843	0.773144	0.590568	0.884815	0.962888	0.802977	0.803861
YP_001531520.1	NC_009952.1	RefSeq	CDS	173674	173919	+	gene168	Dshi_0170	hypothetical protein	0.0153922	0.0723472	0.0508862	0.117529	0.192917	0.382214	0.0433775	0.386641	0.938555	0.708877	0.860509	0.421229	0.0599999	1.4005e-05	0.786274	2.68535e-05
YP_001531521.1	NC_009952.1	RefSeq	CDS	173916	175166	+	gene169	Dshi_0171	sirohydrochlorin cobaltochelatase	-0.0527348	-0.0296342	-0.0515015	-0.0483333	0.186025	0.231062	-0.0798518	0.224209	0.700498	0.874638	0.809609	0.749104	0.0223127	0.0023976	0.478593	0.00588884
YP_001531522.1	NC_009952.1	RefSeq	CDS	175166	176704	+	gene170	Dshi_0172	precorrin-8X methylmutase	-0.14069	-0.0211615	-0.140049	-0.096818	0.0277682	0.148469	-0.0545436	0.219958	0.252819	0.917606	0.364065	0.491937	0.842536	0.126207	0.692818	0.020328
YP_001531523.1	NC_009952.1	RefSeq	CDS	176787	177989	+	gene171	Dshi_0173	decarboxylating precorrin-6Y C%285%2C15%29-methyltransferase	-0.220029	0.0906107	-0.0394669	0.0395555	0.143953	0.23482	0.0170467	0.185204	0.0302614	0.541026	0.873677	0.814076	0.114264	0.00340379	0.910043	0.0417306
YP_001531524.1	NC_009952.1	RefSeq	CDS	177986	178687	+	gene172	Dshi_0174	precorrin-2 C%2820%29-methyltransferase	-0.30513	0.0357668	0.120016	0.0864277	0.142161	0.265482	0.0949956	0.300109	0.0430373	0.900522	0.644341	0.682937	0.31021	0.0257809	0.589161	0.0159057
YP_001531525.1	NC_009952.1	RefSeq	CDS	178678	180483	+	gene173	Dshi_0175	precorrin-3B C%2817%29-methyltransferase	-0.204397	0.11425	0.0301702	0.00809617	0.145477	0.329433	-0.0050501	0.278881	0.0759873	0.456449	0.91682	0.96976	0.157493	0.000114742	0.978545	0.00267965
YP_001531526.1	NC_009952.1	RefSeq	CDS	180607	181383	+	gene174	Dshi_0176	precorrin-4 C%2811%29-methyltransferase	0.0445969	0.158701	0.159743	0.110122	0.310929	0.267996	0.0971638	0.296287	0.800634	0.274008	0.309574	0.446351	0.000539359	0.00305913	0.464159	0.00166731
YP_001531527.1	NC_009952.1	RefSeq	CDS	181444	181797	+	gene175	Dshi_0177	hypothetical protein	0.159698	0.28228	0.120488	-0.0829883	-0.0466811	-0.154096	-0.0151688	-0.291957	0.321464	0.0460603	0.620641	0.680166	0.779729	0.234118	0.941159	0.0160255
YP_001531528.1	NC_009952.1	RefSeq	CDS	181801	182973	-	gene176	Dshi_0178	class I%2FII aminotransferase	0.206853	0.0146824	0.0491768	0.226331	0.0854336	0.149033	0.24023	0.411076	0.16893	0.961521	0.887797	0.117204	0.571769	0.256915	0.0703929	0.000211134
YP_001531529.1	NC_009952.1	RefSeq	CDS	183047	183610	+	gene177	Dshi_0179	peptide deformylase	0.0988913	0.229061	0.067949	0.0690737	0.312162	0.0548513	0.394621	0.0113879	0.60611	0.161561	0.838574	0.755702	0.00685951	0.735481	0.00107662	0.955898
YP_001531530.1	NC_009952.1	RefSeq	CDS	183683	184189	+	gene178	Dshi_0180	peptide deformylase	0.118339	0.106966	-0.00764921	0.0863197	0.152405	0.108445	-0.023764	0.0598007	0.466682	0.569225	0.985106	0.61935	0.186648	0.379606	0.899066	0.72322
YP_001531531.1	NC_009952.1	RefSeq	CDS	184186	185085	+	gene179	Dshi_0181	methionyl-tRNA formyltransferase	-0.042836	0.067391	-0.0628114	0.110548	0.0841756	0.165123	-0.129913	0.0825463	0.850059	0.796714	0.860509	0.572712	0.600958	0.223656	0.440365	0.660881
YP_001531532.1	NC_009952.1	RefSeq	CDS	185190	185663	-	gene180	Dshi_0182	ribonuclease H	-0.226653	0.181925	0.0314022	-0.183618	-0.00834211	0.00224373	0.108772	0.0137842	0.278482	0.421577	0.942858	0.368739	0.971287	0.992886	0.593	0.955728
YP_001531533.1	NC_009952.1	RefSeq	CDS	185656	186255	-	gene181	Dshi_0183	type 11 methyltransferase	-0.455611	0.0910091	-0.0937713	-0.378909	-0.37604	-0.362288	-0.0518384	-0.327107	0.0687895	0.823923	0.866109	0.111163	0.0628119	0.0719003	0.875537	0.145505
YP_001531534.1	NC_009952.1	RefSeq	CDS	186252	186704	-	gene182	Dshi_0184	hypothetical protein	-0.179523	-0.0151362	-0.0813876	-0.0951443	-0.0959486	-0.0834049	0.0511312	0.0651686	0.466156	0.969854	0.853325	0.730647	0.634915	0.68343	0.84026	0.803869
YP_001531535.1	NC_009952.1	RefSeq	CDS	186744	187694	-	gene183	Dshi_0185	phosphatidate cytidylyltransferase	0.00967063	-0.220121	-0.125863	-0.0831739	-0.191615	-0.00608521	-0.111743	-0.178827	0.976007	0.442436	0.773144	0.806227	0.356213	0.985077	0.668057	0.463544
YP_001531536.1	NC_009952.1	RefSeq	CDS	187691	188344	-	gene184	Dshi_0186	phospholipid%2Fglycerol acyltransferase	0.0309164	0.351207	0.208795	0.361054	0.225021	0.237351	0.374033	0.236512	0.951269	0.340172	0.69747	0.245565	0.438624	0.398233	0.187703	0.473148
YP_001531537.1	NC_009952.1	RefSeq	CDS	188367	188981	-	gene185	Dshi_0187	amino-acid exporter protein	-0.1666	-0.166319	-0.0506552	-0.0282244	-0.399216	-0.240321	-0.22407	-0.426901	0.646887	0.695925	0.941862	0.955103	0.086952	0.347818	0.454578	0.083723
YP_001531538.1	NC_009952.1	RefSeq	CDS	189644	190600	-	gene186	Dshi_0188	4-hydroxy-3-methylbut-2-enyl diphosphate reductase	-0.145357	0.286897	0.147191	0.161687	0.340653	0.11992	0.399069	-0.0773697	0.554424	0.200565	0.673161	0.514043	0.0346357	0.550265	0.0208673	0.76373
YP_001531539.1	NC_009952.1	RefSeq	CDS	190754	191188	+	gene187	Dshi_0189	putative cytochrome c class I	-0.0659063	-0.200347	-0.0956256	-0.136937	-0.232198	-0.29955	-0.571546	-0.0299891	0.840577	0.50045	0.841624	0.628561	0.238204	0.106957	0.00236301	0.921584
YP_001531540.1	NC_009952.1	RefSeq	CDS	191192	191707	-	gene188	Dshi_0190	hypothetical protein	0.121556	0.0239348	0.0201487	-0.10546	-0.136807	-0.165406	-0.195055	-0.443165	0.691209	0.959442	0.974713	0.742599	0.545411	0.444094	0.419784	0.0230607
YP_001531541.1	NC_009952.1	RefSeq	CDS	191718	192290	-	gene189	Dshi_0191	hypothetical protein	0.291832	0.161146	0.128124	0.0539909	0.0646786	0.0103644	0.0970853	0.117537	0.0177443	0.349149	0.564337	0.802016	0.663434	0.957698	0.536391	0.428125
YP_001531542.1	NC_009952.1	RefSeq	CDS	192409	192978	+	gene190	Dshi_0192	2-amino-4-hydroxy-6-hydroxymethyldihydropteridine pyrophosphokinase	-0.0910798	-0.171903	-0.183947	-0.143377	0.0640196	0.0888971	-0.055426	0.0201142	0.569853	0.234471	0.21825	0.273967	0.614509	0.446033	0.705538	0.909761
YP_001531543.1	NC_009952.1	RefSeq	CDS	193056	193412	+	gene191	Dshi_0193	DNA-directed RNA polymerase subunit omega	-0.0549469	-0.0111048	0.0208924	-0.0655765	0.00928924	-0.0412373	0.00309935	-0.238902	0.736009	0.963308	0.943238	0.702205	0.954204	0.754089	0.987116	0.0153802
YP_001531544.1	NC_009952.1	RefSeq	CDS	193417	195561	+	gene192	Dshi_0194	GTP pyrophosphokinase	0.074395	0.026285	0.00456774	-0.0435723	-0.0587004	0.0156595	-0.0790677	-0.154604	0.550519	0.885809	0.990222	0.774789	0.568528	0.899117	0.472256	0.079529
YP_001531545.1	NC_009952.1	RefSeq	CDS	195599	196255	+	gene193	Dshi_0195	hypothetical protein	0.107181	-0.0793752	-0.00262739	-0.0603616	0.0805549	0.42452	-0.021028	0.177099	0.490178	0.678446	0.994539	0.736744	0.511419	4.85593e-07	0.905681	0.105175
YP_001531546.1	NC_009952.1	RefSeq	CDS	196281	197045	+	gene194	Dshi_0196	pyridoxine 5%27-phosphate synthase	-0.00908486	0.127521	-0.121915	-0.24208	-0.0494335	0.290009	-0.157097	-0.08128	0.975084	0.650457	0.725712	0.223341	0.82743	0.0479257	0.448466	0.741081
YP_001531547.1	NC_009952.1	RefSeq	CDS	197042	197704	+	gene195	Dshi_0197	hypothetical protein	0.118831	0.0638256	0.0671859	-0.109276	0.0835068	0.323824	-0.231197	-0.0259162	0.717267	0.883904	0.905208	0.751161	0.747348	0.0861215	0.350045	0.936616
YP_001531548.1	NC_009952.1	RefSeq	CDS	197844	198263	+	gene196	Dshi_0198	4%27-phosphopantetheinyl transferase	0.103572	0.375044	0.0613875	0.0656211	0.230486	0.206162	0.487159	0.0716157	0.706205	0.0778603	0.904379	0.849943	0.215526	0.271	0.00540448	0.800703
YP_001531549.1	NC_009952.1	RefSeq	CDS	198319	199104	+	gene197	Dshi_0199	signal peptidase I	0.0963275	0.0259322	0.0526974	-0.0488655	-0.0322134	-0.104898	-0.120771	-0.076409	0.492595	0.90294	0.838574	0.780834	0.816036	0.325512	0.307745	0.568422
YP_001531550.1	NC_009952.1	RefSeq	CDS	199101	199790	+	gene198	Dshi_0200	ribonuclease III	-0.147307	0.0894412	-0.0403336	0.0101841	-0.0708682	0.0479007	-0.0934053	-0.00836572	0.253499	0.609009	0.886703	0.961985	0.561526	0.707274	0.475371	0.95912
YP_001531551.1	NC_009952.1	RefSeq	CDS	199783	200709	+	gene199	Dshi_0201	GTP-binding protein Era	0.19001	0.126015	0.150716	0.169919	0.0986935	0.176648	0.0235903	0.0233812	0.0536662	0.32934	0.246599	0.0984194	0.308226	0.0337056	0.872637	0.876177
YP_001531552.1	NC_009952.1	RefSeq	CDS	200713	201045	+	gene200	Dshi_0202	hypothetical protein	0.0736136	0.194748	0.0496748	0.175561	0.123777	0.0685239	-0.0744177	-0.178272	0.763441	0.372166	0.907175	0.374379	0.471813	0.715441	0.727252	0.309939
YP_001531553.1	NC_009952.1	RefSeq	CDS	201114	201839	+	gene201	Dshi_0203	DNA repair protein RecO	-0.187512	-0.0565718	0.00697903	-0.0849931	-0.0457721	-0.0884652	-0.262018	-0.191782	0.530745	0.893688	0.992836	0.810283	0.871699	0.719753	0.253536	0.444579
YP_001531554.1	NC_009952.1	RefSeq	CDS	201901	203595	-	gene202	Dshi_0204	acyl-CoA dehydrogenase	0.0820555	-0.00510471	0.105485	0.0252484	0.0646359	-0.024901	-0.125418	-0.236173	0.604679	0.981703	0.614883	0.914188	0.62088	0.867774	0.327873	0.0231865
YP_001531555.1	NC_009952.1	RefSeq	CDS	203871	204635	+	gene203	Dshi_0205	hypothetical protein	0.0394302	0.000375379	0.0245187	-0.00594891	0.0747203	-0.120875	-0.166164	-0.160548	0.890532	0.998762	0.962061	0.986224	0.70977	0.517373	0.408478	0.429995
YP_001531556.1	NC_009952.1	RefSeq	CDS	204628	205515	-	gene204	Dshi_0206	hypothetical protein	0.0564228	0.259014	0.109301	0.107021	0.176018	-0.0089674	0.233836	-0.0870051	0.815511	0.171522	0.736452	0.64532	0.261206	0.971606	0.151976	0.685989
YP_001531557.1	NC_009952.1	RefSeq	CDS	205596	205865	-	gene205	Dshi_0207	phosphotransferase system	0.132588	-0.149415	-0.151113	-0.122923	-0.244378	-0.184525	-0.117576	-0.0585022	0.192083	0.170374	0.192702	0.233764	0.000984834	0.0159005	0.218855	0.618023
YP_001531558.1	NC_009952.1	RefSeq	CDS	205876	206265	-	gene206	Dshi_0208	PTS system transporter subunit IIA	0.191714	-0.0741389	-0.0857661	-0.0427567	-0.105005	-0.0505224	0.0204225	0.0620271	0.0484248	0.634443	0.627819	0.784682	0.266074	0.640835	0.887914	0.615294
YP_001531559.1	NC_009952.1	RefSeq	CDS	206303	207205	-	gene207	Dshi_0209	hypothetical protein	0.231376	-0.0583815	-0.0849636	-0.0484407	-0.156323	0.0617339	0.00621496	0.0146474	0.0462291	0.77536	0.703729	0.796801	0.144712	0.628673	0.974156	0.932759
YP_001531560.1	NC_009952.1	RefSeq	CDS	207218	207655	-	gene208	Dshi_0210	HPr kinase%2Fphosphorylase	0.148257	0.0945827	0.0665886	0.097741	-0.0832168	0.548241	0.228857	-0.0528862	0.5272	0.75667	0.875381	0.709146	0.679196	2.39128e-05	0.197832	0.839887
YP_001531561.1	NC_009952.1	RefSeq	CDS	207658	209376	-	gene209	Dshi_0211	integral membrane sensor signal transduction histidine kinase	0.0407152	0.122701	0.106883	0.149795	0.472971	1.24323	0.122244	0.0801135	0.841247	0.525122	0.661366	0.345237	2.77343e-06	2.57564e-41	0.422759	0.637403
YP_001531562.1	NC_009952.1	RefSeq	CDS	209373	210074	-	gene210	Dshi_0212	two component transcriptional regulator	0.0956347	-0.0224635	0.0469524	0.15256	0.385393	1.65264	0.150585	0.0974179	0.544858	0.920452	0.87274	0.254035	2.22534e-05	1.99268e-91	0.218916	0.484524
YP_001531563.1	NC_009952.1	RefSeq	CDS	210410	212008	+	gene211	Dshi_0213	phosphoenolpyruvate carboxykinase	0.147083	-0.0287073	-0.0209114	-0.0458341	-0.0700444	-0.225956	-0.145041	-0.196416	0.221461	0.893503	0.942858	0.799541	0.557798	0.0120945	0.199583	0.0491993
YP_001531564.1	NC_009952.1	RefSeq	CDS	212131	213006	-	gene212	Dshi_0214	3-hydroxybutyryl-CoA dehydrogenase	0.0846254	0.0951709	0.149838	0.198085	0.296715	0.112517	0.237175	0.0999077	0.58381	0.59466	0.362814	0.0992865	0.00138509	0.315734	0.0270249	0.453298
YP_001531565.1	NC_009952.1	RefSeq	CDS	213167	214024	+	gene213	Dshi_0215	hypothetical protein	-0.271078	0.112056	-0.371286	0.0941221	0.0978543	1.90253	-0.174819	-0.229802	0.683619	0.896276	0.648476	0.910402	0.861433	5.59969e-12	0.769082	0.701059
YP_001531566.1	NC_009952.1	RefSeq	CDS	214091	215017	-	gene214	Dshi_0216	electron transfer flavoprotein subunit alpha	-0.109849	-0.0507465	-0.00893905	-0.0671167	-0.109604	-0.109233	-0.172887	-0.171984	0.353407	0.769952	0.975654	0.633703	0.253344	0.2468	0.0717902	0.0613667
YP_001531567.1	NC_009952.1	RefSeq	CDS	215017	215775	-	gene215	Dshi_0217	electron transfer flavoprotein subunit beta	-0.00824505	-0.0109737	0.0350923	-0.0145331	0.124044	0.0199907	-0.202298	-0.167114	0.954251	0.953211	0.87274	0.933178	0.123996	0.858509	0.0130761	0.0378468
YP_001531568.1	NC_009952.1	RefSeq	CDS	216003	216575	-	gene216	Dshi_0218	putative ATP--cobalamin adenosyltransferase	0.0522631	0.232543	0.0733942	-0.201685	-0.113956	-0.378923	-0.0188739	-0.341403	0.798019	0.119044	0.797453	0.163661	0.400663	0.00032659	0.924612	0.00270685
YP_001531569.1	NC_009952.1	RefSeq	CDS	216579	216794	-	gene217	Dshi_0219	hypothetical protein	0.208407	0.353013	0.246726	-0.0191175	-0.0478923	-0.224151	0.153905	-0.20449	0.132826	0.00366633	0.0957042	0.938698	0.758697	0.0457163	0.262935	0.0999636
YP_001531570.1	NC_009952.1	RefSeq	CDS	216879	217712	-	gene218	Dshi_0220	putative oxidoreductase NAD-%2FNADP-dependent	-0.140294	0.039978	0.0351275	0.00616467	-0.0255281	-0.100897	0.245072	-0.0888391	0.401555	0.874638	0.915179	0.979752	0.881182	0.449555	0.038511	0.585688
YP_001531571.1	NC_009952.1	RefSeq	CDS	217806	220139	+	gene219	Dshi_0221	DNA topoisomerase IV subunit A	-0.0174249	0.115087	0.0457599	0.0535786	-0.0253102	-0.1711	0.0944109	0.0163002	0.915127	0.397091	0.856464	0.736744	0.848972	0.0514557	0.419938	0.916589
YP_001531572.1	NC_009952.1	RefSeq	CDS	220158	220832	+	gene220	Dshi_0222	hypothetical protein	0.153039	0.103968	0.0458393	0.119555	0.0252692	-0.162541	0.0693	0.0495574	0.15908	0.44057	0.845852	0.292078	0.843576	0.0605872	0.563526	0.711377
YP_001531573.1	NC_009952.1	RefSeq	CDS	220923	222098	+	gene221	Dshi_0223	elongation factor Tu	-0.089467	-0.023662	0.0516785	0.0198525	0.213597	0.183002	-0.120262	-0.0699145	0.632151	0.929732	0.880849	0.940686	0.0844859	0.145569	0.454555	0.705533
YP_001531574.1	NC_009952.1	RefSeq	CDS	222170	223045	-	gene222	Dshi_0224	hypothetical protein	-0.0998681	0.0294563	-0.0970078	-0.11322	-0.315467	-0.333454	-0.269419	-0.26399	0.74763	0.944759	0.841471	0.712256	0.089238	0.0658078	0.2097	0.20958
YP_001531575.1	NC_009952.1	RefSeq	CDS	223884	224186	+	gene224	Dshi_0225	hypothetical protein	0.0259936	0.283798	0.274051	0.258008	0.362693	0.126923	0.426098	0.193447	0.935775	0.219894	0.288821	0.224002	0.0245739	0.530638	0.0135654	0.34868
YP_001531576.1	NC_009952.1	RefSeq	CDS	224310	224642	-	gene225	Dshi_0226	hypothetical protein	-0.149016	-0.048338	-0.0534147	0.0449736	0.0815643	0.174819	-0.0420512	0.134714	0.187526	0.792819	0.816088	0.783261	0.440008	0.0426185	0.756122	0.180775
YP_001531577.1	NC_009952.1	RefSeq	CDS	224639	225388	-	gene226	Dshi_0227	N-formylglutamate amidohydrolase	-0.0217321	0.114249	0.0296821	0.074786	0.0914998	0.0781749	0.119831	0.046494	0.901342	0.44057	0.91682	0.627087	0.412386	0.492516	0.311357	0.755886
YP_001531578.1	NC_009952.1	RefSeq	CDS	225543	226991	+	gene227	Dshi_0228	pyruvate kinase	0.62898	0.400094	0.628943	0.642614	0.638635	0.663655	0.432918	0.542013	1.43629e-13	2.28734e-05	3.83685e-14	5.73382e-15	1.66311e-15	6.12337e-17	1.53373e-06	6.56419e-11
YP_001531579.1	NC_009952.1	RefSeq	CDS	226996	227220	+	gene228	Dshi_0229	hypothetical protein	-0.0957412	-0.288079	0.000630779	-0.0385353	0.338034	0.575508	-0.230807	0.238383	0.76816	0.286336	0.998417	0.924895	0.0413219	6.34191e-05	0.301738	0.236016
YP_001531580.1	NC_009952.1	RefSeq	CDS	227567	227767	+	gene229	Dshi_0230	50S ribosomal protein L35	0.100119	0.0637412	0.066981	-0.0271204	-0.00199346	0.00774489	0.147233	-0.085849	0.479074	0.736863	0.779452	0.898793	0.990829	0.962888	0.20002	0.520223
YP_001531581.1	NC_009952.1	RefSeq	CDS	227780	228145	+	gene230	Dshi_0231	50S ribosomal protein L20	0.0710132	-0.169361	-0.0489836	-0.163886	-0.187838	-0.179453	-0.0819077	-0.119542	0.703945	0.332498	0.883998	0.289773	0.123129	0.137662	0.616661	0.431365
YP_001531582.1	NC_009952.1	RefSeq	CDS	228403	229473	+	gene231	Dshi_0232	hypothetical protein	0.0280554	0.0789218	0.0179609	0.126644	0.116164	-0.137434	0.246148	0.13583	0.858685	0.617076	0.945394	0.263894	0.222047	0.131555	0.0056298	0.167296
YP_001531583.1	NC_009952.1	RefSeq	CDS	229629	231512	+	gene232	Dshi_0233	putative citrate transporter	-0.178806	-0.0575518	-0.0399609	0.105351	0.162211	0.128568	0.132761	0.183297	0.185814	0.782014	0.892097	0.472155	0.118551	0.237006	0.279432	0.0899826
YP_001531584.1	NC_009952.1	RefSeq	CDS	231585	232649	+	gene233	Dshi_0234	hypothetical protein	-0.00930803	0.119901	0.17386	-0.090306	-0.0279994	1.1133	0.114148	-0.0124042	0.990774	0.907758	0.89696	0.931987	0.96974	0.00278934	0.883684	0.986689
YP_001531585.1	NC_009952.1	RefSeq	CDS	232709	233782	+	gene234	Dshi_0235	phenylalanyl-tRNA synthetase subunit alpha	-0.0317976	0.06762	-0.0773925	-0.0895342	-0.0105719	-0.0829818	0.0555465	-0.0414667	0.838026	0.684458	0.696088	0.510514	0.9408	0.425801	0.668057	0.771632
YP_001531586.1	NC_009952.1	RefSeq	CDS	233956	234210	+	gene235	Dshi_0236	hypothetical protein	-0.174516	-0.171205	-0.757396	-0.77295	-0.832456	-0.768201	-0.700653	-0.578739	0.672668	0.715228	0.00768431	0.00307012	0.000456016	0.00117895	0.00869188	0.0277023
YP_001531587.1	NC_009952.1	RefSeq	CDS	234571	236967	+	gene236	Dshi_0237	phenylalanyl-tRNA synthetase subunit beta	0.0376926	0.252787	0.054536	-0.0247421	0.0550635	-0.0652945	0.178162	-0.0940941	0.830943	0.0351468	0.845852	0.916583	0.682572	0.612484	0.125821	0.499229
YP_001531588.1	NC_009952.1	RefSeq	CDS	237254	237724	+	gene237	Dshi_0238	hypothetical protein	0.121858	0.122865	0.198828	0.221597	0.346645	0.105109	0.104271	-0.0342438	0.631948	0.665705	0.451845	0.250776	0.0156077	0.58169	0.6298	0.900498
YP_001531589.1	NC_009952.1	RefSeq	CDS	237729	238490	-	gene238	Dshi_0239	aspartate dehydrogenase	-0.119121	-0.24722	-0.193951	-0.110974	-0.232344	-0.30981	-0.340701	0.0283482	0.785536	0.542318	0.703913	0.79319	0.395045	0.233208	0.235592	0.943589
YP_001531590.1	NC_009952.1	RefSeq	CDS	238487	239185	-	gene239	Dshi_0240	glutathione S-transferase domain-containing protein	0.0865959	-0.277829	-0.214207	0.0775366	-0.175828	-0.195718	-0.0162818	0.0474276	0.804163	0.35961	0.574284	0.830035	0.444654	0.379606	0.960572	0.886313
YP_001531591.1	NC_009952.1	RefSeq	CDS	239334	239729	+	gene240	Dshi_0241	large conductance mechanosensitive channel protein	-0.161936	-0.411191	-0.165879	-0.358186	-0.9188	-1.87548	-0.0964343	0.159503	0.555469	0.0591013	0.643392	0.0774549	4.38418e-09	2.43522e-29	0.700785	0.484887
YP_001531592.1	NC_009952.1	RefSeq	CDS	239815	240792	+	gene241	Dshi_0242	hypothetical protein	0.122984	0.318297	-0.424097	-0.568782	0.147878	2.75439	-0.517189	-0.0461175	0.862058	0.640747	0.594463	0.273967	0.778039	1.84171e-26	0.298062	0.945241
YP_001531593.1	NC_009952.1	RefSeq	CDS	240789	241940	+	gene242	Dshi_0243	acyltransferase family protein	-0.214077	0.342656	-0.988973	-0.769908	0.514855	2.87014	-0.332331	-0.627965	0.900015	0.844392	0.605092	0.589037	0.614211	1.38532e-06	0.810379	0.640022
YP_001531594.1	NC_009952.1	RefSeq	CDS	241950	243065	-	gene243	Dshi_0244	alanine dehydrogenase	0.357088	-0.146041	0.102427	0.290699	0.0491217	-0.0733773	0.205214	0.278224	0.56654	0.873755	0.928703	0.628561	0.938387	0.902519	0.717704	0.621377
YP_001531595.1	NC_009952.1	RefSeq	CDS	243155	243664	+	gene244	Dshi_0245	transcriptional regulator	-0.115364	-0.320256	0.0676458	0.256313	-0.0296123	-0.333276	0.337195	-0.136717	0.872363	0.657951	0.955187	0.669422	0.96029	0.468909	0.485885	0.834564
YP_001531596.1	NC_009952.1	RefSeq	CDS	243756	243962	-	gene245	Dshi_0246	30S ribosomal protein S21	0.499941	0.527883	0.30067	0.219411	0.53195	0.236428	0.698267	0.201834	0.00497079	0.00409428	0.246051	0.354733	0.00071696	0.194148	1.56228e-05	0.336441
YP_001531597.1	NC_009952.1	RefSeq	CDS	244084	244782	+	gene246	Dshi_0247	hypothetical protein	0.086288	0.220742	-0.0350663	0.0579327	-0.00836006	0.0183047	0.155856	-0.0156193	0.625053	0.127249	0.916023	0.777181	0.961283	0.91569	0.243311	0.934225
YP_001531598.1	NC_009952.1	RefSeq	CDS	244793	245779	+	gene247	Dshi_0248	quinone oxidoreductase putative PIG3	-0.0121193	-0.112826	-0.217422	-0.171218	-0.191491	-0.182858	-0.256362	-0.131321	0.953745	0.543231	0.16057	0.220225	0.0891114	0.104028	0.0301333	0.331686
YP_001531599.1	NC_009952.1	RefSeq	CDS	246115	246699	-	gene248	Dshi_0249	efflux transporter	-0.0353828	0.035652	-0.110734	-0.250776	0.093143	0.104003	-0.292303	0.107054	0.944722	0.951551	0.87274	0.491937	0.780818	0.74456	0.361809	0.786112
YP_001531600.1	NC_009952.1	RefSeq	CDS	246745	249237	-	gene249	Dshi_0250	efflux transporter	0.424826	0.350936	0.137271	0.0380063	-0.094284	-0.023159	0.0254368	0.0164896	0.0855758	0.207879	0.779668	0.933178	0.738472	0.947761	0.941784	0.961714
YP_001531601.1	NC_009952.1	RefSeq	CDS	249241	250392	-	gene250	Dshi_0251	efflux transporter	0.161285	0.56069	0.312934	0.401363	-0.241755	-0.061417	0.0952646	-0.117867	0.82408	0.323634	0.710982	0.468278	0.644431	0.920839	0.887453	0.86726
YP_001531602.1	NC_009952.1	RefSeq	CDS	250470	251144	+	gene251	Dshi_0252	transcriptional regulator	0.128241	0.387153	0.161515	0.107684	0.0489387	-0.203513	0.205488	-0.0932	0.581645	0.0197379	0.574284	0.654659	0.820095	0.202423	0.240323	0.678614
YP_001531603.1	NC_009952.1	RefSeq	CDS	251200	252759	+	gene252	Dshi_0253	acyl-CoA synthetase%2FAMP-acid ligase II	-0.0891844	-0.0120887	-0.0482923	0.106773	0.154729	0.244534	0.0500429	0.402577	0.644654	0.967427	0.883097	0.531284	0.202317	0.0226062	0.775789	8.00329e-05
YP_001531604.1	NC_009952.1	RefSeq	CDS	252790	253431	-	gene253	Dshi_0254	ribonuclease T2	0.0139967	0.267146	0.216514	0.124358	0.114146	0.20605	0.0480719	0.0937448	0.976007	0.532775	0.697535	0.793185	0.743404	0.502589	0.912081	0.831722
YP_001531605.1	NC_009952.1	RefSeq	CDS	253588	254340	+	gene254	Dshi_0255	hypothetical protein	-0.128283	0.027283	-0.0459781	-0.0958768	0.00176427	0.0624289	-0.184125	-0.202674	0.280303	0.893054	0.858795	0.474513	0.990829	0.578803	0.0650485	0.0287445
YP_001531606.1	NC_009952.1	RefSeq	CDS	254419	254667	-	gene255	Dshi_0256	hypothetical protein	0.185882	-0.0058001	-0.0410848	0.0283217	0.0228801	-0.0944093	0.231828	-0.0555403	0.252957	0.982722	0.910849	0.92319	0.908836	0.536462	0.09412	0.785534
YP_001531607.1	NC_009952.1	RefSeq	CDS	254727	256076	-	gene256	Dshi_0257	peptidase S8%2FS53 subtilisin kexin sedolisin	-0.0240353	-0.017155	0.0780743	0.00753847	0.032078	-0.13024	0.0707877	0.0173279	0.949255	0.969854	0.877962	0.985187	0.91326	0.570796	0.803704	0.955181
YP_001531608.1	NC_009952.1	RefSeq	CDS	256271	256471	+	gene257	Dshi_0258	preprotein translocase subunit SecE	0.115851	-0.0807251	-0.0476677	-0.219984	-0.224905	-0.227515	-0.145106	-0.0546521	0.571787	0.762418	0.905208	0.196778	0.106553	0.0952818	0.406525	0.806847
YP_001531609.1	NC_009952.1	RefSeq	CDS	256673	257206	+	gene258	Dshi_0259	NusG antitermination factor	0.0661564	0.0210907	-0.0415464	-0.0384103	0.0941058	0.0512219	-0.135686	-0.0630504	0.60611	0.907758	0.860452	0.807646	0.311836	0.625358	0.159144	0.59814
YP_001531610.1	NC_009952.1	RefSeq	CDS	257310	257735	+	gene259	Dshi_0260	50S ribosomal protein L11	-0.0639035	-0.0610015	0.0161406	-0.0190649	0.196645	0.00447726	-0.15041	-0.244803	0.701124	0.76928	0.963983	0.935361	0.0599999	0.980017	0.224612	0.019229
YP_001531611.1	NC_009952.1	RefSeq	CDS	257737	258435	+	gene260	Dshi_0261	50S ribosomal protein L1	-0.138995	-0.117202	-0.0987501	-0.22059	-0.141682	-0.203946	-0.398248	-0.370547	0.204042	0.381455	0.560559	0.0219248	0.121509	0.013456	8.71813e-07	2.16093e-06
YP_001531612.1	NC_009952.1	RefSeq	CDS	258788	259516	+	gene261	Dshi_0262	hypothetical protein	0.128253	-0.016595	0.0421028	-0.0531406	-0.477938	-1.60414	0.0940493	-0.0742058	0.31099	0.942276	0.877373	0.762773	7.40582e-09	2.77576e-91	0.465373	0.591011
YP_001531613.1	NC_009952.1	RefSeq	CDS	259644	260429	+	gene262	Dshi_0263	FkbM family methyltransferase	0.276836	-0.00825453	-0.0108616	-0.286929	-0.745705	-1.44267	-0.17561	-0.268912	0.139985	0.978856	0.983096	0.110368	1.01866e-07	4.04179e-22	0.359386	0.112374
YP_001531614.1	NC_009952.1	RefSeq	CDS	260484	261542	+	gene263	Dshi_0264	hypothetical protein	-0.0837913	-0.148096	-0.0338835	0.311282	1.47951	4.11447	0.147818	0.300665	0.896506	0.83657	0.975654	0.516171	3.81526e-09	2.93349e-76	0.768344	0.490378
YP_001531615.1	NC_009952.1	RefSeq	CDS	261837	262355	+	gene264	Dshi_0265	50S ribosomal protein L10	-0.101324	-0.0632469	0.180648	-0.00510474	0.195559	0.052957	-0.207497	-0.141528	0.565878	0.792595	0.332152	0.98421	0.107354	0.732294	0.119456	0.318399
YP_001531616.1	NC_009952.1	RefSeq	CDS	262428	262808	+	gene265	Dshi_0266	50S ribosomal protein L7%2FL12	0.0951243	0.146815	0.137221	0.0972007	0.308037	0.248216	0.0884444	0.0447581	0.598979	0.421577	0.545313	0.610334	0.00614124	0.0293673	0.595207	0.822536
YP_001531617.1	NC_009952.1	RefSeq	CDS	262945	264294	+	gene266	Dshi_0267	hypothetical protein	0.097218	-0.0265732	0.162717	0.139577	0.249887	0.17443	0.0940173	0.18923	0.401209	0.885809	0.152052	0.16892	0.000755838	0.0252369	0.366426	0.0217595
YP_001531618.1	NC_009952.1	RefSeq	CDS	264787	268923	+	gene267	Dshi_0268	DNA-directed RNA polymerase subunit beta	0.12325	0.0227371	0.0734898	-0.00417038	0.108429	0.0836874	-0.133603	-0.165336	0.275373	0.907758	0.703729	0.983079	0.263529	0.403066	0.19497	0.0754374
YP_001531619.1	NC_009952.1	RefSeq	CDS	269021	273268	+	gene268	Dshi_0269	DNA-directed RNA polymerase subunit beta%27	0.100665	0.0221765	0.196485	0.152011	0.307106	0.211838	-0.125133	-0.149341	0.490061	0.917773	0.164576	0.241977	0.000796102	0.026729	0.315168	0.188461
YP_001531620.1	NC_009952.1	RefSeq	CDS	273419	274324	+	gene269	Dshi_0270	hypothetical protein	-0.0157705	0.258998	0.270752	0.119286	-0.130419	0.292906	0.068688	0.0544988	0.96842	0.421074	0.445183	0.743961	0.632008	0.175754	0.840101	0.880951
YP_001531621.1	NC_009952.1	RefSeq	CDS	274606	274977	+	gene270	Dshi_0271	30S ribosomal protein S12	-0.055518	-0.176106	-0.0142771	0.0264228	0.22626	0.149144	-0.221809	-0.116284	0.741515	0.218167	0.966761	0.909866	0.0245526	0.168417	0.0467782	0.366872
YP_001531622.1	NC_009952.1	RefSeq	CDS	274990	275460	+	gene271	Dshi_0272	30S ribosomal protein S7	-0.0188319	-0.18625	0.0475637	0.0895889	0.347453	0.254822	-0.22528	-0.0831834	0.928415	0.231578	0.879442	0.616736	0.000588045	0.0146609	0.0647691	0.603331
YP_001531623.1	NC_009952.1	RefSeq	CDS	275486	277603	+	gene272	Dshi_0273	elongation factor G	0.0953113	-0.133031	0.0744982	0.0216738	0.189847	0.098158	-0.298452	-0.227971	0.601459	0.491931	0.805888	0.935361	0.129858	0.492133	0.0178375	0.0727947
YP_001531624.1	NC_009952.1	RefSeq	CDS	277686	278861	+	gene273	Dshi_0274	elongation factor Tu	-0.0259776	-0.031734	0.0557605	0.0472783	0.33064	0.212098	-0.152904	-0.131606	0.903931	0.903664	0.869117	0.839037	0.00263508	0.0697346	0.291773	0.372649
YP_001531625.1	NC_009952.1	RefSeq	CDS	278960	279280	+	gene274	Dshi_0275	30S ribosomal protein S10	0.159131	-0.154605	0.156203	0.12951	0.381612	0.219384	-0.275974	-0.0666104	0.257449	0.352168	0.395616	0.411451	0.000110978	0.0394595	0.0173235	0.690554
YP_001531626.1	NC_009952.1	RefSeq	CDS	279295	280134	+	gene275	Dshi_0276	50S ribosomal protein L3	0.0487305	-0.117416	0.0441125	-0.0199463	0.193622	0.0717238	-0.328488	-0.168374	0.754039	0.419267	0.870166	0.92812	0.0378123	0.5306	0.000351825	0.0976117
YP_001531627.1	NC_009952.1	RefSeq	CDS	280131	280748	+	gene276	Dshi_0277	50S ribosomal protein L4	0.0116958	-0.0627676	0.0910662	0.0285971	0.281537	0.0618773	-0.14927	-0.203233	0.950796	0.743091	0.656943	0.891972	0.00190867	0.615061	0.195551	0.0452557
YP_001531628.1	NC_009952.1	RefSeq	CDS	280745	281041	+	gene277	Dshi_0278	50S ribosomal protein L23	0.223944	0.0100415	0.000345632	-0.0926302	0.076181	-0.0326979	-0.110857	-0.147807	0.167646	0.972318	0.998792	0.68203	0.658695	0.867009	0.546435	0.374692
YP_001531629.1	NC_009952.1	RefSeq	CDS	281137	281487	-	gene278	Dshi_0279	hypothetical protein	-0.22674	0.0520754	0.0162129	-0.055445	-0.00523569	0.000243431	0.225179	0.0669848	0.139597	0.84618	0.97117	0.819879	0.980106	0.999123	0.114501	0.732536
YP_001531630.1	NC_009952.1	RefSeq	CDS	281779	282159	-	gene279	Dshi_0280	hypothetical protein	-0.523614	-0.284553	-0.335893	-0.220068	0.0125594	0.0217467	-0.0757956	-0.122668	0.0595747	0.394961	0.327307	0.47656	0.969656	0.951513	0.82078	0.710414
YP_001531631.1	NC_009952.1	RefSeq	CDS	282323	282814	-	gene280	Dshi_0281	YHS domain-containing protein	-0.108874	0.0937745	0.0774416	-0.021738	0.130849	-0.263243	0.0880463	-0.331933	0.788472	0.840753	0.905208	0.964355	0.639281	0.293211	0.796684	0.20958
YP_001531632.1	NC_009952.1	RefSeq	CDS	283471	283737	+	gene281	Dshi_0282	hypothetical protein	0.345917	-0.172429	0.0188264	0.0516314	0.197626	0.109427	-0.130003	-0.0130241	0.00497079	0.330691	0.963093	0.819879	0.106327	0.422482	0.398256	0.950728
YP_001531633.1	NC_009952.1	RefSeq	CDS	283818	284120	+	gene282	Dshi_0283	hypothetical protein	0.322415	-0.0458578	-0.014621	0.00406657	0.145619	0.105297	-0.00337609	-0.0513952	0.0206482	0.872935	0.974713	0.988914	0.313128	0.492312	0.989058	0.811392
YP_001531634.1	NC_009952.1	RefSeq	CDS	284463	285113	+	gene283	Dshi_0284	putative outer membrane protein	0.287927	-0.16741	0.0496847	0.0616448	0.0622027	0.0655983	-0.186375	-0.0179712	0.0216336	0.332498	0.877962	0.770385	0.680363	0.65675	0.16464	0.928277
YP_001531635.1	NC_009952.1	RefSeq	CDS	285409	286251	+	gene284	Dshi_0285	50S ribosomal protein L2	-0.013515	0.0160074	0.0935807	-0.0102562	0.224319	0.0729236	-0.110757	-0.135831	0.9349	0.93513	0.594463	0.958803	0.00641015	0.481093	0.305816	0.164566
YP_001531636.1	NC_009952.1	RefSeq	CDS	286255	286533	+	gene285	Dshi_0286	30S ribosomal protein S19	0.13511	0.0626378	0.103878	0.103035	0.226166	0.198449	0.0625581	-0.0207407	0.309289	0.756542	0.620162	0.495928	0.0220652	0.0442118	0.668207	0.908327
YP_001531637.1	NC_009952.1	RefSeq	CDS	286537	286917	+	gene286	Dshi_0287	50S ribosomal protein L22	0.162747	0.070595	0.169119	0.145296	0.372894	0.234829	0.0898201	0.00345204	0.174391	0.700778	0.253196	0.25303	1.55066e-05	0.0100557	0.495984	0.9847
YP_001531638.1	NC_009952.1	RefSeq	CDS	286917	287639	+	gene287	Dshi_0288	30S ribosomal protein S3	0.12276	0.048086	0.0987229	0.0244695	0.0763902	0.087731	-0.136959	-0.12837	0.33753	0.807413	0.617416	0.910402	0.514305	0.430134	0.233101	0.255623
YP_001531639.1	NC_009952.1	RefSeq	CDS	287653	288066	+	gene288	Dshi_0289	50S ribosomal protein L16	0.158591	0.288976	0.0765787	0.0783297	0.202488	0.152971	0.0339898	-0.109755	0.433289	0.120689	0.845852	0.767437	0.191789	0.347744	0.889054	0.596655
YP_001531640.1	NC_009952.1	RefSeq	CDS	288217	288447	+	gene289	Dshi_0290	hypothetical protein	0.517183	0.0248193	0.21983	0.0557802	-0.0530091	-0.0709541	-0.341204	-0.108853	0.00158259	0.948815	0.394376	0.858862	0.819901	0.736895	0.0565866	0.648223
YP_001531641.1	NC_009952.1	RefSeq	CDS	289020	289409	-	gene290	Dshi_0291	hypothetical protein	0.376959	0.15518	-0.0353501	-0.651864	-0.840227	-1.47373	-0.332518	-1.30422	0.0206482	0.526881	0.936685	4.09669e-06	1.68995e-10	4.3929e-28	0.0409733	5.58425e-22
YP_001531642.1	NC_009952.1	RefSeq	CDS	289461	290186	-	gene291	Dshi_0292	hypothetical protein	0.0663692	-0.0104526	-0.0617479	-0.0845265	-0.0496339	0.0343773	0.00219486	-0.306667	0.813885	0.974767	0.89696	0.774789	0.832432	0.88619	0.992	0.07996
YP_001531643.1	NC_009952.1	RefSeq	CDS	290274	290480	+	gene292	Dshi_0293	50S ribosomal protein L29	0.157318	0.221484	0.0203807	-0.134336	-0.115699	-0.0328201	-0.0664833	0.0256124	0.257449	0.113362	0.953977	0.377255	0.352863	0.831727	0.670976	0.892596
YP_001531644.1	NC_009952.1	RefSeq	CDS	290493	290723	+	gene293	Dshi_0294	30S ribosomal protein S17	0.0430577	-0.0194423	-0.134101	-0.220004	-0.0695512	-0.0703895	-0.168992	-0.204246	0.810209	0.934505	0.475005	0.0752772	0.604791	0.590962	0.166811	0.0662718
YP_001531645.1	NC_009952.1	RefSeq	CDS	290797	291165	+	gene294	Dshi_0295	50S ribosomal protein L14	0.0366738	-0.0781034	0.0310096	-0.129999	-0.0198518	-0.129505	-0.377586	-0.318918	0.815487	0.640934	0.909202	0.285481	0.887399	0.183847	1.26533e-05	0.000175234
YP_001531646.1	NC_009952.1	RefSeq	CDS	291165	291470	+	gene295	Dshi_0296	50S ribosomal protein L24	0.0308334	-0.166726	-0.0187561	-0.142299	-0.024362	-0.0838182	-0.440784	-0.318059	0.849215	0.196473	0.948514	0.242516	0.862492	0.445212	3.80613e-07	0.000279046
YP_001531647.1	NC_009952.1	RefSeq	CDS	291470	292033	+	gene296	Dshi_0297	50S ribosomal protein L5	0.0371395	0.102697	0.0880865	0.0268959	0.195648	0.120782	-0.0790589	-0.193347	0.888896	0.718631	0.824116	0.935361	0.236897	0.50298	0.721434	0.278159
YP_001531648.1	NC_009952.1	RefSeq	CDS	292052	292357	+	gene297	Dshi_0298	30S ribosomal protein S14	0.129323	0.0241208	0.0184628	-0.0465477	0.0343336	0.0876595	-0.148329	-0.10699	0.394663	0.920415	0.962061	0.830035	0.833984	0.514789	0.278557	0.472539
YP_001531649.1	NC_009952.1	RefSeq	CDS	292371	292763	+	gene298	Dshi_0299	30S ribosomal protein S8	0.248271	-0.128424	0.0836787	-0.0459769	0.0619037	-0.0142744	-0.300507	-0.231569	0.0302216	0.423683	0.717459	0.819191	0.64418	0.930529	0.00485363	0.0294231
YP_001531650.1	NC_009952.1	RefSeq	CDS	292776	293309	+	gene299	Dshi_0300	50S ribosomal protein L6	0.0625008	0.0327025	0.134989	0.0583927	0.181648	0.144406	-0.325406	-0.131449	0.717502	0.890846	0.483762	0.767066	0.100404	0.206657	0.00267149	0.309037
YP_001531651.1	NC_009952.1	RefSeq	CDS	293321	293680	+	gene300	Dshi_0301	50S ribosomal protein L18	0.0402758	0.200947	0.118459	0.00814074	0.126156	0.0681163	-0.174455	-0.188618	0.864232	0.315056	0.687601	0.977953	0.429045	0.696722	0.294042	0.228692
YP_001531652.1	NC_009952.1	RefSeq	CDS	293839	294414	+	gene301	Dshi_0302	30S ribosomal protein S5	0.189323	0.166979	0.132004	0.0677336	0.101244	0.0941599	-0.0118707	-0.16014	0.17511	0.325531	0.544242	0.739824	0.457357	0.487912	0.950534	0.22552
YP_001531653.1	NC_009952.1	RefSeq	CDS	294427	294615	+	gene302	Dshi_0303	50S ribosomal protein L30	0.286699	0.212096	0.0947905	0.0860852	0.177653	0.272547	0.139315	0.0398008	0.0548723	0.266913	0.769256	0.708921	0.217256	0.0321241	0.422469	0.859988
YP_001531654.1	NC_009952.1	RefSeq	CDS	294758	295231	+	gene303	Dshi_0304	50S ribosomal protein L15	0.119916	0.0770376	-0.0551072	-0.11851	-0.18753	0.00334512	-0.196219	-0.113611	0.297971	0.625815	0.802626	0.315806	0.0299441	0.982249	0.0382579	0.275476
YP_001531655.1	NC_009952.1	RefSeq	CDS	295343	296704	+	gene304	Dshi_0305	preprotein translocase subunit SecY	0.0918842	0.00509025	0.0947035	0.101856	0.196716	0.122707	-0.0702195	0.00453651	0.495957	0.978856	0.61621	0.449481	0.0293457	0.211927	0.585822	0.977667
YP_001531656.1	NC_009952.1	RefSeq	CDS	296701	297342	+	gene305	Dshi_0306	adenylate kinase	-0.0377479	0.0162603	-0.111165	-0.129985	-0.116747	-0.0100174	-0.253814	-0.100554	0.795918	0.931028	0.456094	0.233493	0.200596	0.942837	0.00312665	0.330706
YP_001531657.1	NC_009952.1	RefSeq	CDS	297504	297947	+	gene306	Dshi_0307	30S ribosomal protein S13	0.161343	0.066624	-0.000594371	-0.0251778	0.0213314	0.0682209	-0.00534673	-0.192043	0.330502	0.795428	0.998417	0.931267	0.915679	0.67259	0.983453	0.172975
YP_001531658.1	NC_009952.1	RefSeq	CDS	297963	298352	+	gene307	Dshi_0308	30S ribosomal protein S11	-0.0867923	-0.155392	-0.0837046	-0.100877	0.01528	-0.00492768	-0.272931	-0.294254	0.584498	0.312945	0.717459	0.526255	0.926685	0.97764	0.0118778	0.0032036
YP_001531659.1	NC_009952.1	RefSeq	CDS	298455	299486	+	gene308	Dshi_0309	DNA-directed RNA polymerase subunit alpha	0.0803626	-0.0568366	-0.0357906	-0.150916	0.00658771	-0.0235628	-0.34655	-0.343815	0.654628	0.81296	0.917282	0.343813	0.971287	0.891311	0.00326487	0.00186933
YP_001531660.1	NC_009952.1	RefSeq	CDS	299605	300021	+	gene309	Dshi_0310	50S ribosomal protein L17	0.186914	0.25326	-0.0472553	-0.117851	-0.182084	-0.00189876	0.0640991	-0.0729523	0.236187	0.114375	0.899756	0.53925	0.172133	0.992886	0.730877	0.701606
YP_001531661.1	NC_009952.1	RefSeq	CDS	300364	300975	+	gene310	Dshi_0311	transcriptional regulator luxR1	0.935623	1.01378	0.97409	1.01339	1.37187	1.27746	0.432707	0.162293	1.19168e-19	6.17146e-23	3.77182e-21	5.58569e-23	6.54158e-43	7.75844e-38	0.000268628	0.259509
YP_001531662.1	NC_009952.1	RefSeq	CDS	301032	301619	+	gene311	Dshi_0312	N-acyl-L-homoserine lactone synthetase-like protein	0.165632	-0.174847	-0.319765	-0.309444	-0.292889	-0.245809	-0.131243	-0.152495	0.366754	0.398215	0.0637043	0.0468882	0.028413	0.0690976	0.469631	0.371468
YP_001531663.1	NC_009952.1	RefSeq	CDS	301799	303109	+	gene312	Dshi_0313	recombination factor protein RarA	0.110605	0.0341914	-0.0747435	-0.0395751	-0.0759418	-0.0767101	-0.0966423	-0.0564415	0.499102	0.885809	0.773144	0.852523	0.570296	0.564047	0.507502	0.737283
YP_001531664.1	NC_009952.1	RefSeq	CDS	303192	303521	+	gene313	Dshi_0314	integral membrane protein	-0.0421249	0.0660396	-0.125544	0.0743087	-0.0544093	0.100965	-0.0478585	0.0125175	0.826777	0.761029	0.546655	0.687844	0.708294	0.42104	0.776162	0.947733
YP_001531665.1	NC_009952.1	RefSeq	CDS	303518	304564	+	gene314	Dshi_0315	ribosomal large subunit pseudouridine synthase C	-0.113241	0.125781	-0.139941	-0.103487	-0.169188	-0.0439238	-0.0120242	-0.0851172	0.423131	0.399212	0.395444	0.476387	0.0963606	0.735493	0.942353	0.531105
YP_001531666.1	NC_009952.1	RefSeq	CDS	304561	305241	+	gene315	Dshi_0316	phosphoglycolate phosphatase	0.135468	0.332228	0.221091	0.189217	0.187906	0.0807341	0.293964	-0.053402	0.317866	0.00130559	0.0829402	0.108101	0.0588583	0.498957	0.00320152	0.733107
YP_001531667.1	NC_009952.1	RefSeq	CDS	305238	305942	+	gene316	Dshi_0317	ATP12 chaperone protein	0.131616	0.125227	-0.0227721	-0.0823147	-0.0425309	0.0388973	-0.00548497	-0.0867602	0.282607	0.374409	0.934261	0.566873	0.734154	0.752835	0.975969	0.490378
YP_001531668.1	NC_009952.1	RefSeq	CDS	306292	307308	+	gene317	Dshi_0318	glutamate%2Fglutamine%2Faspartate%2Fasparagine ABC transporter	-0.26715	-0.338902	0.0313254	0.0504475	-0.213632	-0.734708	-0.243895	-0.0703841	0.017877	0.00219576	0.918547	0.796734	0.0390758	1.33774e-17	0.0288817	0.646521
YP_001531669.1	NC_009952.1	RefSeq	CDS	307429	308664	+	gene318	Dshi_0319	glutamate%2Fglutamine%2Faspartate%2Fasparagine ABC transport system permease	0.0785678	-0.130324	0.204494	0.266602	0.0891539	-0.182663	-0.0412597	-0.0752895	0.741072	0.608045	0.365175	0.106271	0.617185	0.232592	0.859312	0.732536
YP_001531670.1	NC_009952.1	RefSeq	CDS	308666	309964	+	gene319	Dshi_0320	glutamate%2Fglutamine%2Faspartate%2Fasparagine ABC transport system permease	0.293824	-0.0787871	0.155211	0.199192	0.120969	-0.0937644	0.0267078	0.0947178	0.00954533	0.690257	0.364065	0.112008	0.303379	0.449951	0.881813	0.511031
YP_001531671.1	NC_009952.1	RefSeq	CDS	309980	310756	+	gene320	Dshi_0321	glutamate%2Fglutamine%2Faspartate%2Fasparagine ABC transport ATP-binding	0.217092	0.0789148	0.123373	0.121222	0.112872	-0.0903099	0.062992	0.116062	0.0779176	0.689386	0.541647	0.425511	0.350403	0.472786	0.680655	0.386124
YP_001531672.1	NC_009952.1	RefSeq	CDS	310800	311300	-	gene321	Dshi_0322	putative phosphatase	-0.0742505	-0.0274595	-0.0096586	-0.360418	-0.260124	-0.0118953	0.02343	-0.116714	0.848386	0.959482	0.991	0.172379	0.268689	0.973484	0.947356	0.721604
YP_001531673.1	NC_009952.1	RefSeq	CDS	311297	311920	-	gene322	Dshi_0323	hypothetical protein	0.0521814	0.220355	0.0977337	0.0101251	-0.0448579	-0.0437312	0.390881	0.2204	0.882997	0.433385	0.841624	0.979752	0.871911	0.873346	0.0384837	0.315641
YP_001531674.1	NC_009952.1	RefSeq	CDS	311973	312836	-	gene323	Dshi_0324	acetylglutamate kinase	0.0934055	0.166092	-0.0734826	-0.0716803	-0.150111	-0.0450502	0.0524517	-0.00190145	0.616632	0.350622	0.804946	0.730647	0.251982	0.778664	0.772666	0.991107
YP_001531675.1	NC_009952.1	RefSeq	CDS	312924	313655	+	gene324	Dshi_0325	3-ketoacyl-ACP reductase	0.0573055	0.182385	0.0475085	0.127797	-0.0543999	0.0205374	0.175234	0.162987	0.761841	0.216963	0.873161	0.376881	0.701708	0.897678	0.146021	0.172975
YP_001531676.1	NC_009952.1	RefSeq	CDS	313718	314371	-	gene325	Dshi_0326	ribosome biogenesis GTP-binding protein YsxC	-0.0909537	0.139993	-0.00126247	-0.0138952	-0.182587	-0.0467451	0.0922354	-0.116522	0.523234	0.303842	0.996581	0.946538	0.0500175	0.697983	0.45002	0.298178
YP_001531677.1	NC_009952.1	RefSeq	CDS	314368	315117	-	gene326	Dshi_0327	MOSC domain-containing protein	-0.101382	0.109262	0.109985	0.0350504	-0.0617967	-0.0388383	0.125611	-0.0334107	0.532701	0.535676	0.608213	0.874258	0.651642	0.78702	0.342402	0.852256
YP_001531678.1	NC_009952.1	RefSeq	CDS	315114	316934	-	gene327	Dshi_0328	putative inner membrane protein translocase component YidC	0.0959203	0.105562	0.021658	0.0454758	0.111215	0.0940689	0.28066	0.0589998	0.578306	0.59946	0.952089	0.840213	0.402236	0.487912	0.0193865	0.739823
YP_001531679.1	NC_009952.1	RefSeq	CDS	317056	318645	-	gene328	Dshi_0329	diguanylate cyclase%2Fphosphodiesterase dgc1	0.0822499	0.119302	0.0108143	-0.0973983	-0.102289	1.41685	-0.0760558	-0.0672936	0.848386	0.804401	0.991	0.827855	0.748793	6.47548e-18	0.842106	0.869012
YP_001531680.1	NC_009952.1	RefSeq	CDS	318693	319556	-	gene329	Dshi_0330	C32 tRNA thiolase	0.128717	-0.0773235	-0.149076	0.00108763	-0.0732576	-0.045481	0.0221186	-0.0560317	0.351791	0.676936	0.354217	0.996234	0.550559	0.728286	0.895069	0.714844
YP_001531681.1	NC_009952.1	RefSeq	CDS	319810	320031	-	gene331	Dshi_0331	hypothetical protein	0.0216911	0.131798	-0.498101	-0.28572	-0.34035	-0.0629981	-0.219866	-0.136488	0.962633	0.774369	0.137523	0.382328	0.185026	0.851233	0.490917	0.710414
YP_001531682.1	NC_009952.1	RefSeq	CDS	320028	320417	-	gene332	Dshi_0332	ribonuclease P protein component	-0.112772	0.183839	-0.089743	-0.252749	-0.0511456	-0.214952	0.0222852	0.0193019	0.757705	0.615845	0.875381	0.378535	0.868394	0.364654	0.949683	0.955372
YP_001531683.1	NC_009952.1	RefSeq	CDS	320480	320614	-	gene333	Dshi_0333	50S ribosomal protein L34	0.236951	0.0204888	-0.200918	-0.174426	-0.274503	-0.0175099	-0.11934	0.16634	0.305265	0.961557	0.544242	0.499216	0.13312	0.952421	0.626106	0.467833
YP_001531684.1	NC_009952.1	RefSeq	CDS	320898	322301	-	gene335	Dshi_0334	integral membrane sensor signal transduction histidine kinase	0.154171	0.0457504	0.0614792	0.00203035	-0.109715	-0.169948	0.055842	-0.0645989	0.295795	0.845199	0.8322	0.99284	0.389105	0.138736	0.731336	0.701822
YP_001531685.1	NC_009952.1	RefSeq	CDS	322338	323750	-	gene336	Dshi_0335	putative mercuric reductase MerA	0.265913	0.0579882	-0.0474962	0.10397	0.0911368	0.130237	0.0860322	-0.236133	0.177789	0.863687	0.91682	0.681131	0.639062	0.468755	0.697665	0.195636
YP_001531686.1	NC_009952.1	RefSeq	CDS	323755	324486	-	gene337	Dshi_0336	hypothetical protein	-0.215632	-0.144556	-0.201252	-0.0831905	-0.190318	-0.224473	-0.324597	-0.294939	0.360148	0.615221	0.468013	0.761636	0.273167	0.184327	0.0657038	0.0918947
YP_001531687.1	NC_009952.1	RefSeq	CDS	325428	326237	-	gene338	Dshi_0337	chromosome partitioning ATPase	-0.106455	-0.035759	-0.109504	0.00650008	0.249958	0.72583	-0.1106	-0.0275567	0.499116	0.878255	0.602526	0.97763	0.010144	7.93684e-19	0.412679	0.877056
YP_001531688.1	NC_009952.1	RefSeq	CDS	326619	327452	+	gene339	Dshi_0338	metallo-beta-lactamase family protein	-0.0437793	0.167252	0.075189	-0.0443327	-0.0149929	-0.112188	-0.00594046	0.0456509	0.905634	0.620396	0.889305	0.918844	0.960253	0.645611	0.987116	0.889256
YP_001531689.1	NC_009952.1	RefSeq	CDS	327660	328538	-	gene340	Dshi_0339	hypothetical protein	0.117461	-0.0865298	-0.0623511	-0.271014	-0.201038	-0.299318	-0.201566	-0.0584554	0.668028	0.803946	0.899416	0.199113	0.278613	0.0796111	0.338728	0.837687
YP_001531690.1	NC_009952.1	RefSeq	CDS	328656	328877	-	gene341	Dshi_0340	50S ribosomal protein L31	0.0206773	-0.291989	-0.19587	-0.158188	-0.145584	-0.17562	-0.46866	-0.220241	0.93041	0.0491513	0.316122	0.344282	0.28473	0.174942	6.79813e-05	0.0961471
YP_001531691.1	NC_009952.1	RefSeq	CDS	328889	329263	-	gene342	Dshi_0341	50S ribosomal protein L19	0.0385869	-0.0462456	0.0219807	-0.00854367	0.167455	-0.0260214	-0.195592	-0.231367	0.831174	0.837123	0.94496	0.971566	0.13169	0.867261	0.104124	0.0334464
YP_001531692.1	NC_009952.1	RefSeq	CDS	329524	330321	-	gene343	Dshi_0342	tRNA %28guanine-N1%29-methyltransferase	-0.156659	0.165154	-0.091593	-0.162978	-0.134669	-0.210587	-0.0241117	-0.0255455	0.240572	0.24459	0.661524	0.199436	0.218679	0.0309208	0.887914	0.881619
YP_001531693.1	NC_009952.1	RefSeq	CDS	330412	331401	+	gene344	Dshi_0343	aminoglycoside phosphotransferase	0.104892	0.0772538	-0.108189	-0.000491281	0.669005	2.31528	0.202291	0.214364	0.826553	0.896464	0.88688	0.999721	0.00374465	6.1921e-38	0.573547	0.554014
YP_001531694.1	NC_009952.1	RefSeq	CDS	331421	331921	-	gene345	Dshi_0344	16S rRNA-processing protein RimM	-0.075548	0.219674	-0.0659895	-0.0279505	-0.112944	-0.120139	0.051721	-0.272755	0.756496	0.267054	0.866391	0.928632	0.501583	0.465846	0.811753	0.0714597
YP_001531695.1	NC_009952.1	RefSeq	CDS	331918	332064	-	gene346	Dshi_0345	hypothetical protein	-0.0148348	-0.314982	-0.320765	-0.202578	-0.511013	-0.0947521	-0.270201	-0.315638	0.970536	0.352731	0.366412	0.534294	0.0187266	0.738888	0.322458	0.223547
YP_001531696.1	NC_009952.1	RefSeq	CDS	332071	332535	-	gene347	Dshi_0346	hypothetical protein	0.0737877	-0.0713774	-0.0531843	-0.128031	-0.266423	-0.0728696	-0.397398	-0.276912	0.74763	0.79744	0.891099	0.526255	0.0486663	0.674372	0.00461775	0.0542867
YP_001531697.1	NC_009952.1	RefSeq	CDS	332537	333166	-	gene348	Dshi_0347	cob%28II%29yrinic acid a%2Cc-diamide reductase	-0.163434	0.136702	-0.0398945	-0.0959325	-0.145412	-0.101153	-0.15615	-0.255276	0.460809	0.614472	0.928703	0.716817	0.412386	0.592681	0.433457	0.126677
YP_001531698.1	NC_009952.1	RefSeq	CDS	333195	333587	-	gene349	Dshi_0348	30S ribosomal protein S16	0.0158284	0.139609	0.276459	0.243343	0.237589	0.197227	-0.0549989	-0.108636	0.944357	0.443563	0.0626869	0.0774549	0.0413296	0.0971845	0.759206	0.495629
YP_001531699.1	NC_009952.1	RefSeq	CDS	333629	333925	-	gene350	Dshi_0349	chorismate mutase	-0.0116348	0.329452	-0.0263078	-0.0316615	0.0632375	-0.0472209	0.146436	-0.355591	0.976512	0.354521	0.97526	0.951839	0.856848	0.893188	0.668057	0.183704
YP_001531700.1	NC_009952.1	RefSeq	CDS	334046	334651	-	gene351	Dshi_0350	hypothetical protein	-0.11601	-0.0345723	-0.153938	-0.253141	-0.255088	-0.322068	-0.0879207	-0.321166	0.632151	0.916975	0.626343	0.186561	0.106863	0.0290562	0.69178	0.0446685
YP_001531701.1	NC_009952.1	RefSeq	CDS	334651	335166	-	gene352	Dshi_0351	N-acetyltransferase GCN5	-0.307567	-0.0591149	-0.156818	-0.24592	-0.278493	-0.197099	0.0707659	-0.133244	0.0901296	0.852896	0.596274	0.182607	0.0614739	0.213776	0.747868	0.509519
YP_001531702.1	NC_009952.1	RefSeq	CDS	335163	335696	-	gene353	Dshi_0352	acetyltransferase	0.0313274	-0.0371872	-0.176153	-0.265998	-0.250995	-0.241852	-0.0016264	-0.221967	0.921229	0.917069	0.595113	0.203204	0.152547	0.169872	0.993546	0.262976
YP_001531703.1	NC_009952.1	RefSeq	CDS	335696	337210	-	gene354	Dshi_0353	signal recognition particle protein	0.0325405	-0.0395382	-0.320122	-0.41782	-0.351675	-0.238834	-0.174202	-0.279337	0.826777	0.825843	0.000149764	6.61955e-08	2.89217e-06	0.00222867	0.0634463	0.000521499
YP_001531704.1	NC_009952.1	RefSeq	CDS	337582	338226	-	gene355	Dshi_0354	FMN-dependent NADH-azoreductase 1	-0.215734	0.314889	0.0521666	0.0692618	-0.472393	0.0636278	0.158578	-0.246359	0.761841	0.646532	0.966761	0.934877	0.294866	0.914611	0.788812	0.686295
YP_001531705.1	NC_009952.1	RefSeq	CDS	338282	339163	+	gene356	Dshi_0355	transcriptional regulator	0.201309	0.365648	0.264446	0.136774	0.179329	-0.125556	0.136465	-0.104259	0.352721	0.0488099	0.253196	0.566049	0.296871	0.509806	0.517085	0.654687
YP_001531706.1	NC_009952.1	RefSeq	CDS	339214	340104	+	gene357	Dshi_0356	hypothetical protein	0.0438644	-0.0598582	0.0600223	0.0856957	-0.155028	-0.104979	-0.132905	-0.122358	0.866811	0.844235	0.877373	0.721176	0.334864	0.548862	0.485885	0.538507
YP_001531707.1	NC_009952.1	RefSeq	CDS	340107	340445	-	gene358	Dshi_0357	transcriptional regulator	-0.0531294	0.0765976	0.0127407	0.0266079	0.0151107	-0.207745	-0.0529609	-0.273416	0.889399	0.861673	0.986948	0.951839	0.961137	0.37536	0.876921	0.268178
YP_001531708.1	NC_009952.1	RefSeq	CDS	340610	342199	+	gene359	Dshi_0358	bifunctional phosphoribosylaminoimidazolecarboxamide formyltransferase%2FIMP cyclohydrolase	0.0517804	-0.0244201	-0.0572415	-0.0741124	-0.106973	-0.0578298	-0.0807272	-0.155291	0.742967	0.907758	0.809609	0.621463	0.309279	0.626288	0.529348	0.137232
YP_001531709.1	NC_009952.1	RefSeq	CDS	342204	342680	+	gene360	Dshi_0359	lipoprotein signal peptidase	0.139817	0.0275964	0.015643	-0.040523	-0.0459578	-0.0189698	-0.0557872	-0.0922533	0.305265	0.90294	0.963389	0.834136	0.734154	0.899573	0.702383	0.50436
YP_001531710.1	NC_009952.1	RefSeq	CDS	342734	343279	+	gene361	Dshi_0360	hypothetical protein	-0.0466441	0.0419051	-0.0903595	-0.152041	-0.264686	-0.205134	-0.0557798	-0.140553	0.756496	0.82104	0.620641	0.169251	0.0012645	0.014853	0.663128	0.158733
YP_001531711.1	NC_009952.1	RefSeq	CDS	343363	344724	+	gene362	Dshi_0361	peptidase M16 protein	0.0994274	0.0759494	0.056189	-0.0420728	-0.131901	-0.153006	-0.125524	-0.211086	0.545613	0.704492	0.845852	0.840703	0.265813	0.178496	0.352258	0.0654614
YP_001531712.1	NC_009952.1	RefSeq	CDS	344721	346034	+	gene363	Dshi_0362	peptidase M16 protein	0.12448	0.0536396	0.0671087	0.0339875	-0.016246	-0.134073	-0.126896	-0.0903643	0.532701	0.843069	0.845143	0.900442	0.937291	0.357984	0.455346	0.632187
YP_001531713.1	NC_009952.1	RefSeq	CDS	346074	347939	+	gene364	Dshi_0363	DNA mismatch repair protein	-0.0473655	0.257463	0.202454	0.142754	-0.388849	-0.790389	0.0240131	0.109786	0.797569	0.0339075	0.161827	0.295661	3.31661e-05	5.16358e-19	0.891262	0.409724
YP_001531714.1	NC_009952.1	RefSeq	CDS	347936	349168	+	gene365	Dshi_0364	hypothetical protein	0.0995845	0.202195	0.172002	0.130316	-0.309219	-0.721635	0.119784	0.107703	0.506372	0.0988379	0.222064	0.299487	0.000623075	2.59705e-17	0.314098	0.374692
YP_001531715.1	NC_009952.1	RefSeq	CDS	349194	349865	-	gene366	Dshi_0365	anti-ECFsigma factor	-0.462976	-0.46901	-0.361454	-0.951878	-1.2804	-2.1603	-0.993641	-2.07462	0.000236108	0.00025882	0.0114823	1.449e-18	6.90569e-34	2.90182e-88	1.48586e-19	4.0064e-81
YP_001531716.1	NC_009952.1	RefSeq	CDS	349872	350441	-	gene367	Dshi_0366	RNA polymerase sigma factor RpoE	-0.222843	-0.303726	-0.283944	-0.525477	-0.518174	-0.972632	-0.338749	-0.92572	0.0962181	0.0203466	0.0429439	6.59675e-07	1.88863e-07	4.97807e-25	0.00373563	3.08309e-22
YP_001531717.1	NC_009952.1	RefSeq	CDS	350649	351953	+	gene368	Dshi_0367	amine oxidase	-0.452255	-0.284767	-0.171449	-0.895376	-1.27792	-2.97715	-0.973604	-2.90959	0.0983056	0.431536	0.761778	8.67429e-05	2.47647e-10	1.12404e-48	1.24842e-05	2.67478e-46
YP_001531718.1	NC_009952.1	RefSeq	CDS	351950	352708	+	gene369	Dshi_0368	hypothetical protein	-0.235132	0.0269035	0.218154	-0.640708	-0.959237	-2.72269	-0.563965	-2.56804	0.479914	0.961557	0.64842	0.0088022	2.21045e-06	1.48898e-42	0.020385	6.88178e-38
YP_001531719.1	NC_009952.1	RefSeq	CDS	352726	353964	+	gene370	Dshi_0369	putative sodium:galactoside symporter family protein	0.126474	0.468113	0.531186	-0.166475	-0.769992	-2.23042	-0.000805631	-2.02552	0.702029	0.0673653	0.0324985	0.621101	3.71759e-05	4.49893e-36	0.996551	8.37331e-30
YP_001531720.1	NC_009952.1	RefSeq	CDS	353964	354554	+	gene371	Dshi_0370	hypothetical protein	0.643356	0.931736	1.04296	0.388284	-0.146297	-1.42532	0.285393	-1.56921	0.00893078	3.70666e-05	1.33831e-06	0.185416	0.623774	8.31682e-13	0.324663	1.19515e-14
YP_001531721.1	NC_009952.1	RefSeq	CDS	354573	355304	+	gene372	Dshi_0371	short-chain dehydrogenase%2Freductase SDR	1.18669	1.25796	1.55975	0.756354	0.364795	-0.724714	0.622493	-1.02349	1.76108e-07	1.03893e-08	1.07807e-13	0.00248437	0.167617	0.00236754	0.0163158	2.62696e-05
YP_001531722.1	NC_009952.1	RefSeq	CDS	355405	355728	+	gene373	Dshi_0372	hypothetical protein	0.180927	0.0754996	0.323163	0.486781	0.607647	0.54982	0.197108	0.461943	0.257449	0.757045	0.0195125	1.40574e-05	1.80285e-09	5.73801e-08	0.159144	2.18526e-05
YP_001531723.1	NC_009952.1	RefSeq	CDS	355873	357843	+	gene374	Dshi_0373	acyl-CoA synthetase	0.120193	-0.136989	0.123427	0.270025	0.352981	0.0600726	0.0735516	0.372227	0.369124	0.357214	0.470434	0.00709756	2.94013e-05	0.623141	0.585822	1.68109e-05
YP_001531724.1	NC_009952.1	RefSeq	CDS	357902	358156	+	gene375	Dshi_0374	hypothetical protein	-0.304815	-0.286162	-0.567431	0.134963	-0.202543	-0.239871	-0.33639	-0.146874	0.488128	0.554209	0.16057	0.78703	0.561	0.47251	0.343321	0.737283
YP_001531725.1	NC_009952.1	RefSeq	CDS	358153	358974	+	gene376	Dshi_0375	high-affinity branched-chain amino acid transport ATP-binding protein livG	-0.103479	-0.298544	-0.191683	0.12519	0.216729	0.0633212	-0.189819	0.433483	0.596902	0.0497224	0.330145	0.491937	0.0830581	0.691715	0.195585	0.000109419
YP_001531726.1	NC_009952.1	RefSeq	CDS	359118	360107	+	gene377	Dshi_0376	high-affinity branched-chain amino acid transport system permease livH	-0.0989188	-0.385664	-0.26296	0.073318	0.246942	-0.0236858	-0.225261	0.380082	0.601459	0.00263662	0.0785319	0.705867	0.0228213	0.889528	0.0823595	0.00022256
YP_001531727.1	NC_009952.1	RefSeq	CDS	360124	360432	-	gene378	Dshi_0377	hypothetical protein	0.310075	0.263997	0.104201	0.0770359	0.297439	1.3631	-0.182933	0.960908	0.776799	0.840469	0.960671	0.955036	0.707237	0.00557011	0.8625	0.11499
YP_001531728.1	NC_009952.1	RefSeq	CDS	360675	360929	+	gene379	Dshi_0378	hypothetical protein	-0.112116	-0.184349	-0.206755	-0.294189	-0.483398	-0.555821	-0.0914052	-0.425324	0.550736	0.312504	0.268301	0.0305528	8.85803e-06	1.53915e-07	0.593	0.000208634
YP_001531729.1	NC_009952.1	RefSeq	CDS	361062	362138	+	gene380	Dshi_0379	high-affinity branched-chain amino acid transport system permease livM	-0.159593	-0.266409	-0.217982	0.00779033	0.0966414	0.0103094	-0.188285	0.302542	0.201616	0.0153111	0.074979	0.96976	0.371815	0.949164	0.0755585	0.000522634
YP_001531730.1	NC_009952.1	RefSeq	CDS	362188	363468	+	gene381	Dshi_0380	high-affinity branched-chain amino acid transport system periplasmic-binding protein livK	-0.195259	-0.359807	-0.247646	0.0773576	0.259305	-0.0358541	-0.14179	0.318018	0.183943	0.00394252	0.0966866	0.681131	0.0148127	0.820611	0.314022	0.0027139
YP_001531731.1	NC_009952.1	RefSeq	CDS	363531	364355	+	gene382	Dshi_0381	high-affinity branched-chain amino acid transport ATP-binding protein livF	0.179001	0.0018295	-0.00644758	0.136435	0.401669	0.138873	0.0361604	0.374362	0.454743	0.996442	0.992836	0.571787	0.0051805	0.45216	0.89378	0.0155536
YP_001531732.1	NC_009952.1	RefSeq	CDS	364512	365732	+	gene383	Dshi_0382	phenylacetate-CoA ligase	0.000598044	-0.0515854	-0.282277	-0.164122	0.0527799	-0.21387	-0.06865	0.406619	0.998529	0.893054	0.290854	0.523517	0.830368	0.254209	0.795924	0.0131866
YP_001531733.1	NC_009952.1	RefSeq	CDS	365857	366321	+	gene384	Dshi_0383	hypothetical protein	0.346767	0.120458	-0.130641	-0.570057	0.263686	1.63584	-0.132283	0.0184068	0.80228	0.948685	0.961648	0.680166	0.806012	0.0061736	0.921104	0.987213
YP_001531734.1	NC_009952.1	RefSeq	CDS	366443	366901	-	gene385	Dshi_0384	hypothetical protein	-0.219503	0.00867526	-0.0939502	-0.184177	-0.231263	-0.414866	-0.129466	-0.367814	0.241629	0.976059	0.780101	0.330722	0.113316	0.00132606	0.49166	0.00931617
YP_001531735.1	NC_009952.1	RefSeq	CDS	366959	368212	+	gene386	Dshi_0385	DNA polymerase IV	-0.0658499	-0.0171206	-0.0871481	-0.052631	-0.0586825	-0.0570804	-0.0846052	0.155723	0.73927	0.949529	0.738595	0.806106	0.697332	0.701944	0.598078	0.23884
YP_001531736.1	NC_009952.1	RefSeq	CDS	368291	369154	-	gene387	Dshi_0386	N-formylglutamate amidohydrolase	0.0102881	0.0592315	-0.00192848	-0.0384053	-0.163664	-0.259391	0.0753183	-0.113273	0.964906	0.820098	0.996581	0.882871	0.231583	0.033003	0.670751	0.508813
YP_001531737.1	NC_009952.1	RefSeq	CDS	369431	369556	+	gene389	Dshi_0387	50S ribosomal protein L36	0.30532	-0.206538	-0.168879	-0.216576	-0.181786	-0.25071	-0.311388	-0.0496746	0.183943	0.496689	0.667437	0.416965	0.402494	0.209251	0.14839	0.876515
YP_001531738.1	NC_009952.1	RefSeq	CDS	369763	370548	-	gene390	Dshi_0388	ribose import ATP-binding protein rbsA	-0.396881	-0.259485	-0.331935	-0.169813	-0.0289777	0.150934	0.0641923	0.33675	0.0732294	0.332498	0.191992	0.514043	0.916414	0.449951	0.812476	0.0574542
YP_001531739.1	NC_009952.1	RefSeq	CDS	370545	371618	-	gene391	Dshi_0389	ribose transport system permease rbsC	-0.2579	-0.174258	-0.114156	-0.0770845	0.168794	0.193794	0.103405	0.340545	0.151394	0.411243	0.700228	0.746498	0.242051	0.160667	0.577026	0.00807938
YP_001531740.1	NC_009952.1	RefSeq	CDS	371715	372728	-	gene392	Dshi_0390	D-ribose-binding periplasmic protein	-0.230822	-0.445271	-0.24607	0.0652619	0.281116	0.285218	-0.159214	0.446785	0.0277475	1.50871e-07	0.0149977	0.64532	0.000295523	0.000187659	0.114753	1.29134e-09
YP_001531741.1	NC_009952.1	RefSeq	CDS	379683	382190	+	gene399	Dshi_0391	hypothetical protein	0.378334	0.0647857	0.143869	0.13327	0.146391	0.110695	0.149615	0.0385798	0.000353193	0.761029	0.441456	0.369863	0.204847	0.36078	0.245072	0.831722
YP_001531742.1	NC_009952.1	RefSeq	CDS	382289	383437	-	gene400	Dshi_0392	hypothetical protein	0.191038	-0.0313904	0.00481261	-0.083812	0.00690138	-0.0612195	0.138219	0.0014631	0.306205	0.916975	0.992836	0.725953	0.97412	0.735503	0.435126	0.99422
YP_001531743.1	NC_009952.1	RefSeq	CDS	383697	383918	-	gene401	Dshi_0393	hypothetical protein	-0.0771187	0.427218	0.115079	0.137301	-0.0512255	0.00431169	0.0102901	0.19461	0.933883	0.563268	0.928703	0.879911	0.941853	0.995027	0.989694	0.785178
YP_001531744.1	NC_009952.1	RefSeq	CDS	383978	384751	-	gene402	Dshi_0394	hypothetical protein	-0.12847	-0.284542	-0.424287	-0.504963	-0.476318	-0.207106	-0.252982	-0.165234	0.633592	0.220595	0.0303539	0.0026521	0.00203948	0.241384	0.186504	0.442476
YP_001531745.1	NC_009952.1	RefSeq	CDS	384765	385958	-	gene403	Dshi_0395	phage integrase family protein	0.195431	-0.0017541	-0.0424568	-0.0952377	-0.0946957	0.188312	0.00305814	-0.0428547	0.285904	0.99601	0.916119	0.680166	0.58063	0.189026	0.989694	0.853743
YP_001531746.1	NC_009952.1	RefSeq	CDS	386137	387813	-	gene404	Dshi_0396	recombinase	0.151593	-0.0505345	0.0168696	-0.0448971	0.0323214	0.026778	-0.0162874	-0.0212485	0.200008	0.791348	0.954528	0.791947	0.805264	0.837118	0.916625	0.896077
YP_001531747.1	NC_009952.1	RefSeq	CDS	387910	388986	-	gene405	Dshi_0397	integrase family protein	0.00741487	0.101082	-0.100044	-0.308434	-0.035085	-0.0282025	-0.165217	-0.0689622	0.988098	0.873755	0.906105	0.466569	0.939729	0.954267	0.695762	0.891346
YP_001531748.1	NC_009952.1	RefSeq	CDS	388979	390658	-	gene406	Dshi_0398	integrase family protein	0.0634823	-0.205289	-0.17557	-0.27919	-0.319857	-0.35953	-0.20892	-0.228592	0.835787	0.454869	0.617416	0.199113	0.0684462	0.0336472	0.332372	0.268294
YP_001531749.1	NC_009952.1	RefSeq	CDS	390817	391029	-	gene407	Dshi_0399	DNA-binding domain-containing protein	-0.45769	-0.967889	-0.571987	-0.0483611	-0.453038	-0.268733	-1.37743	-1.00275	0.646174	0.301639	0.631716	0.968263	0.514452	0.715938	0.0563364	0.159161
YP_001531750.1	NC_009952.1	RefSeq	CDS	391798	395037	+	gene408	Dshi_0400	CRISPR-associated protein	-0.0894768	0.0281429	0.0975753	0.158803	0.201819	0.29373	0.164364	0.227593	0.582904	0.905796	0.661366	0.24789	0.0580013	0.00222851	0.184735	0.0359344
YP_001531751.1	NC_009952.1	RefSeq	CDS	395098	396009	+	gene409	Dshi_0401	CRISPR-associated protein Cas1	-0.0370344	-0.109561	-0.198464	-0.136855	-0.0124979	0.00383593	-0.187421	-0.0523593	0.883777	0.664588	0.371716	0.494371	0.955147	0.987436	0.256048	0.818087
YP_001531752.1	NC_009952.1	RefSeq	CDS	396006	396350	+	gene410	Dshi_0402	CRISPR-associated protein Cas2	-0.112625	-0.33315	-0.134709	-0.252382	-0.218219	-0.140441	-0.197499	-0.0427442	0.644915	0.0805646	0.661524	0.171147	0.167518	0.411669	0.278557	0.868014
YP_001531753.1	NC_009952.1	RefSeq	CDS	397989	398255	+	gene411	Dshi_0403	insertion element ISR1 10 kDa protein A3	0.218334	0.0296398	0.042736	0.0482045	0.104702	0.168605	0.0594291	0.12975	0.0932339	0.902671	0.888095	0.807646	0.389572	0.118142	0.700785	0.312864
YP_001531754.1	NC_009952.1	RefSeq	CDS	398279	399088	+	gene412	Dshi_0404	integrase catalytic subunit	0.411719	0.102879	0.118109	-0.0399526	0.00432337	0.0592077	-0.0124896	0.359878	0.074692	0.79744	0.802649	0.92834	0.989744	0.829781	0.973273	0.0693404
YP_001531755.1	NC_009952.1	RefSeq	CDS	399227	400612	-	gene413	Dshi_0405	hypothetical protein	-0.106262	-0.0515787	0.0288624	-0.11116	-0.0514129	-0.0328008	0.0654908	-0.0608003	0.540249	0.823923	0.928703	0.487193	0.723943	0.83182	0.672475	0.720126
YP_001531756.1	NC_009952.1	RefSeq	CDS	400543	401841	-	gene414	Dshi_0406	hypothetical protein	0.11954	0.0286282	0.131891	0.19655	0.229891	0.160748	0.224418	0.176303	0.401879	0.899555	0.441617	0.0863419	0.0147773	0.111452	0.0326715	0.0994692
YP_001531757.1	NC_009952.1	RefSeq	CDS	402104	402430	+	gene415	Dshi_0407	transcriptional regulator	0.185096	0.0793115	0.0758323	-0.0292281	-0.00216391	-0.073088	0.0705682	0.0218142	0.0932339	0.641297	0.712332	0.88199	0.989744	0.518171	0.589161	0.893768
YP_001531758.1	NC_009952.1	RefSeq	CDS	402441	403163	+	gene416	Dshi_0408	hypothetical protein	-0.0191791	-0.159361	-0.0920193	-0.292138	-0.0397515	-0.17463	-0.0412712	-0.122838	0.943256	0.443563	0.772558	0.0532457	0.834357	0.220573	0.845664	0.494734
YP_001531759.1	NC_009952.1	RefSeq	CDS	403268	403912	+	gene417	Dshi_0409	hypothetical protein	0.332347	0.186033	-0.0756565	-0.0430383	-0.249831	0.19003	0.0405517	0.297807	0.206302	0.602093	0.899756	0.926387	0.278232	0.402945	0.906893	0.181817
YP_001531760.1	NC_009952.1	RefSeq	CDS	404246	405190	-	gene418	Dshi_0410	hypothetical protein	-0.0412529	0.0939295	-0.231052	0.364588	0.246662	0.0772613	0.067443	0.331555	0.947905	0.888943	0.742808	0.342268	0.477988	0.858159	0.89378	0.3614
YP_001531761.1	NC_009952.1	RefSeq	CDS	405174	406022	-	gene419	Dshi_0411	hypothetical protein	-0.141853	-0.039862	-0.00957227	0.162035	0.251435	0.553698	0.108318	0.611809	0.569834	0.907758	0.986948	0.453181	0.0993178	1.12951e-05	0.607047	2.27935e-06
YP_001531762.1	NC_009952.1	RefSeq	CDS	406254	407786	+	gene420	Dshi_0412	beta-Ig-H3%2Ffasciclin	0.12028	0.023861	-0.328125	-0.274352	-0.436644	0.0451354	-0.249298	-0.136943	0.768952	0.969379	0.427594	0.420049	0.0774858	0.897678	0.42925	0.710762
YP_001531763.1	NC_009952.1	RefSeq	CDS	407836	408195	+	gene421	Dshi_0413	hypothetical protein	-0.250267	-0.139155	-0.905509	-0.643039	-1.0188	-0.948608	-0.0234492	-1.04591	0.88554	0.949411	0.656943	0.688959	0.363333	0.399498	0.989058	0.414827
YP_001531764.1	NC_009952.1	RefSeq	CDS	408427	408873	-	gene422	Dshi_0414	GreA%2FGreB family elongation factor	0.100605	0.738479	0.673517	0.392715	0.0393295	0.924573	0.355175	0.185318	0.923684	0.284517	0.382285	0.60761	0.960729	0.0364763	0.606718	0.831179
YP_001531765.1	NC_009952.1	RefSeq	CDS	409020	409262	+	gene423	Dshi_0415	hypothetical protein	0.0721468	0.0067777	-0.307132	-0.397666	0.161415	-0.132729	0.0254075	-0.262792	0.900015	0.994586	0.616053	0.32357	0.658175	0.735392	0.958688	0.530986
YP_001531766.1	NC_009952.1	RefSeq	CDS	409608	409919	+	gene424	Dshi_0416	hypothetical protein	0.0873657	0.139318	0.268047	0.16165	0.440518	0.747971	0.193754	0.311405	0.880451	0.825843	0.656943	0.757767	0.138271	0.00298174	0.643557	0.408678
YP_001531767.1	NC_009952.1	RefSeq	CDS	410003	410209	+	gene425	Dshi_0417	hypothetical protein	0.0498039	-0.781549	0.00668275	-0.692344	0.427134	0.506417	-0.135353	0.504302	0.953745	0.278934	0.996581	0.250501	0.355553	0.249014	0.851202	0.304106
YP_001531768.1	NC_009952.1	RefSeq	CDS	410284	411177	+	gene426	Dshi_0418	universal stress protein uspA	-0.336148	-0.16942	-0.235056	-0.490559	0.215328	0.236641	0.0245732	0.104016	0.544099	0.805392	0.766836	0.256573	0.577811	0.532256	0.965413	0.84949
YP_001531769.1	NC_009952.1	RefSeq	CDS	411331	412584	+	gene427	Dshi_0419	major facilitator superfamily protein	0.0378912	0.0457111	0.0791652	-0.0127641	0.0276927	-0.162647	-0.127798	-0.0120759	0.915127	0.907758	0.87282	0.974081	0.921351	0.451106	0.616661	0.967202
YP_001531770.1	NC_009952.1	RefSeq	CDS	412724	413434	+	gene428	Dshi_0420	endonuclease%2Fexonuclease%2Fphosphatase	-0.0985674	0.0630837	-0.0549228	-0.132254	0.0319364	0.124144	-0.04854	0.101714	0.691667	0.83866	0.899416	0.552168	0.884763	0.462614	0.834902	0.63038
YP_001531771.1	NC_009952.1	RefSeq	CDS	413435	414979	+	gene429	Dshi_0421	phospholipase D%2Ftransphosphatidylase	0.077731	0.1003	0.0351341	0.141822	0.190557	0.26282	0.0847232	0.197759	0.810209	0.781278	0.948514	0.608794	0.336377	0.149499	0.751261	0.37283
YP_001531772.1	NC_009952.1	RefSeq	CDS	415164	415685	+	gene430	Dshi_0422	propeptide PepSY amd peptidase M4	-0.185637	-0.0314656	0.135057	0.00666234	0.150499	0.25398	0.303353	0.28114	0.585632	0.948685	0.773144	0.988302	0.523246	0.217611	0.168571	0.202874
YP_001531773.1	NC_009952.1	RefSeq	CDS	415763	416488	-	gene431	Dshi_0423	PA-phosphatase-like phosphoesterase	0.424298	-0.0530417	0.159918	0.167165	0.129018	0.176958	0.365559	0.345871	0.169758	0.921621	0.786364	0.681708	0.687054	0.556213	0.194508	0.215097
YP_001531774.1	NC_009952.1	RefSeq	CDS	417105	417566	+	gene432	Dshi_0424	peptidase M41	-0.0268241	-0.0648659	0.0122303	-0.0846673	-0.240049	0.149314	-0.11364	0.159193	0.944357	0.88008	0.986948	0.818101	0.265061	0.515802	0.68553	0.549151
YP_001531775.1	NC_009952.1	RefSeq	CDS	418488	418850	+	gene433	Dshi_0426	hypothetical protein	-1.00786	-0.723058	-0.433349	-0.306145	-0.676673	-0.193564	-0.715055	-0.157473	0.121966	0.310593	0.641991	0.675958	0.170516	0.737817	0.195551	0.834564
YP_001531776.1	NC_009952.1	RefSeq	CDS	418998	419249	+	gene434	Dshi_0427	hypothetical protein	-0.0905389	-0.294067	-0.443136	-0.436572	-0.478679	-0.178547	-0.367001	-0.204072	0.851356	0.501794	0.279158	0.186561	0.0798913	0.583201	0.253335	0.589089
YP_001531777.1	NC_009952.1	RefSeq	CDS	419269	421152	+	gene435	Dshi_0428	poly%283-hydroxyalkanoate%29 polymerase	-0.02391	-0.0726353	-0.298767	-0.198843	-0.158118	-0.000197085	-0.168724	-0.126221	0.950425	0.860194	0.320032	0.466465	0.483676	0.999201	0.508587	0.649104
YP_001531778.1	NC_009952.1	RefSeq	CDS	421265	421552	-	gene436	Dshi_0429	hypothetical protein	0.113962	0.289747	0.121152	0.177504	-0.198698	-1.06145	0.452241	0.380997	0.658375	0.19676	0.758465	0.462401	0.277902	3.82105e-14	0.00722758	0.0206533
YP_001531779.1	NC_009952.1	RefSeq	CDS	421575	422009	-	gene437	Dshi_0430	hypothetical protein	0.0236337	0.244731	0.189707	0.15838	-0.182132	-1.1542	0.332118	0.23574	0.949009	0.393516	0.627819	0.596544	0.412325	1.3172e-12	0.120198	0.2973
YP_001531780.1	NC_009952.1	RefSeq	CDS	422213	423661	+	gene438	Dshi_0431	C4-dicarboxylate anaerobic carrier	-0.151566	0.0816318	-0.168721	-0.280339	-0.314616	-0.572337	-0.252779	-0.475419	0.777858	0.902459	0.828985	0.534294	0.361112	0.0637669	0.540223	0.177104
YP_001531781.1	NC_009952.1	RefSeq	CDS	423677	424906	+	gene439	Dshi_0432	arginine deiminase	0.178442	0.0697918	0.0505435	0.00584726	-0.121253	-0.0787208	-0.0220375	0.110539	0.540249	0.86066	0.923875	0.988302	0.604812	0.748245	0.942772	0.688597
YP_001531782.1	NC_009952.1	RefSeq	CDS	424920	425921	+	gene440	Dshi_0433	ornithine carbamoyltransferase	0.167004	0.098786	0.0156772	-0.0932223	0.0256025	-0.287665	-0.0750215	0.0456918	0.53501	0.769952	0.977896	0.757059	0.923132	0.108993	0.773491	0.876177
YP_001531783.1	NC_009952.1	RefSeq	CDS	425925	426863	+	gene441	Dshi_0434	carbamate kinase	-0.136611	-0.247223	-0.0266908	-0.191584	0.0696978	-0.0253243	-0.10912	0.0961299	0.82416	0.695925	0.980195	0.738645	0.885193	0.963449	0.834493	0.860282
YP_001531784.1	NC_009952.1	RefSeq	CDS	427117	428505	+	gene442	Dshi_0435	F0F1 ATP synthase subunit beta	0.204073	0.126226	0.160301	0.177636	-0.173543	-0.153069	-0.221871	-0.189548	0.768952	0.885809	0.884139	0.802016	0.751654	0.778882	0.707955	0.770255
YP_001531785.1	NC_009952.1	RefSeq	CDS	428502	428912	+	gene443	Dshi_0436	ATP synthase F1 subunit epsilon	0.0739476	0.225763	0.524447	0.130918	0.256115	0.293597	-0.124275	0.212309	0.933883	0.795428	0.457501	0.880681	0.627837	0.569261	0.864676	0.747972
YP_001531786.1	NC_009952.1	RefSeq	CDS	428909	429196	+	gene444	Dshi_0437	ATP synthase F0F1 subunit	0.441173	0.416025	-0.0117553	0.379947	0.192592	0.415424	0.0679484	0.718203	0.457882	0.525117	0.994253	0.510967	0.715881	0.345672	0.921104	0.0770294
YP_001531787.1	NC_009952.1	RefSeq	CDS	429193	429498	+	gene445	Dshi_0438	ATP synthase F0F1 subunit	-0.121646	-0.0336829	-0.250116	-0.0719878	0.199976	-0.0965732	-0.105865	0.118169	0.852247	0.969854	0.761778	0.925483	0.628228	0.84368	0.848754	0.836886
YP_001531788.1	NC_009952.1	RefSeq	CDS	429489	430178	+	gene446	Dshi_0439	F0F1 ATP synthase subunit A	-0.242739	0.534009	0.485686	0.550259	0.0781314	0.295807	0.543738	0.772893	0.792121	0.451249	0.585065	0.363161	0.916414	0.609865	0.328753	0.103814
YP_001531789.1	NC_009952.1	RefSeq	CDS	430175	430465	+	gene447	Dshi_0440	F0F1 ATP synthase subunit C	-0.239901	0.141217	0.0535783	0.281238	0.424481	0.0354117	0.32786	0.44451	0.770054	0.884853	0.97117	0.684189	0.361112	0.961823	0.568685	0.396178
YP_001531790.1	NC_009952.1	RefSeq	CDS	430470	431237	+	gene448	Dshi_0441	ATP synthase F0 subunit B	-0.0932908	0.0384076	-0.0797943	0.169519	0.0336622	0.122859	0.207539	0.21977	0.828126	0.944759	0.907175	0.643978	0.926685	0.677925	0.495984	0.471475
YP_001531791.1	NC_009952.1	RefSeq	CDS	431227	432756	+	gene449	Dshi_0442	ATP synthase F1 subunit alpha	-0.0794719	-0.492012	-0.0925918	-0.117782	-0.372721	-0.224844	-0.0643896	-0.0358517	0.865435	0.161561	0.898407	0.792835	0.163693	0.44127	0.87561	0.932499
YP_001531792.1	NC_009952.1	RefSeq	CDS	432740	433687	+	gene450	Dshi_0443	ATP synthase F1 subunit gamma	-0.144544	-0.210844	-0.176785	-0.340953	-0.322602	-0.483808	-0.242941	-0.194367	0.643797	0.487821	0.640636	0.121512	0.0901441	0.00661872	0.283489	0.419176
YP_001531793.1	NC_009952.1	RefSeq	CDS	433725	434012	+	gene451	Dshi_0444	hypothetical protein	-0.122143	-0.167131	-0.0324921	0.0316177	-0.0101314	-0.0895631	-0.0394842	0.0729691	0.607429	0.47155	0.939875	0.922607	0.96231	0.618171	0.867819	0.741081
YP_001531794.1	NC_009952.1	RefSeq	CDS	434046	434438	+	gene452	Dshi_0445	hypothetical protein	0.0525489	-0.122412	-0.136353	0.0840348	-0.189552	-0.299014	-0.160162	-0.146896	0.932141	0.852896	0.87274	0.891972	0.623677	0.399498	0.719425	0.760291
YP_001531795.1	NC_009952.1	RefSeq	CDS	434569	434979	+	gene453	Dshi_0446	putative signal transduction protein	0.335386	0.384441	-0.276799	-0.752904	-0.762862	-0.791774	-0.330061	-0.75138	0.211812	0.148992	0.45911	0.000558848	0.000178994	8.98367e-05	0.193011	0.000485078
YP_001531796.1	NC_009952.1	RefSeq	CDS	434981	435769	-	gene454	Dshi_0447	transcriptional regulator	0.191046	-0.042889	-0.00959769	-0.151743	-0.183754	-0.307653	-0.156483	-0.325897	0.247585	0.878629	0.98301	0.390544	0.173995	0.010684	0.322184	0.0111464
YP_001531797.1	NC_009952.1	RefSeq	CDS	436086	437696	+	gene455	Dshi_0448	integral membrane sensor signal transduction histidine kinase	-0.053523	-0.0704775	-0.0239676	-0.0411531	0.0397818	0.0417042	0.0639236	0.0172949	0.701933	0.657904	0.926687	0.798391	0.732063	0.711073	0.594875	0.909444
YP_001531798.1	NC_009952.1	RefSeq	CDS	437751	438434	+	gene456	Dshi_0449	two component transcriptional regulator	0.0588007	-0.0809042	-0.0342319	-0.124914	-0.0501235	-0.140532	0.0121094	-0.113768	0.726748	0.662101	0.907175	0.366909	0.706429	0.189596	0.942772	0.36839
YP_001531799.1	NC_009952.1	RefSeq	CDS	438538	438636	+	gene457	Dshi_0450	coenzyme PQQ synthesis protein PqqA	0.342009	-0.0285255	-0.617958	-0.462002	0.0412461	0.257449	-0.154776	0.624756	0.287876	0.961557	0.0416288	0.125042	0.916414	0.358139	0.666243	0.0110225
YP_001531800.1	NC_009952.1	RefSeq	CDS	438663	439556	+	gene458	Dshi_0451	pyrroloquinoline quinone biosynthesis protein PqqB	0.182794	-0.259472	-0.422438	-0.404784	-0.182025	0.00615845	-0.479022	0.194478	0.261292	0.113362	0.00154414	0.00162541	0.180302	0.97764	8.79156e-05	0.172975
YP_001531801.1	NC_009952.1	RefSeq	CDS	439556	440308	+	gene459	Dshi_0452	pyrroloquinoline quinone biosynthesis protein PqqC	-0.177865	-0.14959	-0.420161	-0.220503	0.155933	0.191827	-0.487254	0.164784	0.375132	0.526881	0.00768431	0.220906	0.315055	0.192394	0.000563086	0.333841
YP_001531802.1	NC_009952.1	RefSeq	CDS	440305	440583	+	gene460	Dshi_0453	coenzyme PQQ biosynthesis protein PqqD	-0.0675633	-0.223482	-0.356331	-0.265225	-0.266102	0.0591978	-0.206774	-0.100665	0.897314	0.657951	0.457309	0.505079	0.396763	0.879029	0.583554	0.824183
YP_001531803.1	NC_009952.1	RefSeq	CDS	440580	441686	+	gene461	Dshi_0454	pyrroloquinoline quinone biosynthesis protein PqqE	0.0138242	-0.200488	-0.252192	-0.315906	0.104308	0.111062	-0.637286	0.0632512	0.960522	0.389585	0.273515	0.0733234	0.570296	0.536462	1.24952e-05	0.796655
YP_001531804.1	NC_009952.1	RefSeq	CDS	442029	442946	+	gene462	Dshi_0455	hypothetical protein	0.00469971	-0.108114	-0.163283	-0.220096	-0.140217	-0.33492	-0.232555	-0.188508	0.9804	0.546758	0.329704	0.0754218	0.225743	0.000484849	0.0433762	0.10319
YP_001531805.1	NC_009952.1	RefSeq	CDS	443039	443995	+	gene463	Dshi_0456	MoxR-like ATPase	-0.0532195	-0.24025	-0.0956442	-0.00764087	0.0927389	0.093602	-0.151914	0.232177	0.795918	0.112189	0.703729	0.976743	0.499741	0.490115	0.281468	0.0485996
YP_001531806.1	NC_009952.1	RefSeq	CDS	443992	444900	+	gene464	Dshi_0457	hypothetical protein	-0.0877684	-0.159779	-0.165776	0.151772	0.22616	0.243953	0.0222209	0.350218	0.747684	0.561392	0.608213	0.518308	0.171461	0.128187	0.935916	0.0263253
YP_001531807.1	NC_009952.1	RefSeq	CDS	444897	445268	+	gene465	Dshi_0458	hypothetical protein	-0.0849205	-0.260996	0.12672	0.128487	0.137809	0.2048	0.194932	0.551927	0.844013	0.501185	0.826099	0.739068	0.623774	0.4204	0.513074	0.00810627
YP_001531808.1	NC_009952.1	RefSeq	CDS	445261	446223	+	gene466	Dshi_0459	von Willebrand factor type A	0.0143379	-0.189777	0.0749595	0.330326	0.458148	0.514454	-0.0766255	0.462189	0.950796	0.256497	0.786172	0.00381825	2.12097e-06	4.32589e-08	0.637793	3.48412e-06
YP_001531809.1	NC_009952.1	RefSeq	CDS	446220	447119	+	gene467	Dshi_0460	hypothetical protein	-0.0131727	-0.399218	-0.105261	0.267567	0.343572	0.461162	-0.0200635	0.435666	0.958212	0.00649852	0.703913	0.0525809	0.0021076	9.30918e-06	0.926715	8.69739e-05
YP_001531810.1	NC_009952.1	RefSeq	CDS	447116	447790	+	gene468	Dshi_0461	hypothetical protein	0.143263	-0.126946	0.115047	0.207461	0.538102	0.409091	0.111266	0.512399	0.576991	0.679179	0.767593	0.335337	0.000127705	0.0050219	0.623131	0.000502472
YP_001531811.1	NC_009952.1	RefSeq	CDS	447787	448983	+	gene469	Dshi_0462	hypothetical protein	0.0705878	-0.127482	-0.134896	0.0618968	0.189637	0.291242	-0.0696318	0.277427	0.701933	0.487434	0.513575	0.75679	0.0935622	0.00387882	0.667191	0.0110823
YP_001531812.1	NC_009952.1	RefSeq	CDS	449156	449422	+	gene470	Dshi_0463	transposase IS3%2FIS911 family protein	-0.00148465	-0.0923307	-0.0857321	0.0254183	0.0892508	0.1917	-0.0527152	0.209583	0.993658	0.661165	0.745072	0.923847	0.515548	0.0911552	0.760832	0.081839
YP_001531813.1	NC_009952.1	RefSeq	CDS	449446	450267	+	gene471	Dshi_0464	integrase catalytic subunit	0.105081	0.0388031	-0.0935762	0.000853501	0.132373	0.138966	0.151403	0.119177	0.529481	0.874638	0.700228	0.998042	0.275671	0.240848	0.252528	0.392059
YP_001531814.1	NC_009952.1	RefSeq	CDS	450313	451032	+	gene472	Dshi_0465	two component transcriptional regulator	0.125386	-0.196426	-0.122401	-0.135755	-0.0340163	0.0131462	-0.0134789	0.14298	0.285538	0.0773764	0.416115	0.230814	0.783912	0.922633	0.930406	0.139562
YP_001531815.1	NC_009952.1	RefSeq	CDS	451045	452202	+	gene473	Dshi_0466	hypothetical protein	0.00102572	-0.171274	-0.143654	-0.149025	-0.0513717	-0.0605835	-0.0632271	0.0121737	0.99408	0.113362	0.247983	0.139315	0.624923	0.551243	0.584603	0.931431
YP_001531816.1	NC_009952.1	RefSeq	CDS	452199	454475	+	gene474	Dshi_0467	sensor histidine kinase	-0.0105635	-0.145483	-0.0194001	-0.0430351	-0.0160314	-0.0346018	-0.0618633	0.0591634	0.951064	0.246852	0.942858	0.79407	0.909675	0.770307	0.616661	0.648223
YP_001531817.1	NC_009952.1	RefSeq	CDS	454509	455171	+	gene475	Dshi_0468	hypothetical protein	-0.0340946	-0.054525	0.00300248	0.108992	0.22339	0.307778	0.135572	0.29413	0.848386	0.796904	0.994253	0.476387	0.0273018	0.000890903	0.284245	0.00286953
YP_001531818.1	NC_009952.1	RefSeq	CDS	455168	455518	+	gene476	Dshi_0469	hypothetical protein	-0.0814764	-0.17275	-0.0580335	0.000630994	0.13483	0.204684	0.0230805	0.17966	0.641066	0.284517	0.849159	0.99843	0.270123	0.0590722	0.903899	0.138932
YP_001531819.1	NC_009952.1	RefSeq	CDS	455582	456454	-	gene477	Dshi_0470	sulfur oxidation protein SoxZ	0.149847	-0.0346546	-0.100311	-0.0228171	-0.067882	-0.00836827	-0.228791	0.00811415	0.22667	0.873755	0.614883	0.919698	0.57655	0.958742	0.0276433	0.959397
YP_001531820.1	NC_009952.1	RefSeq	CDS	456517	457557	+	gene478	Dshi_0471	beta-lactamase domain-containing protein	0.12828	-0.134586	-0.102407	-0.0313123	-0.0124284	0.0213194	-0.116784	0.0342753	0.436429	0.455346	0.665436	0.897932	0.942796	0.899505	0.432649	0.858458
YP_001531821.1	NC_009952.1	RefSeq	CDS	457583	458197	-	gene479	Dshi_0472	hypothetical protein	0.0166575	-0.10894	-0.061957	-0.0349717	0.0302375	0.0242999	0.057098	0.0913905	0.920396	0.44057	0.779668	0.849509	0.820774	0.853023	0.663907	0.444579
YP_001531822.1	NC_009952.1	RefSeq	CDS	458365	459477	+	gene480	Dshi_0473	alcohol dehydrogenase class III%2FS-%28hydroxymethyl%29glutathione dehydrogenase	-0.0454534	-0.35431	-0.0629022	0.000147777	0.00948633	0.123895	-0.172	0.320955	0.805766	0.00183674	0.825129	0.999797	0.956756	0.297418	0.170645	0.00166438
YP_001531823.1	NC_009952.1	RefSeq	CDS	459481	460308	+	gene481	Dshi_0474	S-formylglutathione hydrolase	0.0977306	-0.0605571	-0.0220411	0.0925802	0.263751	0.237691	0.0565198	0.364554	0.619842	0.820098	0.960554	0.665821	0.0363642	0.0582813	0.773491	0.00275478
YP_001531824.1	NC_009952.1	RefSeq	CDS	460328	460729	+	gene482	Dshi_0475	cytochrome c class I	0.0216972	-0.272436	-0.0441977	0.16985	0.378905	0.408156	0.0567416	0.622125	0.900015	0.00911547	0.869117	0.13919	3.53261e-06	2.99062e-07	0.674524	1.36484e-15
YP_001531825.1	NC_009952.1	RefSeq	CDS	460857	462659	+	gene483	Dshi_0476	quinoprotein glucose dehydrogenase	-0.300305	-0.537209	-0.124794	0.112791	0.410747	0.43052	-0.250704	0.576598	0.00300033	6.77612e-10	0.473666	0.421229	1.26569e-06	2.01359e-07	0.0143978	2.36551e-12
YP_001531826.1	NC_009952.1	RefSeq	CDS	462744	463289	+	gene484	Dshi_0477	cytochrome c protein	-0.145709	-0.203096	-0.0224977	0.18757	0.449741	0.45361	0.0665164	0.4311	0.192083	0.0591013	0.930323	0.0602327	4.76405e-10	2.14972e-10	0.583554	5.82215e-09
YP_001531827.1	NC_009952.1	RefSeq	CDS	463273	464121	+	gene485	Dshi_0478	family 3 extracellular solute-binding protein	-0.0910391	-0.194244	-0.0353401	0.0490281	0.209711	0.221223	-0.114185	0.281935	0.505511	0.0895776	0.892097	0.76034	0.0135814	0.00712333	0.305494	0.000684734
YP_001531828.1	NC_009952.1	RefSeq	CDS	464118	464666	+	gene486	Dshi_0479	hypothetical protein	-0.0590233	-0.072337	-0.0282213	0.183323	0.288507	0.226635	0.0557318	0.346158	0.756496	0.7357	0.929145	0.163661	0.00359239	0.0265773	0.727252	0.00049469
YP_001531829.1	NC_009952.1	RefSeq	CDS	464801	465967	+	gene487	Dshi_0480	hypothetical protein	-0.02655	-0.00578897	0.0999151	0.258728	0.234075	0.184788	0.0531677	0.296083	0.883334	0.977164	0.614883	0.0114702	0.0109305	0.0514557	0.708108	0.00116917
YP_001531830.1	NC_009952.1	RefSeq	CDS	466019	466831	-	gene488	Dshi_0481	hypothetical protein	0.0481605	-0.109965	0.00124263	0.00904537	-0.0538004	0.00323794	-0.0112972	0.0119433	0.790404	0.521668	0.996581	0.969124	0.689939	0.98582	0.949044	0.946356
YP_001531831.1	NC_009952.1	RefSeq	CDS	467299	467784	-	gene489	Dshi_0482	hypothetical protein	0.0722187	0.0943117	0.154712	0.138419	0.156799	-0.0258011	0.241986	0.0894028	0.672668	0.619644	0.36391	0.326637	0.156326	0.867774	0.0297588	0.541494
YP_001531832.1	NC_009952.1	RefSeq	CDS	467943	469130	+	gene490	Dshi_0483	hypothetical protein	-0.0932461	-0.443986	-0.452123	-0.27738	-0.0101891	-0.169485	-0.218471	0.566032	0.600293	0.000107123	4.41008e-05	0.027818	0.956519	0.155445	0.0867047	5.03776e-09
YP_001531833.1	NC_009952.1	RefSeq	CDS	469158	470129	+	gene491	Dshi_0484	40-residue YVTN family beta-propeller repeat-containing protein	-0.255318	-0.540493	-0.510787	-0.364939	-0.00250748	-0.21649	-0.465065	0.388144	0.031198	2.47642e-08	1.53666e-07	0.000503005	0.989744	0.034935	2.92355e-06	5.37624e-05
YP_001531834.1	NC_009952.1	RefSeq	CDS	470179	470616	+	gene492	Dshi_0485	hypothetical protein	-0.249141	-0.360505	-0.477137	-0.324832	0.158944	0.038469	0.0196249	0.697215	0.177963	0.0452159	0.00305672	0.0654841	0.354383	0.858722	0.940017	1.0445e-07
YP_001531835.1	NC_009952.1	RefSeq	CDS	470635	470883	+	gene493	Dshi_0486	hypothetical protein	-0.271214	-0.412786	-0.560668	-0.433449	0.028379	-0.0682407	-0.0415813	0.695403	0.0945419	0.00653299	2.7423e-05	0.00227102	0.894415	0.706923	0.855624	7.10565e-09
YP_001531836.1	NC_009952.1	RefSeq	CDS	471449	472675	-	gene494	Dshi_0487	hypothetical protein	-0.0828562	-0.186818	-0.0170225	-0.0177717	0.104297	-0.101525	-0.132735	-0.0669585	0.644915	0.243985	0.964491	0.941969	0.420092	0.434057	0.343286	0.694841
YP_001531837.1	NC_009952.1	RefSeq	CDS	472665	473018	-	gene495	Dshi_0488	hypothetical protein	0.100311	-0.120757	0.102037	0.24115	0.302278	0.172038	0.029499	0.100585	0.639264	0.623136	0.746938	0.146574	0.0212182	0.239176	0.899315	0.608284
YP_001531838.1	NC_009952.1	RefSeq	CDS	473039	474289	-	gene496	Dshi_0489	hypothetical protein	0.414763	0.356211	0.163912	0.288776	0.494046	0.198251	0.449065	0.122463	0.0430373	0.138152	0.67923	0.222687	0.00436859	0.337249	0.0210171	0.649241
YP_001531839.1	NC_009952.1	RefSeq	CDS	475571	475996	+	gene497	Dshi_0490	hypothetical protein	0.230004	1.92377	1.08146	0.070454	0.43041	0.927936	1.44054	0.360844	0.933883	0.196753	0.661022	0.980586	0.815001	0.524422	0.304725	0.872388
YP_001531840.1	NC_009952.1	RefSeq	CDS	476139	477122	+	gene498	Dshi_0491	putative sulfonate%2Fnitrate transport system substrate-binding protein	-0.451607	0.965557	-0.110985	0.363114	-0.413398	-0.0085749	0.143976	-0.214253	0.747332	0.32934	0.964491	0.775705	0.680398	0.994697	0.907932	0.870366
YP_001531841.1	NC_009952.1	RefSeq	CDS	477181	478005	+	gene499	Dshi_0492	sulfonate%2Fnitrate%2Ftaurine transport system permease	-0.719274	-0.300535	0.557742	0.375692	-0.0250268	-0.38719	0.203052	-0.812821	0.644981	0.878255	0.761296	0.795011	0.986549	0.735501	0.881813	0.523768
YP_001531842.1	NC_009952.1	RefSeq	CDS	478002	478751	+	gene500	Dshi_0493	sulfonate%2Fnitrate%2Ftaurine transport system ATP-binding	-0.339463	-0.0717006	-0.190991	-0.435205	-0.320693	-0.423846	0.0137498	-0.384325	0.596902	0.931366	0.853325	0.420366	0.480319	0.32959	0.985334	0.45619
YP_001531843.1	NC_009952.1	RefSeq	CDS	478748	480028	+	gene501	Dshi_0494	NnrS family protein	0.4234	0.151883	0.015529	-0.0391097	-0.178502	0.153496	0.100418	-0.203013	0.367835	0.832336	0.991	0.958803	0.695346	0.726726	0.854742	0.710414
YP_001531844.1	NC_009952.1	RefSeq	CDS	480087	480497	+	gene502	Dshi_0495	hypothetical protein	0.235359	-0.619601	-0.691793	-0.353461	-0.634384	-0.710985	-0.895319	-0.695226	0.786241	0.461656	0.450349	0.671323	0.272927	0.212381	0.151976	0.27425
YP_001531845.1	NC_009952.1	RefSeq	CDS	480704	482722	-	gene503	Dshi_0496	4Fe-4S ferredoxin	0.120909	0.100297	0.111048	0.108638	0.0784878	0.0228857	0.113553	0.0291775	0.234904	0.399212	0.390067	0.289087	0.383219	0.837118	0.218855	0.82462
YP_001531846.1	NC_009952.1	RefSeq	CDS	482822	483556	+	gene504	Dshi_0497	hypothetical protein	0.144055	0.261567	0.198344	0.135031	0.241149	0.109776	0.283989	0.0108114	0.340513	0.0538175	0.237714	0.39406	0.0281555	0.391677	0.0155447	0.954357
YP_001531847.1	NC_009952.1	RefSeq	CDS	483553	484110	+	gene505	Dshi_0498	hypothetical protein	0.0421789	-0.0643192	0.0307466	0.0660825	-0.0375922	0.151457	-0.1687	0.207606	0.825026	0.766757	0.922121	0.726649	0.809391	0.183226	0.185442	0.0678024
YP_001531848.1	NC_009952.1	RefSeq	CDS	484107	485120	+	gene506	Dshi_0499	hypothetical protein	-0.0064064	-0.103677	0.078862	0.025274	0.0590146	-0.0629414	-0.107741	-0.0243774	0.964906	0.384545	0.614883	0.874801	0.530666	0.496406	0.247393	0.852256
YP_001531849.1	NC_009952.1	RefSeq	CDS	485120	485656	+	gene507	Dshi_0500	hypothetical protein	0.0602317	-0.0734321	0.0957879	0.0518193	0.0618241	0.00111274	-0.0799891	0.0579873	0.741072	0.7187	0.661282	0.78664	0.645239	0.995027	0.589667	0.722401
YP_001531850.1	NC_009952.1	RefSeq	CDS	485653	486264	+	gene508	Dshi_0501	hypothetical protein	0.145431	0.143984	0.153486	0.230088	0.226276	0.130489	0.1731	0.0506922	0.40691	0.475938	0.507369	0.136404	0.0783984	0.361606	0.256083	0.811392
YP_001531851.1	NC_009952.1	RefSeq	CDS	486380	487042	+	gene509	Dshi_0502	cytoplasmic chaperone TorD family protein	-0.0211792	-0.077133	0.121844	0.167449	0.318721	0.215888	-0.150304	0.0946684	0.90514	0.662101	0.477433	0.16182	0.000242047	0.017449	0.182875	0.457517
YP_001531852.1	NC_009952.1	RefSeq	CDS	487101	487310	+	gene510	Dshi_0503	hypothetical protein	-0.13673	-0.0275838	0.0209111	0.20957	0.511686	0.487148	0.0891918	0.225248	0.503791	0.929321	0.964783	0.241977	2.95568e-05	5.69553e-05	0.653691	0.138932
YP_001531853.1	NC_009952.1	RefSeq	CDS	487314	490274	+	gene511	Dshi_0504	formate dehydrogenase subunit alpha	-0.123198	-0.143991	0.094655	0.152331	0.316632	0.303822	-0.0526836	0.175309	0.353407	0.32934	0.647686	0.233493	0.000429487	0.000569206	0.718646	0.0997027
YP_001531854.1	NC_009952.1	RefSeq	CDS	490289	490885	+	gene512	Dshi_0505	formate dehydrogenase iron-sulfur subunit	-0.0356719	-0.154119	0.113723	0.236848	0.393025	0.414038	-0.044958	0.311776	0.825026	0.247478	0.507369	0.0212677	1.36225e-06	1.88212e-07	0.750524	0.000318771
YP_001531855.1	NC_009952.1	RefSeq	CDS	490899	491927	+	gene513	Dshi_0506	formate dehydrogenase subunit gamma	0.116548	-0.13255	0.119118	0.224974	0.414473	0.427888	0.00686924	0.350989	0.447497	0.427806	0.578652	0.0773971	1.45932e-05	4.64379e-06	0.973879	0.000503308
YP_001531856.1	NC_009952.1	RefSeq	CDS	492087	493133	+	gene514	Dshi_0507	MRP-like protein	0.0299385	-0.100274	0.124129	0.148783	0.228762	0.262242	-0.04	0.150078	0.844308	0.478282	0.401655	0.178467	0.00588505	0.000899396	0.769082	0.117881
YP_001531857.1	NC_009952.1	RefSeq	CDS	493317	494531	+	gene515	Dshi_0508	cytochrome c class I	-0.178903	-0.205986	0.0443478	0.0356455	0.192713	0.261554	-0.185105	0.04699	0.131761	0.0859593	0.868445	0.849441	0.0348236	0.00186256	0.0779652	0.747972
YP_001531858.1	NC_009952.1	RefSeq	CDS	494625	495407	-	gene516	Dshi_0509	hypothetical protein	-0.582702	-0.489061	-0.915391	-0.623469	-0.71598	-0.33551	-0.664692	-0.523755	0.533787	0.63226	0.320032	0.427547	0.251856	0.624437	0.349746	0.490378
YP_003422323.1	NC_009952.1	RefSeq	CDS	495589	496662	-	gene517	Dshi_0510	beta-lactamase	-0.357539	0.279241	-0.250517	-0.401028	-1.35978	-0.36673	-0.21878	-0.279465	0.672291	0.762418	0.853325	0.60483	0.0103276	0.54798	0.769548	0.712754
YP_003422324.1	NC_009952.1	RefSeq	CDS	496690	496893	-	gene518	Dshi_0511	hypothetical protein	-0.123264	-0.152503	-0.244047	-0.0581745	0.114562	-0.197575	-0.139094	-0.139479	0.905634	0.897267	0.869117	0.959099	0.878971	0.779613	0.873294	0.876677
YP_001531859.1	NC_009952.1	RefSeq	CDS	496905	497582	-	gene519	Dshi_0512	beta-lactamase domain-containing protein	-0.0988406	-0.0488904	0.253047	-0.122143	0.0299089	0.0654939	0.0074932	0.135303	0.851486	0.942257	0.648401	0.817225	0.943687	0.871682	0.989022	0.753285
YP_001531860.1	NC_009952.1	RefSeq	CDS	498319	498786	-	gene520	Dshi_0513	transcriptional regulator	0.182241	0.493907	-0.362105	-0.154909	-0.0672891	0.107411	-0.191804	-0.293313	0.812443	0.423087	0.70771	0.852931	0.919233	0.858509	0.772709	0.65347
YP_001531861.1	NC_009952.1	RefSeq	CDS	498765	498947	-	gene521	Dshi_0514	response regulator receiver protein	-0.621406	0.0707249	-0.68268	-0.443298	-1.13292	-1.01512	-0.455708	-0.469431	0.670821	0.969854	0.710982	0.758326	0.249725	0.304236	0.701323	0.713053
YP_001531862.1	NC_009952.1	RefSeq	CDS	498944	499843	-	gene522	Dshi_0515	histidine kinase	-0.0890457	0.131683	-0.100981	-0.286202	-0.148001	-0.0262284	0.116876	-0.215473	0.837024	0.771369	0.875381	0.368739	0.613194	0.945634	0.721434	0.504248
YP_001531863.1	NC_009952.1	RefSeq	CDS	499850	500836	-	gene523	Dshi_0516	putative two-component sensor kinase	-0.108563	-0.0981211	-0.0576623	-0.104766	-0.136323	-0.0869998	-0.0624517	-0.0280699	0.693361	0.764839	0.905208	0.709957	0.492033	0.681054	0.808603	0.920966
YP_001531864.1	NC_009952.1	RefSeq	CDS	501109	502149	-	gene524	Dshi_0517	ribose%2Fxylose%2Farabinose%2Fgalactoside ABC-type transport system protein	-0.187802	-0.18118	0.0100765	0.161836	0.307261	0.325959	0.0715533	0.411982	0.14178	0.183507	0.975654	0.176792	0.000385717	0.00011322	0.600712	1.16815e-06
YP_001531865.1	NC_009952.1	RefSeq	CDS	502175	503185	-	gene525	Dshi_0518	ribose%2Fxylose%2Farabinose%2Fgalactoside ABC-type transport system protein	-0.00673737	-0.0451455	0.0755325	0.101331	0.494556	0.23162	0.129091	0.315205	0.982921	0.902671	0.866109	0.707879	0.000291297	0.156892	0.554336	0.0538995
YP_001531866.1	NC_009952.1	RefSeq	CDS	503182	504678	-	gene526	Dshi_0519	ribose%2Fxylose%2Farabinose%2Fgalactoside ABC-type transport system protein	0.0310588	-0.0558477	0.0332992	0.0381957	0.190404	0.122491	0.133364	0.217886	0.890856	0.832937	0.928355	0.882892	0.13773	0.381224	0.403321	0.100056
YP_001531867.1	NC_009952.1	RefSeq	CDS	504830	506089	+	gene527	Dshi_0520	methylthioribose kinase	-0.186779	-0.143496	0.00342825	0.0409882	0.123629	0.179079	0.0710624	0.0960935	0.183308	0.392188	0.993699	0.849933	0.302705	0.100347	0.643204	0.515919
YP_001531868.1	NC_009952.1	RefSeq	CDS	506086	507189	+	gene528	Dshi_0521	methylthioribose-1-phosphate isomerase	-0.294593	-0.132241	0.0663729	0.00653076	0.05993	-0.00541822	-0.0453767	0.00109483	0.0937394	0.604672	0.869117	0.983248	0.754754	0.982249	0.843675	0.996449
YP_001531869.1	NC_009952.1	RefSeq	CDS	507247	508206	+	gene529	Dshi_0522	transcriptional regulator	-0.106933	-0.177673	-0.0245601	-0.0245439	-0.0343545	0.0107466	0.0428424	0.0123213	0.583981	0.32934	0.943238	0.92812	0.843965	0.957698	0.818339	0.952602
YP_001531870.1	NC_009952.1	RefSeq	CDS	508203	508898	+	gene530	Dshi_0523	L-fuculose phosphate aldolase	0.0187532	-0.0246578	-0.0732563	0.0324984	0.0311545	0.153296	-0.0833242	-0.00277007	0.928048	0.91468	0.773144	0.881454	0.839184	0.157445	0.56905	0.986689
YP_001531871.1	NC_009952.1	RefSeq	CDS	508895	509974	+	gene531	Dshi_0524	aldo%2Fketo reductase	0.159878	0.0513104	0.259577	0.317456	0.2335	0.167087	0.119324	0.0564416	0.290166	0.827046	0.0604217	0.00495424	0.0306999	0.147926	0.408567	0.746859
YP_001531872.1	NC_009952.1	RefSeq	CDS	510058	510609	+	gene532	Dshi_0525	ATPase-like protein	0.0213803	0.0921801	0.183978	0.107221	0.118404	0.0866313	-0.0721916	0.0266837	0.920227	0.650457	0.273515	0.518308	0.345878	0.517915	0.653137	0.890991
YP_001531873.1	NC_009952.1	RefSeq	CDS	510637	511236	-	gene533	Dshi_0526	PTS-dependent dihydroxyacetone kinase	-0.367456	-0.178571	-0.00332572	0.171406	0.111417	0.0452727	0.0476958	0.167674	0.00358823	0.278109	0.994007	0.20866	0.37381	0.758939	0.777752	0.174601
YP_001531874.1	NC_009952.1	RefSeq	CDS	511233	512234	-	gene534	Dshi_0527	PTS-dependent dihydroxyacetone kinase	-0.306827	-0.150597	0.00866385	0.110614	0.0181506	-0.119204	0.0604074	0.100458	0.0133	0.372816	0.982099	0.492149	0.916414	0.337249	0.703834	0.499079
YP_001531875.1	NC_009952.1	RefSeq	CDS	512265	513269	-	gene535	Dshi_0528	ribose%2Fxylose%2Farabinose%2Fgalactoside ABC-type transport system protein	-0.21197	-0.183673	-0.021762	0.0888196	-0.0746467	-0.087604	0.248531	0.137408	0.0903503	0.19748	0.943238	0.575004	0.558633	0.471568	0.0197333	0.252611
YP_001531876.1	NC_009952.1	RefSeq	CDS	513283	514284	-	gene536	Dshi_0529	ribose%2Fxylose%2Farabinose%2Fgalactoside ABC-type transport system protein	-0.249246	-0.283274	-0.0172766	0.110912	-0.213918	-0.180727	0.27999	0.288169	0.104651	0.0692132	0.966351	0.553288	0.0936085	0.168105	0.0303592	0.017914
YP_001531877.1	NC_009952.1	RefSeq	CDS	514281	515777	-	gene537	Dshi_0530	ribose%2Fxylose%2Farabinose%2Fgalactoside ABC-type transport system protein	-0.338254	-0.220252	-0.0280103	-0.0115399	-0.176356	-0.251002	0.11377	0.0815064	0.00132096	0.0631786	0.917892	0.955236	0.0636308	0.00441907	0.322184	0.525138
YP_001531878.1	NC_009952.1	RefSeq	CDS	515852	516841	-	gene538	Dshi_0531	ribose%2Fxylose%2Farabinose%2Fgalactoside ABC-type transport system protein	-0.240472	-0.216883	0.060687	0.0822521	-0.067626	-0.177805	0.0534227	0.081696	0.0316981	0.0847365	0.81132	0.606476	0.593775	0.0757763	0.717441	0.557776
YP_001531879.1	NC_009952.1	RefSeq	CDS	517065	518039	+	gene539	Dshi_0532	transcriptional regulator	-0.181234	-0.148469	-0.143469	-0.235276	-0.572601	-0.543656	-0.0646448	-0.415	0.207955	0.388372	0.468099	0.0724257	3.19701e-09	1.66887e-08	0.690019	6.29986e-05
YP_001531880.1	NC_009952.1	RefSeq	CDS	518039	518887	+	gene540	Dshi_0533	xylose isomerase domain-containing protein	-0.120687	-0.0211391	0.0312182	-0.107997	-0.438013	-0.298968	0.190606	-0.222092	0.545613	0.946076	0.936971	0.60761	0.000256243	0.0166951	0.219646	0.124031
YP_001531881.1	NC_009952.1	RefSeq	CDS	518910	519929	+	gene541	Dshi_0534	pyruvate dehydrogenase E1 component subunit alpha	-0.125438	-0.00242851	0.159749	-0.0993106	-0.359684	-0.351935	0.0993629	-0.183089	0.52424	0.995816	0.475918	0.628163	0.00276864	0.00292956	0.573547	0.218669
YP_001531882.1	NC_009952.1	RefSeq	CDS	519929	520912	+	gene542	Dshi_0535	pyruvate dehydrogenase E1 component subunit beta	-0.163786	0.0115697	0.15939	0.0913639	-0.260538	-0.194699	0.198299	-0.132117	0.393762	0.971977	0.52259	0.688323	0.0574038	0.17665	0.211176	0.466959
YP_001531883.1	NC_009952.1	RefSeq	CDS	520939	522135	+	gene543	Dshi_0536	branched-chain alpha-keto acid dehydrogenase subunit E2	0.000829995	0.184164	0.172328	0.253056	-0.0542985	-0.0243841	0.374457	-0.0488954	0.995913	0.116683	0.185694	0.00761538	0.644598	0.85368	8.42749e-06	0.732549
YP_001531884.1	NC_009952.1	RefSeq	CDS	522165	523658	+	gene544	Dshi_0537	carbohydrate kinase FGGY	-0.0966356	-0.13434	0.209185	0.163265	0.104069	-0.00536624	0.135487	-0.0266738	0.587978	0.443589	0.182033	0.248267	0.420322	0.97764	0.322458	0.890991
YP_001531885.1	NC_009952.1	RefSeq	CDS	523844	524515	+	gene545	Dshi_0538	hypothetical protein	-0.0767549	-0.320523	-0.131861	0.0590055	-0.0762599	-0.0700764	-0.117294	-0.00759158	0.865108	0.397133	0.836887	0.908938	0.826323	0.836186	0.744193	0.986121
YP_001531886.1	NC_009952.1	RefSeq	CDS	524529	525467	-	gene546	Dshi_0539	oxidoreductase	-0.133402	-0.108929	0.0860114	0.11203	0.125536	0.130737	0.00839778	0.1533	0.326845	0.496689	0.673161	0.410348	0.231583	0.202018	0.959633	0.153124
YP_001531887.1	NC_009952.1	RefSeq	CDS	525545	526321	+	gene547	Dshi_0540	NnrU family protein	-0.0680462	-0.358894	-0.14727	-0.0375795	0.356679	0.480271	-0.321737	0.465195	0.736009	0.00663826	0.48497	0.877778	0.000694536	1.08599e-06	0.00939182	7.04344e-06
YP_001531888.1	NC_009952.1	RefSeq	CDS	526456	527820	+	gene548	Dshi_0541	coproporphyrinogen III oxidase	-0.300684	-0.316168	-0.19465	-0.160277	0.17161	0.220461	-0.252825	0.487342	0.0372	0.0270882	0.2976	0.312046	0.164486	0.0540533	0.05504	1.72254e-06
YP_001531889.1	NC_009952.1	RefSeq	CDS	528241	529869	-	gene549	Dshi_0542	phosphate transporter	-0.233359	-0.0888944	-0.529863	-0.445424	-0.0088042	-0.214004	-0.19189	0.0151579	0.569853	0.873755	0.129891	0.149193	0.983997	0.469518	0.581181	0.970097
YP_001531890.1	NC_009952.1	RefSeq	CDS	529946	531796	+	gene550	Dshi_0543	Na%2B%2FPi-cotransporter	0.227459	-0.0334357	0.0194628	-0.0534349	-0.077578	-0.0341459	0.000790132	-0.0260234	0.0344691	0.878255	0.945939	0.759092	0.50813	0.79692	0.994767	0.876177
YP_001531891.1	NC_009952.1	RefSeq	CDS	531843	532091	+	gene551	Dshi_0544	hypothetical protein	0.148711	0.191012	0.0138826	-0.0155388	0.093596	0.46195	0.0346097	0.4413	0.624702	0.529377	0.98301	0.969732	0.695346	0.00399628	0.910923	0.0115989
YP_001531892.1	NC_009952.1	RefSeq	CDS	532144	532884	-	gene552	Dshi_0545	HAD-superfamily hydrolase	0.104457	-0.116509	-0.139765	-0.347031	-0.15756	-0.135297	0.0490151	-0.138915	0.577327	0.583023	0.543119	0.00611054	0.234191	0.315351	0.792686	0.356574
YP_001531893.1	NC_009952.1	RefSeq	CDS	532894	533910	-	gene553	Dshi_0546	sugar%2Fsn-glycerol-3-phosphate ABC transporter ATP-binding protein UgpC	0.00300722	-0.0767911	-0.0393322	-0.0599423	-0.0582617	0.0849543	0.0633642	0.18734	0.987655	0.692327	0.898407	0.743757	0.663434	0.487693	0.668057	0.0873025
YP_001531894.1	NC_009952.1	RefSeq	CDS	534071	535414	+	gene554	Dshi_0547	sugar%2Fsn-glycerol 3-phosphate ABC transporter protein	-0.278292	-0.323092	-0.00301346	0.0536408	0.206236	0.0610977	0.0458513	0.260896	0.00281724	0.000405876	0.993528	0.737097	0.0172301	0.583201	0.731524	0.00221194
YP_001531895.1	NC_009952.1	RefSeq	CDS	535489	536355	+	gene555	Dshi_0548	sugar%2Fsn-glycerol-3-phosphate ABC transporter permease UgpA	-0.17236	-0.338896	0.128443	0.0267171	0.133939	0.0140724	-0.19507	-0.0919998	0.207955	0.00303082	0.48653	0.908369	0.237693	0.931873	0.100578	0.523768
YP_001531896.1	NC_009952.1	RefSeq	CDS	536359	537177	+	gene556	Dshi_0549	sugar%2Fsn-glycerol-3-phosphate ABC transporter permease UgpE	0.0875882	-0.0236233	0.0689493	-0.0108475	-0.0175919	-0.0380695	0.114003	-0.0780261	0.569195	0.912963	0.773144	0.961609	0.91326	0.778323	0.366942	0.583712
YP_001531897.1	NC_009952.1	RefSeq	CDS	537246	538217	+	gene557	Dshi_0550	transcriptional regulator	0.120936	-0.0582772	0.16908	0.140952	0.0389111	0.105093	0.219991	0.143154	0.266055	0.708483	0.127199	0.162466	0.723691	0.234269	0.00892597	0.106678
YP_001531898.1	NC_009952.1	RefSeq	CDS	538237	539280	+	gene558	Dshi_0551	D-xylulose reductase	-0.0708886	-0.0951263	0.10056	0.113818	0.107493	-0.00472386	0.0210546	-0.00359095	0.665056	0.597153	0.627819	0.425511	0.343622	0.97764	0.903435	0.9847
YP_001531899.1	NC_009952.1	RefSeq	CDS	539277	539843	+	gene559	Dshi_0552	sugar isomerase	0.0585735	-0.0128695	0.244345	0.161903	0.208619	0.148791	0.137531	0.068583	0.770511	0.965597	0.109856	0.282594	0.0732992	0.232323	0.342929	0.699628
YP_001531900.1	NC_009952.1	RefSeq	CDS	539847	540614	+	gene560	Dshi_0553	short-chain dehydrogenase%2Freductase SDR	0.0571278	-0.126766	0.0957159	0.0555135	0.0108596	0.0339699	0.158855	0.0695821	0.684999	0.332498	0.57098	0.709957	0.938387	0.770508	0.10184	0.56751
YP_001531901.1	NC_009952.1	RefSeq	CDS	541133	541858	+	gene561	Dshi_0554	ribitol 2-dehydrogenase	0.0577712	-0.0509518	0.171237	0.199289	0.145388	0.181341	9.32709e-05	0.118105	0.790404	0.84618	0.391725	0.184081	0.2758	0.14938	0.999225	0.465293
YP_001531902.1	NC_009952.1	RefSeq	CDS	541855	543489	+	gene562	Dshi_0555	ribulokinase	0.0769582	0.114653	0.194475	0.149956	0.111587	0.122141	0.178805	0.0833189	0.632092	0.473991	0.16433	0.241977	0.319047	0.26207	0.11283	0.550978
YP_001531903.1	NC_009952.1	RefSeq	CDS	544002	544445	+	gene563	Dshi_0556	hypothetical protein	0.352135	0.105165	0.144244	0.142697	0.169627	0.21335	0.126577	0.29405	0.00319257	0.604893	0.473666	0.356846	0.154738	0.0542985	0.383242	0.00796339
YP_001531904.1	NC_009952.1	RefSeq	CDS	544496	544927	+	gene564	Dshi_0557	GreA%2FGreB family elongation factor	0.0243363	-0.10505	0.129475	0.261258	0.508562	0.423006	0.14684	0.266937	0.924305	0.665705	0.621646	0.0742592	2.41608e-06	0.000127407	0.366033	0.0431126
YP_001531905.1	NC_009952.1	RefSeq	CDS	545054	546313	+	gene565	Dshi_0558	D-amino-acid dehydrogenase	0.193571	-0.0716726	0.141809	0.114116	0.345794	0.278311	-0.0195925	0.107507	0.230453	0.776015	0.545313	0.545255	0.00228012	0.0165267	0.928277	0.530075
YP_001531906.1	NC_009952.1	RefSeq	CDS	546760	547167	+	gene566	Dshi_0559	hypothetical protein	-0.216476	0.0437217	0.0547358	0.0379311	0.188988	-0.317292	-0.164752	-0.339982	0.456266	0.914741	0.918856	0.928632	0.368795	0.104951	0.520995	0.104706
YP_001531907.1	NC_009952.1	RefSeq	CDS	547164	547937	+	gene567	Dshi_0560	cobalamin%2FFe3%2B-siderophores ABC transporter protein	-0.12249	0.0575005	0.242986	0.328683	0.457488	-0.107589	0.204205	-0.231981	0.655463	0.878255	0.364065	0.0862436	0.00249498	0.611821	0.320684	0.247479
YP_001531908.1	NC_009952.1	RefSeq	CDS	547953	548888	+	gene568	Dshi_0561	cobalamin%2FFe3%2B-siderophores ABC transporter protein	0.21346	0.00121066	0.327679	0.440047	0.594196	0.178713	0.128692	-0.13357	0.257449	0.997293	0.0639093	0.001568	7.33586e-07	0.24507	0.503623	0.498179
YP_001531909.1	NC_009952.1	RefSeq	CDS	548885	549931	+	gene569	Dshi_0562	cobalamin%2FFe3%2B-siderophores ABC transporter protein	0.444722	0.209155	0.566275	0.448851	0.653506	0.172591	0.36808	0.0753647	0.0469668	0.520553	0.00768431	0.0383999	0.000150948	0.452544	0.0905908	0.820394
YP_001531910.1	NC_009952.1	RefSeq	CDS	550566	551828	+	gene570	Dshi_0563	iron-regulated protein	-0.0909977	-0.131572	-0.391502	-1.09462	-2.70172	-2.70976	-2.06832	-2.85644	0.951816	0.944759	0.863633	0.312603	0.000467795	0.000315735	0.0175128	0.000296957
YP_001531911.1	NC_009952.1	RefSeq	CDS	551932	553464	+	gene571	Dshi_0564	hypothetical protein	-0.265118	-0.0363464	-0.433387	-1.10818	-2.86696	-3.01225	-1.83872	-3.24786	0.844484	0.982722	0.841387	0.29834	0.000178991	5.56896e-05	0.0356368	3.27679e-05
YP_001531912.1	NC_009952.1	RefSeq	CDS	553461	554477	+	gene572	Dshi_0565	hypothetical protein	-0.124306	0.00514609	-0.384227	-1.10014	-2.98579	-3.07474	-1.86422	-3.12985	0.935775	0.997293	0.870611	0.332233	0.000196555	8.66375e-05	0.0417213	0.000138042
YP_001531913.1	NC_009952.1	RefSeq	CDS	554479	555561	+	gene573	Dshi_0566	hypothetical protein	-0.161293	-0.0804048	-0.243616	-1.03327	-2.60269	-2.7868	-1.61639	-2.67421	0.905634	0.966031	0.911223	0.304725	0.000288683	7.01359e-05	0.0516991	0.000277485
YP_001531914.1	NC_009952.1	RefSeq	CDS	555614	556162	-	gene574	Dshi_0567	TonB family protein	0.105572	-0.212636	-0.291645	-0.557265	-2.37374	-3.28528	-1.26982	-1.6943	0.944357	0.904055	0.900066	0.680166	0.00419958	0.000112345	0.187772	0.0574542
YP_001531915.1	NC_009952.1	RefSeq	CDS	556657	557049	-	gene575	Dshi_0568	biopolymer transport protein ExbD%2FTolR	-0.292247	0.0221883	-0.140514	-1.44026	-1.83531	-2.03208	-1.78501	-2.08218	0.845349	0.992442	0.961648	0.204687	0.0448355	0.0235353	0.0805649	0.0323194
YP_001531916.1	NC_009952.1	RefSeq	CDS	557437	558129	-	gene576	Dshi_0569	MotA%2FTolQ%2FExbB proton channel	-0.438291	-0.225947	-0.0172464	-0.808897	-1.77407	-1.90711	-1.66371	-2.08733	0.677855	0.878255	0.994539	0.396161	0.00712002	0.00288129	0.0237079	0.00198219
YP_001531917.1	NC_009952.1	RefSeq	CDS	558999	561026	+	gene577	Dshi_0570	cobalamin%2FFe3%2B-siderophores ABC transporter protein	0.0600617	-0.111842	0.431509	-0.283247	-1.74071	-1.82408	-1.38716	-1.50716	0.960522	0.944759	0.798651	0.830035	0.00951978	0.00506592	0.0705727	0.0353026
YP_001531918.1	NC_009952.1	RefSeq	CDS	561072	561854	-	gene578	Dshi_0571	hemin importer ATP-binding subunit	-0.194522	0.757675	0.616133	0.12164	-1.51406	-1.53607	-0.618326	-1.25948	0.889807	0.566355	0.718905	0.943539	0.0696048	0.0603712	0.577026	0.172792
YP_001531919.1	NC_009952.1	RefSeq	CDS	561851	562933	-	gene579	Dshi_0572	hemin transport system permease hmuU	-0.261513	0.140775	0.444267	0.00425265	-1.71521	-1.78525	-1.605	-1.94965	0.845349	0.935326	0.826099	0.99843	0.0312737	0.021092	0.070573	0.0176977
YP_001531920.1	NC_009952.1	RefSeq	CDS	562923	563759	-	gene580	Dshi_0573	hemin-binding periplasmic protein HmuT	-0.276973	-0.0589145	0.348272	-0.152963	-1.96969	-1.67026	-1.25014	-1.80048	0.822953	0.972098	0.863892	0.927561	0.00561049	0.0177489	0.136151	0.0161254
YP_001531921.1	NC_009952.1	RefSeq	CDS	563756	564787	-	gene581	Dshi_0574	hemin transport protein hmuS	-0.226542	0.147483	0.318622	-0.369049	-1.56737	-1.83741	-1.3282	-1.66685	0.844013	0.917773	0.866459	0.760656	0.0187266	0.00399494	0.0797462	0.0155842
YP_001531922.1	NC_009952.1	RefSeq	CDS	564854	565354	-	gene582	Dshi_0575	hypothetical protein	0.0165205	0.140523	0.25658	-0.341135	-1.93862	-2.31343	-1.45385	-2.40904	0.988451	0.936857	0.910992	0.819879	0.0126823	0.00194017	0.107707	0.00221194
YP_001531923.1	NC_009952.1	RefSeq	CDS	565766	566635	-	gene583	Dshi_0576	transcriptional regulator	-0.296299	-0.26502	-0.099369	0.0393215	0.118668	0.0498924	0.0114946	0.0215028	0.0518702	0.109558	0.722522	0.879241	0.411148	0.766252	0.95757	0.920966
YP_001531924.1	NC_009952.1	RefSeq	CDS	566726	568177	+	gene584	Dshi_0577	aldehyde dehydrogenase	0.131846	0.0867655	-0.0996431	-0.0531593	-0.0226403	-0.0309154	0.243273	0.0416615	0.689038	0.832937	0.854914	0.897932	0.940794	0.918031	0.286699	0.902919
YP_001531925.1	NC_009952.1	RefSeq	CDS	568174	569184	+	gene585	Dshi_0578	peptidase M19	-0.551289	0.236412	-0.26905	-0.252956	-0.0872031	-0.239713	-0.308626	-0.655002	0.349734	0.73734	0.768894	0.688323	0.876595	0.61762	0.561343	0.14823
YP_001531926.1	NC_009952.1	RefSeq	CDS	569219	570778	+	gene586	Dshi_0579	choline-glycine betaine transporter	0.225618	-0.0440231	-0.142521	-0.0116225	-0.162051	-0.183262	-0.152304	0.066339	0.45844	0.921621	0.773144	0.979276	0.52244	0.452544	0.600712	0.850274
YP_001531927.1	NC_009952.1	RefSeq	CDS	570846	572522	+	gene587	Dshi_0580	hypothetical protein	-0.120975	0.219116	0.0356028	-0.0680259	-0.0303084	0.00328386	-0.0565105	0.186145	0.667381	0.35991	0.942552	0.823254	0.903869	0.990663	0.827556	0.336608
YP_001531928.1	NC_009952.1	RefSeq	CDS	572519	573250	+	gene588	Dshi_0581	hypothetical protein	-0.0269733	0.090903	0.0417156	-0.0501645	-0.0410745	0.109815	0.109138	0.14747	0.921736	0.73734	0.917555	0.854416	0.840081	0.505973	0.565815	0.401539
YP_001531929.1	NC_009952.1	RefSeq	CDS	573264	573629	+	gene589	Dshi_0582	putative Endoribonuclease L-PSP	-0.272822	-0.141344	-0.077957	-0.0368879	-0.0965383	-0.0104673	-0.163423	0.0358212	0.52424	0.795594	0.917892	0.948059	0.794846	0.980951	0.667008	0.934442
YP_001531930.1	NC_009952.1	RefSeq	CDS	574071	574904	-	gene591	Dshi_0583	2-dehydro-3-deoxyphosphooctonate aldolase	-0.0420779	-0.0730457	-0.0556543	-0.0695952	-0.0770699	0.185324	0.0299852	-0.0588072	0.77995	0.646077	0.790647	0.616665	0.456332	0.0237798	0.829681	0.646042
YP_001531931.1	NC_009952.1	RefSeq	CDS	574921	576630	-	gene592	Dshi_0584	capsule polysaccharide export	0.164908	-0.0158853	0.0124679	0.0314619	0.110664	0.57202	0.160406	0.136344	0.121302	0.937983	0.966761	0.862194	0.261165	3.87929e-15	0.11164	0.173655
YP_001531932.1	NC_009952.1	RefSeq	CDS	576608	577267	-	gene593	Dshi_0585	capsule polysaccharide export	0.0309666	-0.0703039	0.043817	-0.0151784	0.270413	1.05952	0.0836865	0.108092	0.840032	0.661165	0.857787	0.93641	0.000499935	9.56557e-57	0.466249	0.2973
YP_001531933.1	NC_009952.1	RefSeq	CDS	577452	578498	-	gene594	Dshi_0586	capsule polysaccharide transport	-0.116898	-0.0862301	0.186213	0.325284	0.287458	0.224611	-0.197319	0.468434	0.815545	0.888875	0.772127	0.359196	0.32873	0.472519	0.60799	0.0936114
YP_001531934.1	NC_009952.1	RefSeq	CDS	578470	578814	-	gene595	Dshi_0587	putative transcriptional regulator	-0.207396	-0.437113	0.193923	-0.10077	0.0406309	-0.0746012	-0.357151	0.0318815	0.694286	0.368658	0.786172	0.872119	0.93193	0.867261	0.367442	0.952423
YP_001531935.1	NC_009952.1	RefSeq	CDS	578892	579500	+	gene596	Dshi_0588	uracil-DNA glycosylase superfamily	0.0148375	-0.0595645	0.0394978	-0.0223749	-0.0146691	-0.158955	0.0146701	-0.0646826	0.954078	0.835174	0.918547	0.938698	0.942796	0.287019	0.949044	0.760378
YP_001531936.1	NC_009952.1	RefSeq	CDS	579497	580282	+	gene597	Dshi_0589	hypothetical protein	0.152157	-0.121997	0.0113961	-0.151843	-0.133542	-0.0205655	-0.0995032	0.0268564	0.509195	0.662101	0.982878	0.488509	0.454848	0.930126	0.639811	0.91842
YP_001531937.1	NC_009952.1	RefSeq	CDS	580316	581251	-	gene598	Dshi_0590	D-isomer specific 2-hydroxyacid dehydrogenase NAD-binding subunit	0.0916424	0.0280808	0.0959578	0.12012	-0.14902	-0.0554991	0.00227718	-0.0115189	0.717267	0.933615	0.786596	0.601824	0.389921	0.783548	0.991531	0.962605
YP_001531938.1	NC_009952.1	RefSeq	CDS	581261	582400	-	gene599	Dshi_0591	rod shape-determining protein MreD	0.0544584	-0.00951494	0.0799494	0.0291337	-0.107353	-0.0528149	0.0960281	0.151262	0.736009	0.969854	0.703913	0.886731	0.324251	0.672215	0.449534	0.158505
YP_001531939.1	NC_009952.1	RefSeq	CDS	582397	584340	-	gene600	Dshi_0592	division-specific transpeptidase	-0.13847	0.0521321	-0.0594002	-0.108073	-0.223567	-0.360626	0.0661403	-0.109394	0.236909	0.764839	0.779668	0.373243	0.00764947	3.1032e-06	0.588266	0.30521
YP_001531940.1	NC_009952.1	RefSeq	CDS	584337	584876	-	gene601	Dshi_0593	putative rod shape-determining protein MreD	-0.172161	-0.0350231	0.0621003	-0.0983558	-0.207073	-0.385802	-0.0339743	-0.14803	0.40241	0.907758	0.870166	0.659083	0.154454	0.00296749	0.883093	0.406775
YP_001531941.1	NC_009952.1	RefSeq	CDS	584869	585768	-	gene602	Dshi_0594	rod shape-determining protein MreC	0.152822	0.157456	0.0612719	0.147308	0.0524992	-0.146663	0.274599	0.114579	0.25495	0.293959	0.816786	0.268046	0.699396	0.181411	0.00910855	0.373823
YP_001531942.1	NC_009952.1	RefSeq	CDS	585804	586841	-	gene603	Dshi_0595	rod shape-determining protein MreB	0.180177	0.103971	0.0408894	-0.0250855	-0.0363052	-0.176472	0.0621015	0.0281291	0.0656173	0.430071	0.866391	0.89079	0.755967	0.0320911	0.603182	0.847313
YP_001531943.1	NC_009952.1	RefSeq	CDS	587090	588667	-	gene604	Dshi_0596	2-isopropylmalate synthase	0.178525	0.0358561	0.0313154	0.0125908	0.165442	0.259907	0.0356313	0.0583023	0.0690451	0.843069	0.900407	0.948059	0.0523252	0.000613059	0.789207	0.639946
YP_001531944.1	NC_009952.1	RefSeq	CDS	588851	589648	-	gene605	Dshi_0597	hypothetical protein	-0.0754503	0.0388102	-0.187705	0.135378	0.90588	1.90003	0.0563525	0.7402	0.774895	0.907758	0.515343	0.578564	2.23028e-12	3.9739e-52	0.819739	3.4752e-08
YP_001531945.1	NC_009952.1	RefSeq	CDS	589775	590440	+	gene606	Dshi_0598	short-chain dehydrogenase%2Freductase SDR	0.667813	0.576774	0.0185107	-0.718842	-1.69981	-3.62089	-0.247948	-2.41203	2.45894e-05	0.000341353	0.974713	1.52649e-05	9.54963e-25	2.92019e-62	0.221709	5.03414e-38
YP_001531946.1	NC_009952.1	RefSeq	CDS	590437	591963	+	gene607	Dshi_0599	deoxyribodipyrimidine photolyase-like protein	0.857119	0.563441	0.075748	-0.735291	-1.51275	-2.72209	-0.509365	-1.8262	3.43212e-06	0.00834664	0.898407	0.000244252	1.79867e-16	8.10822e-40	0.0183863	2.55073e-21
YP_001531947.1	NC_009952.1	RefSeq	CDS	592010	593416	-	gene608	Dshi_0600	MORN repeat-containing protein	0.0257042	-0.10128	-0.0738102	0.0491936	0.00975103	0.0298885	-0.287184	0.0285673	0.895588	0.597153	0.779668	0.81259	0.95639	0.847445	0.010806	0.877476
YP_001531948.1	NC_009952.1	RefSeq	CDS	593670	595343	+	gene609	Dshi_0601	NAD synthetase	-0.0138377	0.0905096	0.0234632	-0.00646861	0.0768979	0.0425986	0.00916588	0.00837358	0.933883	0.516084	0.926539	0.972896	0.441562	0.696722	0.9498	0.953716
YP_001531949.1	NC_009952.1	RefSeq	CDS	595527	595928	-	gene610	Dshi_0602	hypothetical protein	0.172424	-0.160424	-0.0418517	-0.0188534	-0.214405	-0.180851	-0.0622149	-0.0669286	0.549319	0.640747	0.941533	0.961985	0.301762	0.397741	0.832765	0.831722
YP_001531950.1	NC_009952.1	RefSeq	CDS	596472	596903	-	gene611	Dshi_0603	thioesterase superfamily protein	0.209762	-0.165517	-0.0554583	-0.108916	-0.0480606	0.0171457	0.0523514	0.111447	0.195849	0.402275	0.877373	0.588674	0.792048	0.932204	0.791571	0.523768
YP_001531951.1	NC_009952.1	RefSeq	CDS	596939	597799	-	gene612	Dshi_0604	amidohydrolase family protein	0.0595137	-0.122346	-0.0919331	-0.10585	0.0474276	0.147387	-0.0260533	0.0682015	0.693579	0.391231	0.62912	0.421229	0.695012	0.11444	0.866133	0.608281
YP_001531952.1	NC_009952.1	RefSeq	CDS	597820	599106	-	gene613	Dshi_0605	TRAP dicarboxylate transporter	-0.105094	-0.0974464	-0.0829057	-0.246424	-0.163027	-0.164366	-0.14816	-0.22568	0.585632	0.661165	0.773144	0.0787271	0.208925	0.202018	0.322458	0.083723
YP_001531953.1	NC_009952.1	RefSeq	CDS	599132	599698	-	gene614	Dshi_0606	hypothetical protein	0.208096	-0.0397346	0.197136	0.187678	0.106663	0.149537	0.203612	0.132414	0.490443	0.929321	0.605742	0.495928	0.667996	0.518208	0.407307	0.64038
YP_001531954.1	NC_009952.1	RefSeq	CDS	599763	600845	-	gene615	Dshi_0607	TRAP dicarboxylate transporter subunit DctP	-0.0881432	-0.270529	-0.13464	-0.173419	-0.107407	0.0205487	-0.144146	-0.147345	0.654628	0.0750217	0.552481	0.255285	0.444723	0.907115	0.332372	0.311319
YP_001531955.1	NC_009952.1	RefSeq	CDS	600943	601713	-	gene616	Dshi_0608	hypothetical protein	0.259167	0.0358305	-0.2967	-0.260717	-0.0558697	0.215814	-0.0733223	-0.175596	0.276897	0.928093	0.290854	0.257851	0.828835	0.249014	0.790495	0.469033
YP_001531956.1	NC_009952.1	RefSeq	CDS	601843	603387	+	gene617	Dshi_0609	GntR family transcriptional regulator	0.134502	0.0812511	0.159689	0.186155	0.281505	0.161499	0.16946	0.200608	0.362471	0.68404	0.356758	0.156583	0.00480746	0.145809	0.172095	0.0787722
YP_001531957.1	NC_009952.1	RefSeq	CDS	603311	604093	-	gene618	Dshi_0610	hypothetical protein	0.199811	-0.06024	-0.0591068	-0.0467623	-0.087332	-0.293566	0.107663	-0.206451	0.146939	0.795105	0.845852	0.828349	0.524223	0.00498499	0.468468	0.0892015
YP_001531958.1	NC_009952.1	RefSeq	CDS	604086	604418	-	gene619	Dshi_0611	NIPSNAP family containing protein	0.243723	-0.03251	-0.0837135	-0.156075	-0.0539715	-0.16561	0.164669	-0.00317333	0.0515522	0.895354	0.738595	0.275653	0.712235	0.14938	0.197832	0.986204
YP_001531959.1	NC_009952.1	RefSeq	CDS	605184	606101	-	gene620	Dshi_0612	beta-lactamase domain-containing protein	0.431234	0.673719	0.280795	-0.415221	-1.18291	-2.10052	-0.325649	-2.48264	0.209012	0.034865	0.61621	0.24789	2.21045e-06	3.46214e-17	0.349958	1.21908e-21
YP_001531960.1	NC_009952.1	RefSeq	CDS	606284	607171	+	gene621	Dshi_0613	hypothetical protein	0.109425	0.0797915	0.240539	0.208425	0.543291	1.83843	0.00247253	0.0743759	0.554689	0.729374	0.136412	0.149286	4.78321e-08	2.92982e-94	0.990087	0.680425
YP_001531961.1	NC_009952.1	RefSeq	CDS	607171	607452	+	gene622	Dshi_0614	hypothetical protein	-0.144196	-0.517885	-0.311304	-0.145227	-0.187347	1.26583	-0.279675	-0.00959583	0.788472	0.231425	0.590601	0.776905	0.605276	1.25183e-10	0.470386	0.985128
YP_001531962.1	NC_009952.1	RefSeq	CDS	607474	608172	-	gene623	Dshi_0615	orotidine 5%27-phosphate decarboxylase	-0.230168	-0.0593078	-0.216122	-0.265944	-0.328334	-0.278458	-0.195814	-0.168418	0.198885	0.840753	0.328634	0.111163	0.0150192	0.0408695	0.242276	0.321644
YP_001531963.1	NC_009952.1	RefSeq	CDS	608284	608697	+	gene624	Dshi_0616	hypothetical protein	-0.129624	0.340109	0.00577638	0.0366472	0.108836	0.589116	0.108301	0.447274	0.912422	0.751327	0.996581	0.976743	0.896833	0.298595	0.90846	0.542063
YP_001531964.1	NC_009952.1	RefSeq	CDS	609070	611685	+	gene625	Dshi_0617	chaperone protein clpB	-0.16888	-0.0142953	-0.0186226	-0.0380683	0.0109459	0.11499	0.0553036	-0.00358686	0.311017	0.961557	0.963389	0.877643	0.955188	0.393838	0.758249	0.986204
YP_001531965.1	NC_009952.1	RefSeq	CDS	611730	612320	+	gene626	Dshi_0618	hypothetical protein	-0.242406	-0.155218	0.0763174	0.170526	0.262554	0.0967136	-0.0429517	0.00436507	0.0460767	0.330729	0.767525	0.204687	0.009076	0.431826	0.796149	0.981436
YP_001531966.1	NC_009952.1	RefSeq	CDS	612549	612863	+	gene627	Dshi_0619	hypothetical protein	0.491045	0.278896	0.527033	0.367894	0.608948	1.99659	0.167066	0.276248	0.305001	0.665705	0.318348	0.453181	0.0686879	4.01627e-17	0.751376	0.576174
YP_001531967.1	NC_009952.1	RefSeq	CDS	612860	613612	-	gene628	Dshi_0620	3-oxoacyl-ACP reductase	0.252416	0.130794	0.267608	0.351928	0.233672	0.124708	0.0854113	0.104005	0.161614	0.614806	0.191019	0.0225753	0.114363	0.461064	0.680655	0.621648
YP_001531968.1	NC_009952.1	RefSeq	CDS	613772	614260	-	gene629	Dshi_0621	fasciclin domain-containing protein	0.648214	0.336368	-0.333399	-0.706007	-1.54314	-2.3212	-0.583065	-1.8804	0.0382692	0.438131	0.541647	0.0277001	4.36705e-09	1.99016e-17	0.0676709	6.05742e-12
YP_001531969.1	NC_009952.1	RefSeq	CDS	614334	614825	-	gene630	Dshi_0622	fasciclin domain-containing protein	1.29399	0.091523	-1.11319	-1.73824	-2.34015	-3.26136	-1.55171	-2.68749	6.13155e-10	0.86066	2.19022e-06	8.05688e-15	1.04894e-24	7.01386e-39	1.96634e-11	5.42619e-29
YP_001531970.1	NC_009952.1	RefSeq	CDS	615171	616088	+	gene631	Dshi_0623	putative sulfite oxidase subunit YedY	0.573893	0.47479	0.147505	-0.0425383	-0.269649	-0.159438	0.133067	-0.342737	3.96876e-05	0.00106381	0.608213	0.889449	0.0726942	0.337249	0.486232	0.0267036
YP_001531971.1	NC_009952.1	RefSeq	CDS	616088	616696	+	gene632	Dshi_0624	putative sulfite oxidase subunit YedZ	0.229178	0.174489	0.0180202	-0.0760388	-0.222543	-0.00335817	-0.171922	-0.4287	0.567984	0.70815	0.983463	0.883626	0.470532	0.994064	0.634249	0.153604
YP_001531972.1	NC_009952.1	RefSeq	CDS	623104	623826	+	gene638	Dshi_0625	hypothetical protein	0.53348	0.30622	0.224467	-0.0960939	-0.263025	-0.424642	-0.0155345	-0.407467	0.0406184	0.379775	0.630973	0.829101	0.324983	0.081439	0.972459	0.127601
YP_001531973.1	NC_009952.1	RefSeq	CDS	624057	624743	+	gene639	Dshi_0626	basic organic compound ABC-transporter	-0.00683611	-0.191494	-0.060502	-0.0900003	-0.072502	-0.0899433	-0.138747	0.0997913	0.975084	0.301639	0.866459	0.672755	0.658287	0.563833	0.396547	0.574409
YP_001531974.1	NC_009952.1	RefSeq	CDS	624736	625491	+	gene640	Dshi_0627	basic organic compound ABC-transporter	-0.302999	-0.138272	-0.136787	-0.0590147	-0.313644	-0.121398	0.068268	-0.216794	0.148712	0.661918	0.725359	0.86978	0.0742911	0.569686	0.800763	0.29482
YP_001531975.1	NC_009952.1	RefSeq	CDS	625528	626358	+	gene641	Dshi_0628	basic organic compound ABC-transporter	-0.210078	-0.0860926	0.0277916	0.0625585	0.0368082	-0.0469488	-0.000548532	0.159084	0.10621	0.671664	0.932667	0.752148	0.819059	0.747278	0.996372	0.206444
YP_001531976.1	NC_009952.1	RefSeq	CDS	626365	627237	-	gene642	Dshi_0629	periplasmic substrate-binding protein	-0.227728	0.0840794	-0.0495589	-0.165376	-0.255761	-0.16661	-0.121712	-0.0396906	0.236187	0.777291	0.909202	0.446261	0.0956901	0.315351	0.555171	0.876515
YP_001531977.1	NC_009952.1	RefSeq	CDS	627302	628897	-	gene643	Dshi_0630	glycerol-3-phosphate dehydrogenase	-0.189973	-0.0774946	-0.238686	-0.407741	-0.34659	-0.445815	-0.138433	-0.217147	0.448613	0.820098	0.364065	0.0223762	0.032347	0.00391381	0.530682	0.265998
YP_001531978.1	NC_009952.1	RefSeq	CDS	629081	629854	+	gene644	Dshi_0631	glycerol-3-phosphate regulon repressor	-0.248823	0.0511727	0.15561	0.202867	0.0181043	0.0429505	-0.0771888	0.226485	0.357519	0.899555	0.673161	0.400783	0.948306	0.869102	0.780536	0.276396
YP_001531979.1	NC_009952.1	RefSeq	CDS	629832	630980	-	gene645	Dshi_0632	acetate kinase	-0.117657	-0.195518	-0.126614	-0.0435308	0.147531	0.340049	-0.350456	0.366014	0.594993	0.354026	0.656943	0.877734	0.330201	0.00562484	0.0165129	0.00452117
YP_001531980.1	NC_009952.1	RefSeq	CDS	630977	632392	-	gene646	Dshi_0633	bifunctional enoyl-CoA hydratase%2Fphosphate acetyltransferase	-0.0452506	0.0572449	0.0286593	0.0348784	0.273881	0.480781	-0.019301	0.546468	0.83851	0.82683	0.940179	0.896796	0.0216299	4.85017e-06	0.929443	3.4217e-07
YP_001531981.1	NC_009952.1	RefSeq	CDS	632597	633406	+	gene647	Dshi_0634	hypothetical protein	-0.0947759	-0.0351727	-0.0902893	-0.159685	-0.197133	-0.156291	-0.0655403	-0.0736682	0.609922	0.892786	0.726186	0.296753	0.0993178	0.209251	0.697026	0.671998
YP_001531982.1	NC_009952.1	RefSeq	CDS	633409	635610	-	gene648	Dshi_0635	putative sulfate permease with cyclic nucleotide-binding domain	-0.336281	-0.107518	-0.109673	0.00226923	-0.174674	0.00655304	-0.0192462	0.0737607	0.0601092	0.700778	0.749584	0.994583	0.285948	0.978713	0.939566	0.745783
YP_001531983.1	NC_009952.1	RefSeq	CDS	635809	636474	-	gene649	Dshi_0636	phospholipase%2Fcarboxylesterase	-0.485208	0.180214	-0.420196	-0.333057	-0.23674	-0.283631	-0.0832871	0.208279	0.308813	0.769952	0.461251	0.474513	0.547072	0.452509	0.875324	0.641671
YP_001531984.1	NC_009952.1	RefSeq	CDS	636471	637394	-	gene650	Dshi_0637	glyoxalase%2Fbleomycin resistance protein%2Fdioxygenase	-0.506017	0.000414704	-0.430878	-0.484503	-0.23389	-0.384626	-0.120659	-0.686308	0.0654175	0.998784	0.176509	0.0615947	0.354653	0.0901094	0.707079	0.0019515
YP_001531985.1	NC_009952.1	RefSeq	CDS	637586	638542	+	gene651	Dshi_0638	ABC-A-subfamily transporter	0.0441909	0.145087	0.0235232	-0.0229236	-0.198566	-0.147718	0.0820178	-0.101755	0.865661	0.536954	0.961591	0.940584	0.194762	0.361524	0.685404	0.62632
YP_001531986.1	NC_009952.1	RefSeq	CDS	638539	639300	+	gene652	Dshi_0639	ABC transporter	0.198639	0.0767601	0.159277	0.066402	-0.224608	-0.029431	0.20049	0.0927924	0.479831	0.844235	0.673161	0.852523	0.277891	0.91785	0.37878	0.743746
YP_001531987.1	NC_009952.1	RefSeq	CDS	639402	640199	+	gene653	Dshi_0640	peptidase S49	0.336516	0.0754597	0.132571	-0.018706	-0.0987299	-0.292181	-0.0389271	-0.24783	0.0260701	0.781278	0.627819	0.949358	0.557477	0.0280764	0.8625	0.0986485
YP_001531988.1	NC_009952.1	RefSeq	CDS	640204	640374	+	gene654	Dshi_0641	hypothetical protein	0.314002	-0.0778604	0.354191	0.147562	0.0389249	-0.152131	-0.0631195	-0.153689	0.365999	0.890588	0.329704	0.718748	0.919177	0.635692	0.880874	0.69412
YP_001531989.1	NC_009952.1	RefSeq	CDS	640377	641315	+	gene655	Dshi_0642	Na%2B%2FCa%2B antiporter	0.358413	0.131622	0.205747	0.0382468	0.00823983	-0.106858	-0.163497	-0.149412	0.0035734	0.487821	0.234523	0.875947	0.963877	0.437533	0.252528	0.294651
YP_001531990.1	NC_009952.1	RefSeq	CDS	641326	642117	+	gene656	Dshi_0643	short chain dehydrogenase	0.256757	0.221837	0.0350872	-0.133325	-0.152266	-0.300629	-0.11071	-0.450369	0.0715589	0.179224	0.922121	0.462401	0.266074	0.00973652	0.5091	9.37563e-05
YP_001531991.1	NC_009952.1	RefSeq	CDS	642411	644306	+	gene657	Dshi_0644	excinuclease ABC subunit C	0.0675645	0.00818453	-0.160687	-0.226401	-0.344125	-0.459105	-0.0352435	-0.0164056	0.717226	0.972318	0.382408	0.0816741	0.000851831	3.29457e-06	0.845514	0.931431
YP_001531992.1	NC_009952.1	RefSeq	CDS	644406	645413	+	gene658	Dshi_0645	TRAP-type transport system	0.0614887	-0.0666473	0.0116344	0.130416	0.109166	-0.083402	0.169505	0.204946	0.678827	0.701942	0.97117	0.27591	0.28473	0.439587	0.101595	0.0284569
YP_001531993.1	NC_009952.1	RefSeq	CDS	645472	647574	+	gene659	Dshi_0646	TRAP-type transport system permease	0.0296099	0.0175859	0.0222577	0.0774392	-0.00548194	-0.117228	0.0794627	0.193222	0.924622	0.966002	0.966761	0.793865	0.984835	0.557917	0.738921	0.317759
YP_001531994.1	NC_009952.1	RefSeq	CDS	647766	650513	+	gene660	Dshi_0647	hypothetical protein	0.226722	0.140754	0.0977128	-0.065927	-0.239038	-0.00582799	-0.33556	0.0583932	0.447497	0.707029	0.860509	0.874258	0.294461	0.987436	0.163755	0.866146
YP_001531995.1	NC_009952.1	RefSeq	CDS	650663	651262	-	gene661	Dshi_0648	recombination protein RecR	-0.0933244	0.122457	0.125184	0.212165	0.0319126	0.0796096	0.0416937	0.0789678	0.700753	0.635267	0.673161	0.232044	0.881556	0.660961	0.857485	0.719092
YP_001531996.1	NC_009952.1	RefSeq	CDS	651279	651623	-	gene662	Dshi_0649	hypothetical protein	0.151284	0.297285	0.305255	0.403006	0.333978	0.263376	0.34998	0.28212	0.331876	0.0262562	0.0237015	0.000354555	0.00176029	0.0159005	0.00267149	0.0142755
YP_001531997.1	NC_009952.1	RefSeq	CDS	651643	653406	-	gene663	Dshi_0650	DNA polymerase III subunits gamma and tau	0.093339	0.242475	0.211692	0.31199	0.185495	0.14554	0.230129	0.220683	0.527562	0.0339075	0.0966866	0.00132558	0.0579183	0.152028	0.0261715	0.0253593
YP_001531998.1	NC_009952.1	RefSeq	CDS	653737	654693	+	gene664	Dshi_0651	NUDIX hydrolase	0.0532203	-0.043674	-0.0413621	-0.0724332	-0.193625	-0.137709	-0.205643	-0.0561103	0.742967	0.832336	0.877962	0.645238	0.0443764	0.179478	0.0515233	0.705533
YP_001531999.1	NC_009952.1	RefSeq	CDS	654714	655202	+	gene665	Dshi_0652	hypothetical protein	0.0102996	0.0669514	0.0701947	0.110188	0.0275237	0.0612926	0.0533284	0.0510541	0.964086	0.778717	0.813225	0.52865	0.877786	0.685503	0.768332	0.791958
YP_001532000.1	NC_009952.1	RefSeq	CDS	655248	656090	-	gene666	Dshi_0653	prephenate dehydratase	-0.27374	-0.027346	-0.150077	-0.199628	-0.243831	-0.270019	0.12225	-0.143021	0.0439473	0.914276	0.468099	0.169251	0.0344833	0.0148955	0.417347	0.312847
YP_001532001.1	NC_009952.1	RefSeq	CDS	656214	656738	+	gene667	Dshi_0654	cytochrome c552	-0.161474	-0.0418687	-0.151518	-0.289169	-0.0282936	0.123573	-0.100055	0.232605	0.260944	0.86389	0.441456	0.0190439	0.86822	0.325596	0.513074	0.0462874
YP_001532002.1	NC_009952.1	RefSeq	CDS	656989	658890	+	gene668	Dshi_0655	ABC peptide transporter	-0.0258854	-0.053741	0.0537812	-0.0120525	-0.0100418	-0.0692607	-0.06355	-0.0670436	0.861811	0.743091	0.787257	0.948059	0.940121	0.484809	0.585157	0.56751
YP_001532003.1	NC_009952.1	RefSeq	CDS	658895	659992	+	gene669	Dshi_0656	ABC peptide transporter	0.120625	-0.0499686	0.024123	-0.0248164	-0.0383726	-0.0728505	-0.106669	0.0348832	0.401692	0.816058	0.936971	0.915499	0.792048	0.565235	0.428963	0.840679
YP_001532004.1	NC_009952.1	RefSeq	CDS	659994	661172	+	gene670	Dshi_0657	ABC peptide transporter	0.0821737	-0.13342	0.0141738	-0.0197573	-0.0669646	-0.0505867	-0.0845745	-0.00458882	0.619842	0.410307	0.966761	0.933154	0.615902	0.712581	0.561343	0.979773
YP_001532005.1	NC_009952.1	RefSeq	CDS	661169	662770	+	gene671	Dshi_0658	ABC peptide transporter	0.123162	0.108669	0.0276714	0.0391457	-0.000219688	0.0513528	-0.00685212	0.0419176	0.287283	0.412374	0.91212	0.81015	0.999011	0.63853	0.963451	0.756771
YP_001532006.1	NC_009952.1	RefSeq	CDS	662948	664309	-	gene672	Dshi_0659	coproporphyrinogen III oxidase	-0.23218	-0.31471	-0.202685	-0.146315	0.290712	0.501229	-0.299368	0.346698	0.305265	0.153788	0.48497	0.55644	0.0686879	0.000317091	0.107557	0.0326368
YP_001532007.1	NC_009952.1	RefSeq	CDS	664362	665111	+	gene673	Dshi_0660	transcriptional regulator	0.299271	0.381049	0.12609	0.196484	0.365025	0.37814	0.374341	0.193646	0.153476	0.0754654	0.761778	0.435255	0.0324485	0.021568	0.0453515	0.371468
YP_001532008.1	NC_009952.1	RefSeq	CDS	665449	667050	+	gene674	Dshi_0661	cbb3-type cytochrome c oxidase subunit I	-0.0630962	-0.597448	-0.117029	-0.207369	0.30772	0.462049	-0.709821	0.332002	0.798019	1.92189e-05	0.714248	0.273967	0.029823	0.000301374	7.59465e-08	0.0222733
YP_001532009.1	NC_009952.1	RefSeq	CDS	667065	667790	+	gene675	Dshi_0662	cbb3-type cytochrome c oxidase subunit II	-0.246136	-0.471517	-0.27536	-0.395666	0.221398	0.296404	-0.691595	0.0196259	0.15453	0.00161412	0.175521	0.00874068	0.136263	0.0290077	9.81602e-08	0.934283
YP_001532010.1	NC_009952.1	RefSeq	CDS	667803	668036	+	gene676	Dshi_0663	cytochrome c oxidase	-0.438107	-0.416155	-0.311592	-0.358038	0.126325	0.26543	-0.723298	-0.0644703	0.0215298	0.0471054	0.233607	0.080665	0.560747	0.140581	1.18084e-05	0.825089
YP_001532011.1	NC_009952.1	RefSeq	CDS	668033	668896	+	gene677	Dshi_0664	cytochrome c oxidase	-0.43894	-0.477448	-0.480859	-0.526886	-0.128808	0.0871634	-0.836111	-0.120515	0.00190435	0.000759384	0.000552667	5.98804e-05	0.422283	0.609865	6.89196e-12	0.519393
YP_001532012.1	NC_009952.1	RefSeq	CDS	669212	670654	+	gene678	Dshi_0665	nitrogen fixation protein fixG	-0.125826	-0.235809	-0.140889	-0.092628	0.327081	0.563278	-0.280118	0.481116	0.508517	0.167743	0.571137	0.65946	0.00560302	1.1033e-07	0.0412287	2.17569e-05
YP_001532013.1	NC_009952.1	RefSeq	CDS	670651	671118	+	gene679	Dshi_0666	nitrogen fixation protein fixH	-0.297128	-0.290738	-0.245018	-0.140618	0.232859	0.478382	-0.358253	0.317061	0.0540165	0.0735119	0.185906	0.449715	0.0662305	9.0961e-06	0.00768127	0.0109341
YP_001532014.1	NC_009952.1	RefSeq	CDS	671120	673309	+	gene680	Dshi_0667	nitrogen fixation protein fixI	-0.406707	-0.35906	-0.312613	-0.357028	0.0111697	0.19109	-0.360715	0.196134	0.0154793	0.0500495	0.127199	0.0331816	0.961137	0.229287	0.0243767	0.260872
YP_001532015.1	NC_009952.1	RefSeq	CDS	673314	673472	+	gene681	Dshi_0668	nitrogen fixation protein fixS	-0.0502612	-0.237068	-0.0358627	-0.135743	-0.0539247	0.0801095	-0.198261	0.107149	0.827328	0.189315	0.926774	0.481513	0.762282	0.625784	0.199744	0.554599
YP_001532016.1	NC_009952.1	RefSeq	CDS	673560	675041	-	gene682	Dshi_0669	D-alanyl-D-alanine carboxypeptidase	0.0750099	0.1418	0.123931	0.13932	0.264705	0.512327	0.219076	0.0775391	0.65726	0.392188	0.552984	0.354328	0.0109533	2.56729e-08	0.0671821	0.62531
YP_001532017.1	NC_009952.1	RefSeq	CDS	675215	675919	-	gene683	Dshi_0670	haloacid dehalogenase domain-containing protein hydrolase	0.0555249	-0.105442	-0.095309	-0.112798	-0.227642	-0.1118	-0.193848	-0.13279	0.774749	0.592332	0.686798	0.476724	0.0363806	0.370568	0.122298	0.326293
YP_001532018.1	NC_009952.1	RefSeq	CDS	676410	677411	+	gene684	Dshi_0671	ribosomal RNA small subunit methyltransferase C	0.181946	0.0725732	0.125153	-0.10519	-0.0844278	-0.0451151	-0.0802566	-0.153913	0.341153	0.797516	0.661366	0.639005	0.632411	0.815748	0.691434	0.386613
YP_001532019.1	NC_009952.1	RefSeq	CDS	677442	678248	+	gene685	Dshi_0672	short-chain dehydrogenase%2Freductase SDR	0.090078	0.000136471	-0.080601	-0.103183	-0.0635537	-0.113998	-0.054884	-0.234841	0.515424	0.998784	0.69023	0.445598	0.584273	0.257822	0.680697	0.0107623
YP_001532020.1	NC_009952.1	RefSeq	CDS	678229	678606	-	gene686	Dshi_0673	hypothetical protein	0.0708495	-0.213382	-0.808672	-0.0429902	3.30528	4.89343	-0.394433	-0.250441	0.953177	0.877853	0.48497	0.974081	1.87572e-23	9.39553e-61	0.656438	0.806847
YP_001532021.1	NC_009952.1	RefSeq	CDS	678666	679559	+	gene687	Dshi_0674	coproporphyrinogen III oxidase	-0.0693266	0.161608	0.0329129	-0.0176728	-0.0103732	-0.321095	0.0975464	-0.173527	0.701933	0.337315	0.920145	0.943539	0.955364	0.00176201	0.524576	0.172975
YP_001532022.1	NC_009952.1	RefSeq	CDS	679714	681504	+	gene688	Dshi_0675	gamma-glutamyltransferase	-0.132106	0.0747277	0.0592849	0.0451626	-0.0741066	-0.342239	-0.00413685	0.0656658	0.359917	0.699107	0.825227	0.817225	0.562148	0.000224026	0.984004	0.668797
YP_001532023.1	NC_009952.1	RefSeq	CDS	681643	683742	+	gene689	Dshi_0676	beta-lactamase	-0.180108	0.0228061	0.00024888	-0.195202	-0.301335	-0.241145	-0.110019	0.122213	0.668028	0.969854	0.999662	0.621101	0.278955	0.403066	0.772709	0.747972
YP_001532024.1	NC_009952.1	RefSeq	CDS	683755	684570	-	gene690	Dshi_0677	hypothetical protein	0.00499455	0.0588468	-0.0128263	0.0856834	0.0662311	0.381296	0.155205	0.228925	0.97489	0.733953	0.966273	0.526461	0.549379	4.40951e-07	0.124991	0.00882738
YP_001532025.1	NC_009952.1	RefSeq	CDS	684684	686261	+	gene691	Dshi_0678	glycosyl transferase family protein	0.142691	0.0483483	0.142051	0.21567	0.262242	0.425841	0.137379	0.120688	0.307062	0.823923	0.415945	0.0709528	0.00641404	9.61944e-07	0.272962	0.343009
YP_001532026.1	NC_009952.1	RefSeq	CDS	686270	686641	+	gene692	Dshi_0679	histidine triad %28HIT%29 protein	0.00359244	-0.18672	-0.0442152	0.0660227	0.190499	0.244027	-0.139526	-0.0289782	0.987833	0.322703	0.903617	0.767437	0.135602	0.0389448	0.383197	0.894462
YP_001532027.1	NC_009952.1	RefSeq	CDS	686761	687834	-	gene693	Dshi_0680	phosphoribosylaminoimidazole carboxylase ATPase subunit	-0.287253	-0.0163134	-0.181295	-0.188126	-0.193096	-0.273125	-0.143133	-0.0832017	0.0173697	0.94883	0.265911	0.154661	0.076248	0.00623191	0.273296	0.585688
YP_001532028.1	NC_009952.1	RefSeq	CDS	687827	688312	-	gene694	Dshi_0681	phosphoribosylaminoimidazole carboxylase	-0.0717786	0.0850859	-0.036377	-0.0783213	-0.158984	-0.106491	-0.0307992	0.0412666	0.693361	0.674387	0.909572	0.669422	0.176023	0.399498	0.867567	0.823228
YP_001532029.1	NC_009952.1	RefSeq	CDS	688389	688613	-	gene695	Dshi_0682	hypothetical protein	-0.118791	0.13379	-0.0745853	-0.0944831	0.0409549	-0.0831229	-0.156538	-0.06007	0.602317	0.610083	0.858795	0.71141	0.84909	0.660184	0.416691	0.806824
YP_001532030.1	NC_009952.1	RefSeq	CDS	688790	689233	+	gene696	Dshi_0683	heat shock protein	-0.113121	-0.066313	0.219085	0.205418	0.2236	0.290899	0.261308	0.265973	0.458207	0.74375	0.103259	0.0850465	0.0241341	0.00155007	0.0138958	0.00780445
YP_001532031.1	NC_009952.1	RefSeq	CDS	689230	689457	+	gene697	Dshi_0684	hypothetical protein	0.0425904	0.111594	-0.00701623	0.198519	0.465626	0.369422	0.263993	0.230835	0.933997	0.833226	0.994435	0.600792	0.0460095	0.13653	0.399674	0.484887
YP_001532032.1	NC_009952.1	RefSeq	CDS	689465	690361	-	gene698	Dshi_0685	ApbE family lipoprotein	-0.216237	0.108823	-0.00409154	0.130885	-0.0204035	0.296309	0.117732	0.188465	0.23647	0.671664	0.994252	0.534294	0.926685	0.0242022	0.535677	0.244944
YP_001532033.1	NC_009952.1	RefSeq	CDS	690358	692448	-	gene699	Dshi_0686	regulator of nitric oxide reductase transcription	-0.0391105	0.0252477	0.0854279	0.217756	0.189893	0.32769	0.0353732	0.247814	0.7854	0.890509	0.608062	0.0117277	0.0152079	2.5325e-06	0.779015	0.00125742
YP_001532034.1	NC_009952.1	RefSeq	CDS	692556	693332	+	gene700	Dshi_0687	two-component system%2C permease	-0.0533242	0.0311785	0.119324	0.165173	0.198527	0.191839	0.118208	0.178559	0.693884	0.861102	0.365175	0.0807985	0.0102347	0.0118674	0.220925	0.0323244
YP_001532035.1	NC_009952.1	RefSeq	CDS	693474	694838	-	gene701	Dshi_0688	fumarate reductase%2Fsuccinate dehydrogenase flavoprotein domain-containing protein	-0.0888942	-0.152149	-0.290491	-0.27354	-0.20777	-0.132228	-0.329272	-0.0607388	0.798019	0.665705	0.335752	0.263359	0.330854	0.573188	0.134624	0.850463
YP_001532036.1	NC_009952.1	RefSeq	CDS	694835	695713	-	gene702	Dshi_0689	methylisocitrate lyase	0.134151	0.258619	0.0227722	0.212545	0.083269	0.228761	0.221431	0.188181	0.774749	0.566347	0.9792	0.605014	0.829298	0.455813	0.536395	0.625906
YP_001532037.1	NC_009952.1	RefSeq	CDS	695710	696312	-	gene703	Dshi_0690	isochorismatase	-0.354957	0.0662883	-0.202913	-0.0837399	0.184506	-0.0532789	0.160067	-0.0873965	0.309479	0.899804	0.691379	0.855094	0.499741	0.877754	0.61451	0.826435
YP_001532038.1	NC_009952.1	RefSeq	CDS	696309	698378	-	gene704	Dshi_0691	hydantoin utilization protein A	-0.253238	-0.128332	-0.362506	-0.208065	-0.25423	-0.372009	-0.307352	-0.15144	0.305265	0.689506	0.122609	0.373243	0.161933	0.0272282	0.118691	0.522295
YP_001532039.1	NC_009952.1	RefSeq	CDS	698375	700072	-	gene705	Dshi_0692	hydantoin utilization protein B	0.102332	0.15125	-0.0748869	-0.171469	0.0878723	-0.0608401	-0.0761237	-0.0384028	0.760381	0.665705	0.893369	0.562459	0.729758	0.821694	0.8006	0.909926
YP_001532040.1	NC_009952.1	RefSeq	CDS	700069	700644	-	gene706	Dshi_0693	4-oxalocrotonate tautomerase	-0.0974497	-0.0817336	-0.204775	-0.0839235	-0.35271	-0.126037	-0.33425	-0.12766	0.724589	0.80671	0.473666	0.773922	0.0272059	0.517422	0.0621306	0.5767
YP_001532041.1	NC_009952.1	RefSeq	CDS	700802	701602	+	gene707	Dshi_0694	transcriptional regulator	-0.351092	-0.191114	-0.297657	-0.0945146	-0.108768	-0.0910575	-0.0432137	0.0662636	0.20905	0.595891	0.358685	0.791947	0.66978	0.726483	0.895922	0.840724
YP_001532042.1	NC_009952.1	RefSeq	CDS	701599	702993	+	gene708	Dshi_0695	isopropylmalate isomerase large subunit	-0.119541	-0.231244	-0.436217	-0.178677	-0.0447352	-0.0672954	-0.173238	-0.0830295	0.747254	0.512394	0.138086	0.581507	0.886477	0.817448	0.550648	0.813362
YP_001532043.1	NC_009952.1	RefSeq	CDS	702990	703649	+	gene709	Dshi_0696	3-isopropylmalate dehydratase small subunit	-0.0493674	-0.0519634	-0.1505	0.155291	0.0706272	0.0981887	0.0388248	0.465421	0.888377	0.902671	0.712535	0.581507	0.782792	0.677925	0.902493	0.00766587
YP_001532044.1	NC_009952.1	RefSeq	CDS	703665	704675	+	gene710	Dshi_0697	TRAP dicarboxylate transporter subunit DctP	0.066903	-0.172644	-0.144183	0.0207197	0.142704	0.128368	-0.0735727	0.193724	0.724347	0.303481	0.46583	0.933178	0.233128	0.288911	0.642575	0.102764
YP_001532045.1	NC_009952.1	RefSeq	CDS	704719	705225	+	gene711	Dshi_0698	TRAP dicarboxylate transporter subunit DctQ	0.0410188	0.019383	-0.196168	0.0179687	0.264802	0.0758582	-0.0574601	0.274836	0.94579	0.974767	0.786596	0.97763	0.440365	0.858722	0.910043	0.483959
YP_001532046.1	NC_009952.1	RefSeq	CDS	705226	706539	+	gene712	Dshi_0699	TRAP dicarboxylate transporter subunit DctM	0.442385	-0.0442264	-0.0469076	-0.092375	0.0880355	0.116417	-0.153271	0.00705081	0.0402582	0.91695	0.934261	0.795038	0.730248	0.62768	0.568685	0.984508
YP_001532047.1	NC_009952.1	RefSeq	CDS	706599	708116	+	gene713	Dshi_0700	AMP-dependent synthetase and ligase	-0.0216467	-0.0300978	-0.150387	-9.21342e-05	-0.05844	0.0270549	-0.090997	0.10303	0.933997	0.916186	0.54228	0.999797	0.736788	0.887515	0.615773	0.567699
YP_001532048.1	NC_009952.1	RefSeq	CDS	708169	708822	-	gene714	Dshi_0701	methyltransferase domain-containing protein	-0.0215552	0.0418781	-0.0515787	-0.0735327	-0.0376107	-0.403189	-0.284453	-0.142178	0.958756	0.929732	0.934261	0.862194	0.911829	0.0690976	0.287566	0.657455
YP_001532049.1	NC_009952.1	RefSeq	CDS	708819	709466	-	gene715	Dshi_0702	WbqC-like family protein	-0.122269	0.22057	0.0210567	0.139458	0.126108	0.176142	-0.0937632	0.161372	0.809488	0.646077	0.982099	0.767437	0.718571	0.590151	0.829274	0.6884
YP_001532050.1	NC_009952.1	RefSeq	CDS	709466	710386	-	gene716	Dshi_0703	hypothetical protein	0.259307	-0.0985411	-0.0477032	-0.127336	-0.25428	0.00565296	-0.239998	-0.116559	0.0354323	0.619644	0.875907	0.41411	0.0172169	0.976766	0.0440144	0.411011
YP_001532051.1	NC_009952.1	RefSeq	CDS	710642	711829	+	gene717	Dshi_0704	pyridoxal-phosphate-dependent aminotransferase	-0.0593688	0.109181	0.065127	0.157181	0.16461	0.12653	0.12468	0.138725	0.7408	0.539641	0.809609	0.250776	0.138183	0.277615	0.350045	0.269786
YP_001532052.1	NC_009952.1	RefSeq	CDS	711826	713256	+	gene718	Dshi_0705	hypothetical protein	0.0738999	0.175993	0.287644	0.313018	0.341484	0.165319	0.0564573	-0.0384947	0.774401	0.43459	0.14386	0.0546269	0.0120374	0.302354	0.804578	0.878745
YP_001532053.1	NC_009952.1	RefSeq	CDS	714601	715269	+	gene719	Dshi_0707	hypothetical protein	0.33156	0.0450248	0.160078	0.157454	0.270968	0.160471	-0.144817	0.0355235	0.0842605	0.902671	0.628021	0.510967	0.097874	0.379717	0.514777	0.900747
YP_001532054.1	NC_009952.1	RefSeq	CDS	715275	716246	+	gene720	Dshi_0708	hypothetical protein	0.155053	-0.0648178	0.0122526	-0.055187	0.0438614	-0.0809583	-0.186241	-0.166718	0.611827	0.878255	0.986132	0.887808	0.875389	0.746843	0.463376	0.530654
YP_001532055.1	NC_009952.1	RefSeq	CDS	716718	718664	+	gene721	Dshi_0709	acyl CoA:acetate%2F3-ketoacid CoA transferase%2C alpha and subunit beta	0.136671	0.360694	0.0928421	0.100796	-0.126535	-0.172205	-0.06165	0.0777948	0.499368	0.00931763	0.759777	0.616802	0.405497	0.227338	0.753262	0.694583
YP_001532056.1	NC_009952.1	RefSeq	CDS	718730	719377	+	gene722	Dshi_0710	hypothetical protein	0.23233	0.297188	0.0580107	0.169449	-0.563364	-0.799715	-0.144459	-0.316396	0.646174	0.565735	0.950926	0.749104	0.0970049	0.0141181	0.763559	0.465293
YP_001532057.1	NC_009952.1	RefSeq	CDS	719323	720249	-	gene723	Dshi_0711	chromosome replication initiation inhibitor protein	-0.416777	0.491684	0.0764797	-0.0433231	0.0724275	-0.0891934	0.3847	0.0511165	0.585556	0.41951	0.953663	0.961985	0.91326	0.887621	0.461637	0.943913
YP_001532058.1	NC_009952.1	RefSeq	CDS	720340	720966	+	gene724	Dshi_0712	lysine exporter protein	-0.526845	0.203536	-0.447891	-0.495176	-0.606653	-0.673125	-0.646957	-0.759695	0.490176	0.82104	0.639563	0.458058	0.241517	0.18989	0.263357	0.17358
YP_001532059.1	NC_009952.1	RefSeq	CDS	721072	721935	+	gene725	Dshi_0713	poly%283-hydroxybutyrate%29 depolymerase-like protein	-0.127944	0.146607	0.0102825	-0.150794	-0.203837	-0.239019	-0.175049	-0.23297	0.561949	0.5116	0.98301	0.446794	0.163684	0.0889701	0.306139	0.130678
YP_001532060.1	NC_009952.1	RefSeq	CDS	721916	722884	+	gene726	Dshi_0714	hypothetical protein	0.0607539	-0.0431371	-0.0417942	-0.038165	0.0146228	-0.107282	-0.184906	-0.112064	0.799056	0.885714	0.91212	0.889814	0.94195	0.498957	0.247611	0.546412
YP_001532061.1	NC_009952.1	RefSeq	CDS	722969	723211	+	gene727	Dshi_0715	hypothetical protein	0.179401	0.0564452	0.318696	0.443774	0.745859	0.543848	0.278283	0.615557	0.26071	0.825843	0.0229221	0.000110781	3.89115e-14	8.71785e-08	0.0306269	2.27979e-09
YP_001532062.1	NC_009952.1	RefSeq	CDS	723225	724619	-	gene728	Dshi_0716	transcriptional regulator	0.194851	0.359203	0.144053	0.155135	0.155185	0.0954715	0.363426	-0.0324914	0.431789	0.108425	0.708885	0.566115	0.456332	0.672427	0.0554164	0.915261
YP_001532063.1	NC_009952.1	RefSeq	CDS	724680	725906	-	gene729	Dshi_0717	multidrug resistance protein	-0.0537492	0.0735815	0.0126461	0.0367063	0.000156253	-0.100027	0.0406541	-0.0044727	0.834261	0.797998	0.977896	0.903442	0.999322	0.568735	0.860098	0.986121
YP_001532064.1	NC_009952.1	RefSeq	CDS	726256	727788	+	gene730	Dshi_0718	carboxyl transferase	0.152033	0.0762057	0.149153	0.229607	0.386238	0.978385	-0.0285233	0.805164	0.423131	0.778717	0.574284	0.17171	0.00184487	2.51353e-19	0.902685	9.57935e-13
YP_001532065.1	NC_009952.1	RefSeq	CDS	727888	728286	+	gene731	Dshi_0719	hypothetical protein	0.199016	0.137783	-0.0457119	0.0662116	-0.00135042	0.843625	-0.00824654	0.733021	0.606532	0.773394	0.951021	0.896796	0.997596	1.15025e-05	0.986467	0.000485188
YP_001532066.1	NC_009952.1	RefSeq	CDS	728279	728668	+	gene732	Dshi_0720	endoribonuclease L-PSP	0.0173612	0.0178702	-0.0258676	-0.152587	-0.0166189	0.848435	0.00488226	0.813576	0.969506	0.972318	0.975654	0.724365	0.965269	2.37306e-05	0.990087	0.000137804
YP_001532067.1	NC_009952.1	RefSeq	CDS	728665	729036	+	gene733	Dshi_0721	hypothetical protein	-0.398591	-0.0668808	-0.199568	-0.177225	-0.0180403	0.735094	-0.157556	0.615276	0.131761	0.878255	0.617416	0.548304	0.954204	1.5023e-06	0.56142	0.000240155
YP_001532068.1	NC_009952.1	RefSeq	CDS	729051	729410	+	gene734	Dshi_0722	hypothetical protein	0.100167	-0.00745046	0.0169052	0.121707	-0.0278794	0.819009	0.0654226	0.780648	0.759144	0.985947	0.977896	0.708921	0.926685	1.43669e-07	0.830066	1.72254e-06
YP_001532069.1	NC_009952.1	RefSeq	CDS	729769	731814	+	gene735	Dshi_0723	carbamoyl-phosphate synthase L chain ATP-binding	-0.0997496	-0.0417726	0.10774	0.0733405	0.319844	0.863342	-0.0653721	0.656152	0.532853	0.852133	0.607635	0.670466	0.000577678	2.80359e-26	0.662805	1.01848e-14
YP_001532070.1	NC_009952.1	RefSeq	CDS	731879	732328	-	gene736	Dshi_0724	hypothetical protein	0.308392	0.109527	0.143986	0.0273353	0.0493772	-0.269748	0.0243081	-0.249401	0.0673675	0.679883	0.618602	0.932166	0.809788	0.0637669	0.921104	0.123076
YP_001532071.1	NC_009952.1	RefSeq	CDS	732437	733432	+	gene737	Dshi_0725	hypothetical protein	-0.156237	0.04476	0.192183	0.245762	0.439664	1.0999	0.182219	0.74703	0.391915	0.878255	0.358685	0.110368	0.000128663	5.43043e-27	0.237391	4.11551e-12
YP_001532072.1	NC_009952.1	RefSeq	CDS	733404	735542	+	gene738	Dshi_0726	methylmalonyl-CoA mutase	-0.165079	-0.0293459	0.128139	0.150564	0.347092	0.963275	-0.0770669	0.598654	0.238589	0.90294	0.507369	0.273967	0.000247136	6.57156e-31	0.606103	1.42561e-11
YP_001532073.1	NC_009952.1	RefSeq	CDS	735721	736650	-	gene739	Dshi_0727	transcriptional regulator	0.0831072	0.0748246	-0.0147481	-0.117313	-0.00186872	-0.0307705	0.106366	-0.00922096	0.810321	0.860194	0.98301	0.730647	0.995112	0.918074	0.702354	0.978629
YP_001532074.1	NC_009952.1	RefSeq	CDS	737004	739244	+	gene740	Dshi_0728	quinone dependent NADH dehydrogenase	0.633302	0.34649	0.15995	-0.242474	-0.515477	-0.711028	-0.232363	-0.634852	5.84138e-10	0.00499112	0.409718	0.0745915	4.71839e-07	7.83201e-13	0.070573	6.79448e-10
YP_001532075.1	NC_009952.1	RefSeq	CDS	739241	739693	+	gene741	Dshi_0729	Na%2B%2FH%2B antiporter MnhB subunit-like protein	0.629544	0.431877	-0.0689494	-0.392999	-0.461705	-0.477838	-0.485026	-0.67953	0.0280767	0.228267	0.928703	0.256632	0.0995097	0.0839394	0.118691	0.015958
YP_001532076.1	NC_009952.1	RefSeq	CDS	739693	740112	+	gene742	Dshi_0730	putative monovalent cation%2FH%2B antiporter subunit C	0.512828	0.0090004	-0.102259	-0.237552	-0.258998	-0.862496	-0.224702	-0.268358	0.154742	0.989994	0.907175	0.614602	0.474761	0.00562484	0.594105	0.52867
YP_001532077.1	NC_009952.1	RefSeq	CDS	740109	741644	+	gene743	Dshi_0731	quinone dependent NADH dehydrogenase	0.609807	0.330698	-0.206844	-0.27714	-0.41465	-0.494527	-0.399833	-0.504905	7.94319e-06	0.0554823	0.394376	0.112008	0.00269367	0.000206422	0.00939182	0.000330734
YP_001532078.1	NC_009952.1	RefSeq	CDS	741641	741994	+	gene744	Dshi_0732	cation antiporter	0.37446	0.276239	-0.439963	-0.346218	-0.567081	-0.519612	-0.612393	-0.710126	0.0310224	0.172911	0.0149977	0.0540338	9.73613e-05	0.000344502	9.38129e-05	2.27935e-06
YP_001532079.1	NC_009952.1	RefSeq	CDS	741987	742343	+	gene745	Dshi_0733	multiple resistance and pH regulation protein F	0.376318	0.513844	-0.615774	-0.462325	-0.399723	-0.834006	-0.704036	-0.578423	0.197234	0.0538175	0.0333534	0.0992865	0.10322	0.00019799	0.00540448	0.0198829
YP_001532080.1	NC_009952.1	RefSeq	CDS	742340	742687	+	gene746	Dshi_0734	monovalent cation%2Fproton antiporter	0.491592	0.0522689	-0.668973	-0.7932	-1.3453	-1.15527	-1.0458	-0.632394	0.305265	0.951856	0.246011	0.0774549	0.000345254	0.00195747	0.0127601	0.142206
YP_001532081.1	NC_009952.1	RefSeq	CDS	742674	743288	+	gene747	Dshi_0735	hypothetical protein	0.431383	0.742909	0.344086	-0.0869002	-0.137984	-0.274479	-0.083932	-0.162605	0.527562	0.173067	0.709514	0.931987	0.833984	0.642848	0.912025	0.837333
YP_001532082.1	NC_009952.1	RefSeq	CDS	743285	743770	+	gene748	Dshi_0736	N-acetyltransferase GCN5	0.528027	0.429783	-0.701472	0.0440083	-0.7424	-0.5264	-0.209933	-0.111892	0.386692	0.546758	0.36917	0.963072	0.146586	0.325021	0.762507	0.886595
YP_001532083.1	NC_009952.1	RefSeq	CDS	743834	744517	+	gene749	Dshi_0737	heat shock protein DnaJ domain-containing protein	-0.219175	-0.255628	-0.220174	-0.114885	0.231369	0.441851	-0.202744	0.363262	0.195849	0.136073	0.258451	0.557358	0.0663563	4.56153e-05	0.177612	0.00227068
YP_001532084.1	NC_009952.1	RefSeq	CDS	744578	744895	+	gene750	Dshi_0738	hypothetical protein	-0.0506168	-0.0923904	-0.0368826	0.00551033	-0.20165	-0.01769	0.0014084	0.071436	0.87893	0.797516	0.942858	0.988302	0.301762	0.951841	0.994767	0.803861
YP_001532085.1	NC_009952.1	RefSeq	CDS	744912	746432	-	gene751	Dshi_0739	Ppx%2FGppA phosphatase	-0.0468272	0.172511	-0.106219	-0.0313324	-0.0679234	-0.076094	-0.0826362	-0.00688548	0.802396	0.271688	0.640201	0.893536	0.623774	0.571509	0.587046	0.968696
YP_001532086.1	NC_009952.1	RefSeq	CDS	746526	748700	-	gene752	Dshi_0740	polyphosphate kinase	0.104733	0.108551	0.154182	0.114979	0.110326	0.096836	0.141606	0.0141458	0.344557	0.377995	0.175521	0.270645	0.201252	0.270914	0.119456	0.920966
YP_001532087.1	NC_009952.1	RefSeq	CDS	748740	749429	-	gene753	Dshi_0741	chromosomal replication initiator	-0.0935836	0.213003	0.132793	0.161774	-0.133817	0.0252454	0.238873	0.0566693	0.697662	0.319536	0.656943	0.428696	0.436291	0.906508	0.143569	0.813455
YP_001532088.1	NC_009952.1	RefSeq	CDS	749426	750511	-	gene754	Dshi_0742	hypothetical protein	0.152995	0.0281029	0.122148	0.143442	0.0796597	0.0171815	0.18319	0.186638	0.129568	0.878629	0.368882	0.168511	0.41555	0.889834	0.0413604	0.0278226
YP_001532089.1	NC_009952.1	RefSeq	CDS	750674	752056	+	gene755	Dshi_0743	mechanosensitive ion channel protein MscS	0.30067	0.153991	0.0773298	0.139642	0.130006	0.101147	0.554783	0.275751	0.756496	0.902209	0.966351	0.905517	0.873393	0.901876	0.400992	0.743428
YP_001532090.1	NC_009952.1	RefSeq	CDS	752138	753475	+	gene756	Dshi_0744	prolyl-tRNA synthetase	-0.073518	0.12506	0.0789304	0.017971	0.170598	0.0332024	0.0728287	-0.0935099	0.701123	0.530433	0.786596	0.947244	0.184462	0.847445	0.673547	0.583332
YP_001532091.1	NC_009952.1	RefSeq	CDS	753664	754239	+	gene757	Dshi_0745	redoxin domain-containing protein	-0.0425362	0.105461	0.00522823	-0.0203025	-0.00605089	0.132709	0.225535	0.270567	0.859681	0.657951	0.992836	0.942747	0.9767	0.360195	0.116674	0.0391426
YP_001532092.1	NC_009952.1	RefSeq	CDS	754337	755023	+	gene758	Dshi_0746	MIP family channel protein	-0.408568	-0.309697	-0.278684	-0.273087	-0.571771	-0.415785	-0.237736	-0.329326	0.0217381	0.136073	0.234523	0.160226	5.81952e-05	0.00441336	0.199057	0.0453791
YP_001532093.1	NC_009952.1	RefSeq	CDS	755116	756402	+	gene759	Dshi_0747	lipoprotein releasing system	-0.00463813	0.159177	0.0420062	-0.0145275	-0.0204164	-0.000781017	-0.0395541	0.0489508	0.980154	0.278109	0.884116	0.948059	0.895154	0.995511	0.803431	0.757656
YP_001532094.1	NC_009952.1	RefSeq	CDS	756395	757078	+	gene760	Dshi_0748	ABC transporter-like protein	-0.0653879	-0.0474169	0.00699448	0.0130309	-0.248815	0.0615254	-0.176728	-0.0541573	0.763525	0.866535	0.990222	0.963315	0.0549025	0.713443	0.256048	0.798681
YP_001532095.1	NC_009952.1	RefSeq	CDS	758372	760336	-	gene761	Dshi_0749	DNA topoisomerase IV subunit B	0.0740453	0.0544287	-0.0975501	0.0826323	0.0435562	0.158608	0.0177861	0.20362	0.632151	0.786879	0.636815	0.599341	0.747348	0.117545	0.915718	0.0476341
YP_001532096.1	NC_009952.1	RefSeq	CDS	760995	761789	+	gene762	Dshi_0750	hypothetical protein	-0.0460917	0.148886	-0.0988798	-0.0359407	-0.617499	-2.17625	0.0710941	0.0875081	0.827058	0.433385	0.717952	0.892289	5.40034e-09	1.64937e-96	0.692436	0.62623
YP_001532097.1	NC_009952.1	RefSeq	CDS	761970	762914	+	gene763	Dshi_0751	hypothetical protein	-0.137434	-0.165796	-0.222779	-0.237268	0.0242822	-0.0201183	-0.211205	0.106542	0.506372	0.420039	0.260425	0.132364	0.903869	0.91929	0.166659	0.552156
YP_001532098.1	NC_009952.1	RefSeq	CDS	762957	763637	+	gene764	Dshi_0752	hypothetical protein	0.109642	0.00542888	0.139488	0.206798	0.12231	0.0911671	0.166227	0.127098	0.516828	0.981703	0.449803	0.0900193	0.299726	0.47085	0.176789	0.332586
YP_001532099.1	NC_009952.1	RefSeq	CDS	763625	764581	+	gene765	Dshi_0753	high-affinity nickel-transporter	0.159311	-0.142759	-0.0794665	-0.0286087	-0.261814	-0.132264	-0.110337	-0.301411	0.611368	0.706347	0.890071	0.948059	0.23414	0.595774	0.702383	0.193185
YP_001532100.1	NC_009952.1	RefSeq	CDS	764591	765187	+	gene766	Dshi_0754	type 11 methyltransferase	-0.0152723	-0.167661	-0.245575	-0.195598	-0.0379429	-0.0507035	-0.177441	-0.123458	0.967261	0.662101	0.52259	0.527402	0.906358	0.866965	0.529348	0.696726
YP_001532101.1	NC_009952.1	RefSeq	CDS	765229	766599	+	gene767	Dshi_0755	MATE efflux family protein	0.137519	0.029063	-0.01309	0.00745089	-0.200621	0.00361174	-0.197428	-0.166806	0.502266	0.920415	0.975654	0.979276	0.157812	0.987561	0.217293	0.310199
YP_001532102.1	NC_009952.1	RefSeq	CDS	766585	767244	-	gene768	Dshi_0756	hypothetical protein	1.01431	0.489131	0.635156	0.472326	0.264207	0.580201	0.774675	0.794708	0.185814	0.672171	0.602526	0.628561	0.75891	0.409314	0.287158	0.261266
YP_001532103.1	NC_009952.1	RefSeq	CDS	767248	768648	-	gene769	Dshi_0757	selenium-binding protein	0.01288	0.0948202	0.0536324	0.0144405	-0.140854	0.0341526	-0.0889666	-0.177344	0.966608	0.773394	0.909405	0.968634	0.4809	0.887969	0.715549	0.418687
YP_001532104.1	NC_009952.1	RefSeq	CDS	768813	769301	-	gene770	Dshi_0758	transcriptional regulator	0.0314772	0.234662	0.264296	0.08205	0.216919	0.112222	0.142626	-0.177505	0.928415	0.372816	0.328296	0.798259	0.251158	0.606561	0.550336	0.454365
YP_001532105.1	NC_009952.1	RefSeq	CDS	769384	769752	+	gene771	Dshi_0759	hypothetical protein	-0.4528	0.000631169	-0.121766	-0.00545586	-0.0217566	0.201316	0.107033	0.0650987	0.00281671	0.99745	0.665436	0.985306	0.918585	0.142163	0.561343	0.756373
YP_001532106.1	NC_009952.1	RefSeq	CDS	770254	770736	-	gene772	Dshi_0760	hypothetical protein	-0.252628	-0.293928	-0.189618	-0.188835	-0.247448	-0.0989764	0.018413	0.0900457	0.470633	0.398215	0.695488	0.582742	0.325196	0.735481	0.960572	0.804794
YP_001532107.1	NC_009952.1	RefSeq	CDS	770763	771179	-	gene773	Dshi_0761	hypothetical protein	0.0524309	0.161884	0.101951	0.0450263	0.0109889	-0.044644	0.199539	-0.104495	0.764692	0.279606	0.631716	0.819879	0.945269	0.74456	0.0801754	0.44499
YP_001532108.1	NC_009952.1	RefSeq	CDS	771187	772389	-	gene774	Dshi_0762	aspartate aminotransferase	0.009029	0.0980635	0.0697341	0.0495746	0.0317455	0.0897857	0.0310017	-0.0305327	0.963935	0.609179	0.787517	0.808	0.841414	0.48192	0.8625	0.868981
YP_001532109.1	NC_009952.1	RefSeq	CDS	772480	772872	+	gene775	Dshi_0763	transcriptional regulator	-0.0711918	0.159206	-0.0630032	-0.0276451	0.122686	0.118445	-0.104508	0.0780973	0.734177	0.406001	0.860452	0.92519	0.400809	0.411669	0.549231	0.680023
YP_001532110.1	NC_009952.1	RefSeq	CDS	772869	773168	+	gene776	Dshi_0764	hypothetical protein	-0.33026	-0.135761	-0.142332	-0.138227	0.0783473	0.12656	-0.105888	-0.0102315	0.0163096	0.49675	0.540358	0.430483	0.610647	0.354473	0.524438	0.959397
YP_001532111.1	NC_009952.1	RefSeq	CDS	773281	773778	+	gene777	Dshi_0765	transcriptional regulator	-0.0632696	-0.292655	-0.305949	-0.320961	2.36299	4.70318	-0.303069	-0.0723593	0.806753	0.130504	0.127199	0.0598501	6.43404e-99	0	0.0612699	0.75167
YP_001532112.1	NC_009952.1	RefSeq	CDS	773856	774593	-	gene778	Dshi_0766	hypothetical protein	0.983189	0.652062	0.304259	0.00191121	-0.2628	0.714724	-0.0734691	-0.824901	0.00225998	0.0945312	0.642669	0.99843	0.528268	0.0120662	0.896181	0.0315189
YP_001532113.1	NC_009952.1	RefSeq	CDS	774595	775023	-	gene779	Dshi_0767	glyoxalase%2Fbleomycin resistance protein%2Fdioxygenase	-0.0602928	-0.0217006	-0.278091	-0.513312	-1.11714	-1.53712	-0.552275	-1.73328	0.914684	0.972318	0.643392	0.154986	6.96458e-05	6.38366e-08	0.100429	7.42927e-09
YP_001532114.1	NC_009952.1	RefSeq	CDS	775200	776117	+	gene780	Dshi_0768	FAD-dependent thymidylate synthase	-0.158092	0.0928145	0.259772	0.359156	0.0393528	-0.399583	0.101987	0.00910184	0.15483	0.537301	0.00925993	2.31477e-05	0.748793	2.53777e-07	0.37548	0.953109
YP_001532115.1	NC_009952.1	RefSeq	CDS	776205	776414	-	gene781	Dshi_0769	cold-shock DNA-binding domain-containing protein	0.646361	0.247805	-0.166908	-0.834346	-1.57436	-2.1654	-0.672907	-1.85093	7.86711e-06	0.256497	0.587158	1.42832e-09	1.37592e-33	8.0575e-59	3.10732e-06	4.86327e-44
YP_001532116.1	NC_009952.1	RefSeq	CDS	776635	776946	+	gene782	Dshi_0770	arsenate reductase-like protein	-0.470055	-0.194902	-0.121442	-0.0741407	-0.173421	-0.218372	-0.127069	-0.0499537	0.000444067	0.278109	0.626343	0.722235	0.179622	0.0741445	0.42305	0.804794
YP_001532117.1	NC_009952.1	RefSeq	CDS	776904	777470	-	gene783	Dshi_0771	DoxX family protein	-1.06658	-0.338736	-0.947997	-0.460022	-0.169964	-0.727851	-0.56133	-0.0653265	0.192091	0.759791	0.2976	0.591016	0.828384	0.241685	0.449895	0.943713
YP_001532118.1	NC_009952.1	RefSeq	CDS	777464	778210	-	gene784	Dshi_0772	hypothetical protein	-0.354879	1.02102	0.328866	-0.162506	0.203031	-0.117139	0.586251	0.635112	0.831174	0.372514	0.88688	0.932166	0.868721	0.931152	0.593	0.564868
YP_001532119.1	NC_009952.1	RefSeq	CDS	778207	779157	-	gene785	Dshi_0773	hypothetical protein	-0.647216	0.751179	0.176959	0.231144	0.0180008	-0.402006	0.562113	-0.436275	0.639264	0.501794	0.934261	0.875974	0.989275	0.691715	0.561033	0.722401
YP_001532120.1	NC_009952.1	RefSeq	CDS	779200	779487	-	gene786	Dshi_0774	hypothetical protein	-0.151978	0.157417	0.00577075	0.732552	0.742328	0.196669	0.426518	-0.149808	0.781699	0.793771	0.996581	0.00938386	0.00306682	0.58169	0.193011	0.749278
YP_001532121.1	NC_009952.1	RefSeq	CDS	780036	781115	+	gene787	Dshi_0775	tartrate dehydrogenase	0.446891	0.323906	0.306794	0.424171	0.330946	0.348321	0.416115	0.47083	0.0159627	0.136073	0.192133	0.013728	0.0408169	0.0266448	0.0144676	0.00253195
YP_001532122.1	NC_009952.1	RefSeq	CDS	781394	782179	+	gene788	Dshi_0776	cobalamin B12-binding domain-containing protein	0.49281	1.04074	0.303706	-0.3416	-0.720995	-1.80879	0.312516	-1.92603	0.188594	0.00105852	0.630973	0.445613	0.0147773	5.59218e-12	0.434503	7.74612e-13
YP_001532123.1	NC_009952.1	RefSeq	CDS	782164	784128	-	gene789	Dshi_0777	threonyl-tRNA synthetase	0.0643135	0.0758943	-0.0484455	-0.0434561	-0.0469411	-0.062807	0.0522359	-0.130213	0.676936	0.673983	0.86053	0.818552	0.721549	0.609865	0.717937	0.260729
YP_001532124.1	NC_009952.1	RefSeq	CDS	784257	784445	-	gene790	Dshi_0778	hypothetical protein	-0.637737	-0.271266	-0.362546	-0.54124	-1.32652	-1.11974	-0.555262	-1.19858	0.134523	0.663704	0.596274	0.213198	2.71093e-05	0.000366816	0.162833	0.000284681
YP_001532125.1	NC_009952.1	RefSeq	CDS	784566	785522	+	gene791	Dshi_0779	transcriptional regulator	-0.0904634	0.0991482	-0.101987	-0.0703497	-0.13512	-0.249836	-0.0199664	-0.0328384	0.634529	0.635715	0.67923	0.725895	0.29389	0.0262056	0.918855	0.869012
YP_001532126.1	NC_009952.1	RefSeq	CDS	785693	786637	-	gene793	Dshi_0780	alpha%2Fbeta hydrolase fold protein	-0.387245	-0.165981	-0.0154377	-0.0810278	-0.0941959	-0.13973	-0.224596	-0.130131	0.000283177	0.254945	0.963983	0.609317	0.423161	0.192491	0.0392193	0.28037
YP_001532127.1	NC_009952.1	RefSeq	CDS	786642	786929	-	gene794	Dshi_0781	sterol-binding domain-containing protein	-0.163256	-0.176585	0.0924362	-0.0374997	-0.0513661	-0.138779	-0.106892	-0.0411224	0.386911	0.39279	0.773144	0.897932	0.78766	0.363759	0.568707	0.856812
YP_001532128.1	NC_009952.1	RefSeq	CDS	787003	787569	+	gene795	Dshi_0782	hypothetical protein	0.211004	0.25915	0.077773	-0.0262673	-0.106362	-0.180846	0.034223	-0.246353	0.0628295	0.0189679	0.717459	0.901607	0.339217	0.0635773	0.827556	0.0125795
YP_001532129.1	NC_009952.1	RefSeq	CDS	787616	790579	+	gene796	Dshi_0783	helicase domain-containing protein	0.0699499	0.075662	0.0503215	0.00917073	-0.0309121	0.0422703	-0.0473735	-0.00897751	0.588435	0.619101	0.819705	0.961873	0.800461	0.70095	0.701222	0.952216
YP_001532130.1	NC_009952.1	RefSeq	CDS	790711	790959	+	gene797	Dshi_0784	RNA-binding protein S4	0.307982	0.339531	0.265064	0.289059	0.304123	0.418675	0.265644	0.282456	0.0306617	0.0139018	0.0957042	0.0305528	0.00828514	8.22359e-05	0.0435418	0.0232835
YP_001532131.1	NC_009952.1	RefSeq	CDS	791008	791346	+	gene798	Dshi_0785	4Fe-4S ferredoxin	0.155526	0.0795783	-0.0731077	-0.0822796	-0.0369701	0.0201883	0.189294	-0.121408	0.374785	0.75803	0.835661	0.719353	0.848681	0.91929	0.220789	0.48847
YP_001532132.1	NC_009952.1	RefSeq	CDS	791654	792166	+	gene799	Dshi_0786	transcriptional regulator	0.151147	0.0545941	0.0540628	0.00451617	-0.0382323	0.168299	-0.0685048	0.13611	0.195278	0.771182	0.828957	0.982941	0.76878	0.071509	0.604134	0.206183
YP_001532133.1	NC_009952.1	RefSeq	CDS	792216	792992	-	gene800	Dshi_0787	cobalamin-5-phosphate synthase CobS	-0.352104	-0.0677701	-0.30183	-0.381948	-0.583467	-0.396971	-0.267527	-0.287034	0.100352	0.85181	0.225731	0.0448091	0.000182846	0.0139512	0.170972	0.124031
YP_001532134.1	NC_009952.1	RefSeq	CDS	793089	794126	+	gene801	Dshi_0788	nicotinate-nucleotide--dimethylbenzimidazole phosphoribosyltransferase	-0.302388	-0.0488036	-0.258304	-0.146325	0.0838879	0.392628	-0.212796	0.426047	0.112029	0.888943	0.290854	0.539285	0.680363	0.00578712	0.262152	0.00418603
YP_001532135.1	NC_009952.1	RefSeq	CDS	794130	796142	-	gene802	Dshi_0789	potassium efflux system protein	0.0470867	-0.0478166	0.0285134	0.0487423	0.195056	0.376148	-0.083564	0.365816	0.774895	0.808124	0.917555	0.776905	0.0334243	2.33929e-06	0.516621	1.28086e-05
YP_001532136.1	NC_009952.1	RefSeq	CDS	796285	798666	-	gene803	Dshi_0790	hypothetical protein	0.0266667	0.00677952	0.0321024	0.0421307	0.0323599	-0.0409405	0.0334539	0.0112518	0.851783	0.972098	0.891563	0.77575	0.770541	0.696104	0.789757	0.934225
YP_001532137.1	NC_009952.1	RefSeq	CDS	798789	799526	+	gene804	Dshi_0791	hypothetical protein	-0.231065	-0.137458	-0.2369	-0.13816	-0.286048	-0.109491	0.0328074	-0.174306	0.427828	0.704117	0.48497	0.653886	0.158532	0.652543	0.91701	0.507121
YP_001532138.1	NC_009952.1	RefSeq	CDS	799585	799959	-	gene805	Dshi_0792	hypothetical protein	-0.390666	-0.0372333	-0.0439755	0.0611611	0.0913213	0.062879	-0.0822317	-0.0279697	0.00279964	0.890509	0.901374	0.782251	0.537704	0.684868	0.630708	0.895476
YP_001532139.1	NC_009952.1	RefSeq	CDS	800127	801422	-	gene806	Dshi_0793	O-acetylhomoserine%2FO-acetylserine sulfhydrylase	-0.0229361	-0.0268629	0.0957772	0.127609	0.115179	-0.0520106	-0.00423379	-0.0115175	0.876745	0.88527	0.540358	0.223341	0.188937	0.615061	0.978545	0.934185
YP_001532140.1	NC_009952.1	RefSeq	CDS	801568	802155	+	gene807	Dshi_0794	imidazoleglycerol-phosphate dehydratase	-0.0384618	0.138403	0.0665796	-0.0190542	0.0527377	-0.052618	0.0532344	-0.125554	0.826777	0.358684	0.7817	0.932166	0.686355	0.682737	0.716871	0.2973
YP_001532141.1	NC_009952.1	RefSeq	CDS	802157	802795	+	gene808	Dshi_0795	imidazole glycerol phosphate synthase subunit HisH	-0.107569	-0.0114908	-0.115335	-0.209306	-0.172642	-0.0895939	-0.00576609	-0.128056	0.41999	0.96104	0.48497	0.0477605	0.0650087	0.398233	0.974024	0.23884
YP_001532142.1	NC_009952.1	RefSeq	CDS	802986	803912	-	gene809	Dshi_0796	ornithine carbamoyltransferase	0.0701486	0.0131486	0.0477469	0.0398862	-0.0469934	-0.035882	-0.051908	-0.0220873	0.569853	0.944759	0.814301	0.785796	0.647554	0.734853	0.650259	0.873453
YP_001532143.1	NC_009952.1	RefSeq	CDS	803909	804442	-	gene810	Dshi_0797	N-acetyltransferase GCN5	-0.165051	0.297779	0.132037	0.0286592	0.000503949	0.0781514	0.307739	0.241598	0.390454	0.0638871	0.626343	0.925338	0.998503	0.64099	0.0256944	0.0847493
YP_001532144.1	NC_009952.1	RefSeq	CDS	804432	805613	-	gene811	Dshi_0798	acetylornithine transaminase protein	0.0673528	0.0756552	0.059506	0.0344141	0.0392538	0.102893	-0.0252762	-0.0780619	0.716566	0.718558	0.841593	0.880681	0.803103	0.413297	0.892885	0.630505
YP_001532145.1	NC_009952.1	RefSeq	CDS	805880	806218	-	gene812	Dshi_0799	putative DNA-binding protein	-0.0508711	0.20159	-0.0545171	0.0186399	0.0140352	-0.159916	0.245747	0.26698	0.918762	0.657556	0.942858	0.972896	0.971287	0.618182	0.440365	0.387722
YP_001532146.1	NC_009952.1	RefSeq	CDS	806381	807163	-	gene813	Dshi_0800	transcriptional regulator	-0.012614	-0.118291	-0.188815	-0.123759	-0.115196	0.0913034	-0.112557	0.299043	0.963582	0.652202	0.448054	0.568607	0.501273	0.60062	0.568685	0.0342053
YP_001532147.1	NC_009952.1	RefSeq	CDS	807171	808529	-	gene814	Dshi_0801	TRAP dicarboxylate transporter subunit DctM	-0.0666071	-0.0937098	0.00317304	0.0718657	0.129248	0.169171	0.0813231	0.161987	0.700753	0.626143	0.994009	0.689724	0.270303	0.118142	0.583554	0.17469
YP_001532148.1	NC_009952.1	RefSeq	CDS	808526	809254	-	gene815	Dshi_0802	tripartite ATP-independent periplasmic transporter subunit DctQ	-0.239319	-0.423035	0.0282958	0.246381	0.20877	0.310238	-0.070872	0.414733	0.167961	0.00373736	0.942858	0.086088	0.102541	0.00670332	0.703581	0.000277485
YP_001532149.1	NC_009952.1	RefSeq	CDS	809305	810537	-	gene816	Dshi_0803	TRAP dicarboxylate transporter subunit DctP	-0.273044	-0.309758	-0.0902316	0.0457754	0.147189	0.337688	-0.138285	0.355669	0.00181362	0.000236824	0.582608	0.75821	0.077743	1.45325e-06	0.147047	8.94476e-07
YP_001532150.1	NC_009952.1	RefSeq	CDS	810647	812269	+	gene817	Dshi_0804	glucose-methanol-choline oxidoreductase	-0.160271	-0.15085	-0.0396042	0.0496609	0.0454041	0.262468	0.0257611	0.249719	0.126709	0.205474	0.871961	0.746498	0.686788	0.000551687	0.854865	0.00212465
YP_001532151.1	NC_009952.1	RefSeq	CDS	812303	814081	+	gene818	Dshi_0805	sulfoacetaldehyde acetyltransferase	0.186806	0.192287	-0.0206032	0.0287582	0.0787611	0.574409	0.226446	0.00928461	0.488575	0.532148	0.97526	0.944323	0.755967	0.000509815	0.328073	0.977197
YP_001532152.1	NC_009952.1	RefSeq	CDS	814089	815120	+	gene819	Dshi_0806	hypothetical protein	0.0458748	0.0530685	0.0536364	0.103772	0.0621304	0.221784	-0.00218122	-0.0139317	0.79414	0.795105	0.841387	0.469367	0.62067	0.0162615	0.989694	0.934185
YP_001532153.1	NC_009952.1	RefSeq	CDS	815127	816155	-	gene820	Dshi_0807	hypothetical protein	0.211476	0.00194009	-0.0457149	-0.177831	-0.135766	-0.0289016	-0.0254025	0.0439862	0.231774	0.995816	0.907175	0.327789	0.385743	0.88619	0.910923	0.848619
YP_001532154.1	NC_009952.1	RefSeq	CDS	816307	817050	-	gene821	Dshi_0808	MltA-interacting MipA family protein	0.10915	-0.0667712	0.099883	0.0634714	-0.151083	-0.132571	-0.278772	-0.162468	0.30922	0.64798	0.483607	0.619642	0.0611239	0.105061	0.000389191	0.0546459
YP_001532155.1	NC_009952.1	RefSeq	CDS	817541	819340	+	gene822	Dshi_0809	GTP-binding protein LepA	0.122877	0.184279	0.11064	0.0428946	0.0649547	-0.0688354	0.246526	-0.11472	0.297476	0.110772	0.499537	0.799554	0.561979	0.528897	0.00776935	0.285537
YP_001532156.1	NC_009952.1	RefSeq	CDS	820707	820949	+	gene823	Dshi_0810	hypothetical protein	0.16414	0.0779363	0.0907772	0.171785	0.103248	0.0198028	0.132754	0.0698876	0.415289	0.782739	0.786364	0.358811	0.54469	0.92786	0.470249	0.747972
YP_001532157.1	NC_009952.1	RefSeq	CDS	820930	821163	+	gene824	Dshi_0811	hypothetical protein	-0.133144	-0.194144	-0.114613	-0.019783	0.0839514	-0.293319	-0.192097	0.0794143	0.761841	0.668882	0.864887	0.969732	0.80005	0.278474	0.566931	0.841577
YP_001532158.1	NC_009952.1	RefSeq	CDS	821347	821664	+	gene825	Dshi_0812	transcriptional regulator	-0.795178	-0.187768	-0.278138	0.225069	0.159368	0.211188	-0.00619319	-0.198469	0.223759	0.839569	0.786596	0.751401	0.778039	0.68713	0.991531	0.773429
YP_001532159.1	NC_009952.1	RefSeq	CDS	821719	821967	+	gene826	Dshi_0813	hypothetical protein	0.00969686	-0.202638	-0.331765	-0.392977	-0.0631521	0.256453	-0.561739	-0.640121	0.988098	0.8174	0.717459	0.532167	0.921329	0.600623	0.28666	0.205343
YP_001532160.1	NC_009952.1	RefSeq	CDS	822057	822242	+	gene827	Dshi_0814	hypothetical protein	0.0668924	0.0115626	0.154984	0.464606	0.738948	1.00499	0.640582	0.896021	0.880451	0.982264	0.786172	0.080665	0.000282413	1.00908e-07	0.0057261	9.21457e-06
YP_001532161.1	NC_009952.1	RefSeq	CDS	822447	822863	-	gene828	Dshi_0815	glyoxalase%2Fbleomycin resistance protein%2Fdioxygenase	-0.0983091	-0.0997845	-0.0398727	-0.0892496	0.0787964	0.15291	0.0678289	0.0703708	0.687323	0.719026	0.925282	0.718748	0.668297	0.333823	0.750524	0.751944
YP_001532162.1	NC_009952.1	RefSeq	CDS	822910	823185	-	gene829	Dshi_0816	hypothetical protein	0.597504	0.47565	0.465733	0.41416	0.357939	0.0188102	0.372628	0.639107	0.230024	0.401159	0.46983	0.425012	0.406478	0.97764	0.448093	0.102548
YP_001532163.1	NC_009952.1	RefSeq	CDS	823262	823522	+	gene830	Dshi_0817	hypothetical protein	0.324369	-0.116676	-0.102912	0.0390078	1.41488	2.56871	-0.796129	0.547556	0.535956	0.8797	0.917555	0.958803	3.09354e-08	9.97064e-30	0.0463164	0.121188
YP_001532164.1	NC_009952.1	RefSeq	CDS	823519	823725	+	gene831	Dshi_0818	hypothetical protein	-0.28477	-0.53655	-0.0999934	-0.269219	0.918274	1.45242	-0.473891	-0.147709	0.80541	0.646532	0.961591	0.813721	0.0876072	0.00128502	0.589161	0.88819
YP_001532165.1	NC_009952.1	RefSeq	CDS	823750	824046	+	gene832	Dshi_0819	hypothetical protein	-0.0234249	-0.315012	-0.150056	0.505668	5.07008	6.62579	-0.273164	-0.211522	0.966608	0.526881	0.846652	0.100525	2.59012e-256	0	0.485885	0.621775
YP_001532166.1	NC_009952.1	RefSeq	CDS	824267	825034	-	gene833	Dshi_0820	alpha%2Fbeta hydrolase fold protein	-0.156626	-0.00421616	-0.179221	-0.241029	-0.267678	0.00124198	-0.21768	0.144424	0.338496	0.987132	0.332152	0.0774549	0.0186675	0.995027	0.100449	0.2973
YP_003422325.1	NC_009952.1	RefSeq	CDS	825116	825505	+	gene834	Dshi_5001	hypothetical protein	-0.2581	0.132563	-0.355589	-0.192835	-0.195789	0.571901	-0.417312	-0.0163036	0.53736	0.808755	0.454573	0.666206	0.557798	0.0209834	0.191934	0.970407
YP_001532167.1	NC_009952.1	RefSeq	CDS	825519	826814	-	gene835	Dshi_0821	serine hydroxymethyltransferase	0.0372185	0.0574018	-0.163968	-0.166738	-0.419695	-0.110813	-0.21313	-0.16313	0.794327	0.711067	0.158717	0.0861031	2.98577e-09	0.209286	0.0137973	0.0615793
YP_001532168.1	NC_009952.1	RefSeq	CDS	827012	827779	+	gene836	Dshi_0822	inorganic polyphosphate%2FATP-NAD kinase	0.0189876	-0.0597947	0.0348959	0.107144	-0.0932783	-0.096865	0.0746058	0.119081	0.940598	0.82104	0.922121	0.564342	0.54469	0.524422	0.671802	0.469932
YP_001532169.1	NC_009952.1	RefSeq	CDS	827784	829175	-	gene837	Dshi_0823	two component%2C sigma-54 specific%2C transcriptional regulator	0.125608	0.12025	0.256727	0.222485	0.347871	0.365107	-0.0355307	0.193598	0.477027	0.537301	0.0810098	0.0993586	0.000796102	0.000306176	0.853784	0.126981
YP_001532170.1	NC_009952.1	RefSeq	CDS	829172	830701	-	gene838	Dshi_0824	histidine kinase	0.134055	0.168889	0.269965	0.257471	0.292793	0.426224	-0.0213329	0.29037	0.217946	0.122512	0.00212612	0.00237939	8.95672e-05	1.00468e-09	0.882201	0.000173121
YP_001532171.1	NC_009952.1	RefSeq	CDS	830837	832729	-	gene839	Dshi_0825	AMP-dependent synthetase and ligase	0.0993108	0.0315255	0.00818201	0.00514058	0.303394	0.220034	-0.0118419	0.239937	0.436074	0.874638	0.977896	0.979276	0.000159313	0.00805179	0.939566	0.00573436
YP_001532172.1	NC_009952.1	RefSeq	CDS	832910	835189	-	gene840	Dshi_0826	malic enzyme	0.0530716	0.0184806	-0.059812	0.0245951	0.163635	0.128963	-0.00189409	0.163318	0.736009	0.930951	0.804269	0.908938	0.0963606	0.20613	0.990087	0.11608
YP_001532173.1	NC_009952.1	RefSeq	CDS	835363	835755	+	gene841	Dshi_0827	cytidine deaminase	-0.0389084	-0.0274231	-0.00744457	-0.00459888	-0.0188762	-0.0948676	-0.0888419	0.0605445	0.880451	0.930698	0.990222	0.988302	0.932488	0.588526	0.661158	0.79064
YP_001532174.1	NC_009952.1	RefSeq	CDS	835752	837059	+	gene842	Dshi_0828	thymidine phosphorylase	0.057718	0.189262	-0.0151801	-0.00996294	-0.125058	-0.0839426	0.103917	0.212903	0.813177	0.35991	0.97526	0.974081	0.444654	0.630641	0.585083	0.16166
YP_001532175.1	NC_009952.1	RefSeq	CDS	837056	838255	+	gene843	Dshi_0829	phosphopentomutase	0.0368218	-0.0125668	-0.00988273	0.0141108	0.0207837	0.00928155	0.109732	0.147013	0.834261	0.960308	0.975654	0.948059	0.889453	0.956344	0.37878	0.185789
YP_001532176.1	NC_009952.1	RefSeq	CDS	838252	839247	+	gene844	Dshi_0830	adenosine deaminase	0.0705721	0.0264145	0.167247	0.269262	0.263259	0.133155	0.0530743	0.174112	0.689326	0.910678	0.328248	0.0213347	0.00979581	0.256392	0.744193	0.144896
YP_001532177.1	NC_009952.1	RefSeq	CDS	839244	839876	+	gene845	Dshi_0831	uracil phosphoribosyltransferase	-0.0433571	-0.103999	0.0669909	0.184592	0.137267	0.0890972	-0.182016	0.0213344	0.805766	0.531171	0.778249	0.111163	0.187935	0.434	0.105181	0.901678
YP_001532178.1	NC_009952.1	RefSeq	CDS	839877	840893	-	gene846	Dshi_0832	hypothetical protein	-0.242853	0.193577	-0.00502487	0.0942425	-0.0622295	-0.167218	0.164623	-0.230339	0.257765	0.439127	0.993759	0.742891	0.786284	0.365015	0.435765	0.22552
YP_001532179.1	NC_009952.1	RefSeq	CDS	841358	842983	-	gene847	Dshi_0833	AMP-dependent synthetase and ligase	-0.0828629	-0.00958924	0.0122559	0.0339851	-0.395168	-0.429982	0.0261354	-0.196457	0.607429	0.969854	0.972763	0.86843	1.14513e-05	1.22056e-06	0.876994	0.0693551
YP_001532180.1	NC_009952.1	RefSeq	CDS	843077	843994	+	gene848	Dshi_0834	hypothetical protein	0.128582	-0.164222	0.075318	-0.0399672	-0.256079	-0.175426	-0.228328	-0.2436	0.644981	0.600172	0.875381	0.922091	0.170516	0.379606	0.28911	0.23927
YP_001532181.1	NC_009952.1	RefSeq	CDS	844051	846264	-	gene849	Dshi_0835	3-hydroxyacyl-CoA dehydrogenase	0.98422	0.387356	0.0704526	0.040997	0.45505	0.0256688	-0.204458	0.0227093	2.24241e-07	0.162457	0.909202	0.931987	0.0238315	0.939783	0.470386	0.951931
YP_001532182.1	NC_009952.1	RefSeq	CDS	846270	847481	-	gene850	Dshi_0836	acetyl-CoA acetyltransferase	1.02284	0.511417	0.114854	0.112443	0.729133	0.175855	0.0830826	0.0727455	5.0868e-05	0.136073	0.877373	0.826135	0.00264176	0.593578	0.84777	0.874374
YP_001532183.1	NC_009952.1	RefSeq	CDS	847493	848128	-	gene851	Dshi_0837	glutathione S-transferase domain-containing protein	0.952102	0.548068	0.29868	0.46502	0.800362	0.512815	0.489555	0.317209	2.11118e-07	0.0144833	0.358487	0.0346714	2.32097e-06	0.00501258	0.0188836	0.159724
YP_001532184.1	NC_009952.1	RefSeq	CDS	848409	849557	-	gene852	Dshi_0838	acyl-CoA dehydrogenase domain-containing protein	0.761625	0.220169	0.241788	0.185462	0.589729	0.570386	0.140261	0.21377	5.47828e-06	0.42305	0.425388	0.476387	0.000172478	0.000227566	0.572347	0.32381
YP_001532185.1	NC_009952.1	RefSeq	CDS	849631	851409	-	gene853	Dshi_0839	acyl-CoA dehydrogenase domain-containing protein	0.689226	0.301613	0.161965	0.171938	0.481635	0.515674	-0.0804733	0.0210113	7.80218e-07	0.119044	0.588839	0.421229	0.000303387	6.83184e-05	0.719385	0.934283
YP_001532186.1	NC_009952.1	RefSeq	CDS	851439	851840	-	gene854	Dshi_0840	transcriptional regulator	1.04496	0.783131	0.498543	0.660645	0.855411	1.08902	0.265903	0.318787	2.91236e-14	3.4497e-08	0.00310947	4.09669e-06	3.07243e-11	9.82142e-19	0.159144	0.0669337
YP_001532187.1	NC_009952.1	RefSeq	CDS	852286	853314	+	gene855	Dshi_0841	hypothetical protein	0.327578	-0.117085	-0.102845	-0.246153	-0.244002	-0.139218	-0.172343	0.0107468	0.0636601	0.682951	0.780208	0.205096	0.130034	0.437411	0.382212	0.965932
YP_001532188.1	NC_009952.1	RefSeq	CDS	853357	853728	-	gene856	Dshi_0842	transcriptional regulator	-0.13082	-0.187921	-0.306068	-0.243259	-0.0826978	-0.0439858	-0.0515419	0.315428	0.734394	0.644666	0.418421	0.446261	0.789761	0.893143	0.888975	0.193204
YP_001532189.1	NC_009952.1	RefSeq	CDS	853842	854276	+	gene857	Dshi_0843	thioesterase superfamily protein	-0.1974	0.0229491	-0.114123	0.188621	-0.150386	-0.174069	0.145988	0.0355705	0.631192	0.969854	0.866109	0.600792	0.623064	0.561766	0.663128	0.931245
YP_001532190.1	NC_009952.1	RefSeq	CDS	854276	854797	+	gene858	Dshi_0844	thioesterase superfamily protein	-0.24232	0.0475052	0.0367444	0.0993485	-0.0943485	0.0171388	0.0760332	0.0553762	0.360202	0.904305	0.943238	0.742599	0.682572	0.954394	0.775373	0.852256
YP_001532191.1	NC_009952.1	RefSeq	CDS	854790	856109	+	gene859	Dshi_0845	MATE efflux family protein	-0.114457	-0.0422471	0.092656	0.108168	-0.0180869	0.0360413	-0.082833	0.14291	0.668283	0.907758	0.825605	0.688553	0.94217	0.87983	0.730934	0.515577
YP_001532192.1	NC_009952.1	RefSeq	CDS	856144	856491	-	gene860	Dshi_0846	arsenate reductase	0.0186337	0.222053	0.103433	0.0837528	0.234455	0.162478	0.272185	0.120682	0.951816	0.32934	0.778488	0.758164	0.134728	0.34126	0.108457	0.576174
YP_001532193.1	NC_009952.1	RefSeq	CDS	856488	857546	-	gene861	Dshi_0847	dihydroorotate dehydrogenase 2	-0.0141228	0.0695047	-0.0669331	0.0113255	0.00821901	0.14625	0.0210466	0.0879159	0.948573	0.741663	0.802633	0.961873	0.960729	0.194381	0.90846	0.555658
YP_001532194.1	NC_009952.1	RefSeq	CDS	857543	857878	-	gene862	Dshi_0848	hypothetical protein	-0.0213833	0.411677	0.0426636	0.239961	0.193253	0.147623	0.425244	0.119517	0.953533	0.0731703	0.941827	0.340386	0.365069	0.513501	0.0303592	0.670989
YP_001532195.1	NC_009952.1	RefSeq	CDS	858004	859593	+	gene863	Dshi_0849	5%27-nucleotidase	-0.148019	-0.029948	0.173147	0.229641	0.0203296	-0.216381	0.0547219	0.169289	0.22667	0.889143	0.230117	0.0331366	0.890453	0.0180102	0.697254	0.10319
YP_001532196.1	NC_009952.1	RefSeq	CDS	859653	861845	-	gene864	Dshi_0850	DEAD%2FDEAH box helicase	0.1561	0.0713871	0.0369297	-0.175384	-0.0858056	0.0448732	-0.0658527	0.0120432	0.341321	0.762316	0.915179	0.252544	0.561526	0.778664	0.702383	0.953109
YP_001532197.1	NC_009952.1	RefSeq	CDS	862042	862707	+	gene865	Dshi_0851	hypothetical protein	0.0963939	0.21038	0.162657	-0.0165758	0.043743	-0.0820326	0.287525	-0.0184174	0.747734	0.419267	0.634177	0.96447	0.861876	0.71704	0.123043	0.952139
YP_001532198.1	NC_009952.1	RefSeq	CDS	863045	864853	+	gene867	Dshi_0852	lipid A ABC exporter family	-0.0576047	-0.00881306	-0.036578	-0.0830199	-0.0334337	0.0619501	-0.149261	0.0171921	0.657121	0.967242	0.875381	0.505306	0.770575	0.540599	0.113488	0.906676
YP_001532199.1	NC_009952.1	RefSeq	CDS	865066	866964	+	gene868	Dshi_0853	AMP-binding domain-containing protein	0.0330366	-0.139276	-0.0422046	-0.0231765	0.0772176	0.153129	-0.158959	0.169133	0.860933	0.389585	0.887797	0.923847	0.544698	0.154548	0.197832	0.137232
YP_001532200.1	NC_009952.1	RefSeq	CDS	867049	867252	+	gene869	Dshi_0854	hypothetical protein	-0.214054	0.147661	0.507357	0.968166	4.80703	5.49032	0.0770691	0.561832	0.704268	0.820098	0.242616	0.000236613	1.56671e-188	1.48348e-253	0.883093	0.0706405
YP_001532201.1	NC_009952.1	RefSeq	CDS	867282	868169	-	gene870	Dshi_0855	transglutaminase domain-containing protein	-0.0905658	0.0469933	-0.00379098	-0.049117	-0.0603661	-0.0615543	-0.0535538	-0.148219	0.700498	0.878255	0.99452	0.858668	0.748793	0.736705	0.805682	0.413263
YP_001532202.1	NC_009952.1	RefSeq	CDS	868179	870593	-	gene871	Dshi_0856	hypothetical protein	-0.0964977	0.0231521	0.039761	0.0234055	0.0302593	0.0836713	0.0325447	0.0376609	0.58005	0.921621	0.900066	0.92519	0.848972	0.518208	0.854151	0.838341
YP_001532203.1	NC_009952.1	RefSeq	CDS	870602	873940	-	gene872	Dshi_0857	transglutaminase domain-containing protein	0.0592127	0.208942	0.169192	0.100225	0.0719143	0.0499247	0.174298	0.035109	0.717226	0.0861849	0.245674	0.483397	0.551269	0.691715	0.112143	0.832752
YP_001532204.1	NC_009952.1	RefSeq	CDS	874196	874888	-	gene873	Dshi_0858	ABC transporter-like protein	-0.293689	-0.212048	-0.15278	-0.246109	-0.396395	-0.17908	-0.156005	-0.176359	0.129501	0.364287	0.626343	0.199113	0.0064031	0.286193	0.433528	0.352988
YP_001532205.1	NC_009952.1	RefSeq	CDS	874885	875637	-	gene874	Dshi_0859	ABC transporter-like protein	-0.398187	-0.176782	-0.321856	-0.198442	-0.351888	-0.284667	-0.242542	-0.075479	0.00436353	0.352731	0.0303539	0.205096	0.0026592	0.0168513	0.0808838	0.690554
YP_001532206.1	NC_009952.1	RefSeq	CDS	875634	876608	-	gene875	Dshi_0860	inner-membrane translocator	-0.132565	0.110828	-0.072179	-0.0128909	0.0046637	-0.0215884	0.0265849	0.116677	0.522221	0.652202	0.845293	0.966555	0.984835	0.91773	0.90846	0.528116
YP_001532207.1	NC_009952.1	RefSeq	CDS	876610	877527	-	gene876	Dshi_0861	inner-membrane translocator	-0.19197	0.126161	-0.0474261	-0.0325254	-0.116333	-0.205306	-0.0678566	0.0259176	0.27391	0.569465	0.900407	0.910402	0.451169	0.126821	0.722306	0.909444
YP_001532208.1	NC_009952.1	RefSeq	CDS	877656	878795	-	gene877	Dshi_0862	extracellular ligand-binding receptor	-0.00499354	0.0361457	0.115091	0.154434	0.111401	0.0506626	-0.0390161	0.0407132	0.975947	0.860194	0.497116	0.187953	0.282749	0.675213	0.78965	0.789985
YP_001532209.1	NC_009952.1	RefSeq	CDS	878828	879064	-	gene878	Dshi_0863	transcriptional regulator	0.245196	0.421147	0.352947	0.384351	0.419048	0.196895	0.578049	0.199575	0.240572	0.0257716	0.10304	0.0360807	0.00660037	0.271448	0.000257774	0.313404
YP_001532210.1	NC_009952.1	RefSeq	CDS	879279	879737	+	gene879	Dshi_0864	%282Fe-2S%29-binding domain-containing protein	-0.0589204	0.166421	-0.0677067	-0.0683709	-0.255646	-0.550677	-0.0624885	-0.541794	0.810209	0.410932	0.855398	0.776905	0.0600951	6.50221e-06	0.757084	2.68607e-05
YP_001532211.1	NC_009952.1	RefSeq	CDS	879739	881922	+	gene880	Dshi_0865	aldehyde oxidase and xanthine dehydrogenase molybdopterin-binding	0.0794965	0.179513	-0.159497	-0.213378	-0.316172	-0.338358	-0.104679	-0.190925	0.649577	0.243125	0.371114	0.0993586	0.0020782	0.000714332	0.472879	0.11354
YP_001532212.1	NC_009952.1	RefSeq	CDS	882060	882755	+	gene881	Dshi_0866	alpha%2Fbeta hydrolase fold protein	-0.443593	0.166077	0.151658	0.28308	0.177074	0.0990744	-0.0214508	0.111909	0.154742	0.686751	0.773144	0.3248	0.501709	0.735392	0.955795	0.747665
YP_001532213.1	NC_009952.1	RefSeq	CDS	882752	883624	+	gene882	Dshi_0867	amidohydrolase 2	-0.112932	-0.178804	0.274936	0.192471	0.0972187	0.144288	-0.183884	0.137791	0.838642	0.769065	0.634288	0.684664	0.815597	0.699647	0.668207	0.762642
YP_001532214.1	NC_009952.1	RefSeq	CDS	883631	885007	-	gene883	Dshi_0868	putative peptidase	0.0731459	0.121116	0.140069	0.187023	0.166686	-0.0471802	0.218949	0.117977	0.859917	0.792819	0.795993	0.582742	0.538812	0.887621	0.450871	0.734989
YP_001532215.1	NC_009952.1	RefSeq	CDS	885019	885909	-	gene884	Dshi_0869	hypothetical protein	-0.178508	-0.114634	-0.118041	-0.0495411	-0.137677	-0.0693534	-0.0390977	0.0504519	0.546081	0.756688	0.787257	0.899682	0.54305	0.778882	0.900762	0.872504
YP_001532216.1	NC_009952.1	RefSeq	CDS	885921	887960	-	gene885	Dshi_0870	transcriptional regulator	-0.0626043	0.118371	-0.0183913	-0.00927163	0.0572776	-0.0744213	0.179292	0.0342631	0.644981	0.349149	0.942858	0.960963	0.584273	0.450062	0.0450063	0.806824
YP_001532217.1	NC_009952.1	RefSeq	CDS	888034	888300	-	gene886	Dshi_0871	hypothetical protein	0.909059	0.929044	0.854408	0.534091	-0.199728	-0.567921	-0.146373	0.35585	0.422471	0.425394	0.545313	0.681131	0.878971	0.628673	0.921104	0.789718
YP_001532218.1	NC_009952.1	RefSeq	CDS	888387	889970	+	gene887	Dshi_0872	family 5 extracellular solute-binding protein	-0.156494	-0.208699	0.180181	0.311917	0.178311	-0.253484	0.019618	0.0794928	0.273627	0.153788	0.2976	0.00750317	0.121613	0.0150421	0.916625	0.621076
YP_001532219.1	NC_009952.1	RefSeq	CDS	890141	890812	+	gene888	Dshi_0873	hypothetical protein	0.280666	-0.00708115	-0.0604638	0.0134451	-1.00422	-1.59705	0.253581	0.486407	0.0590533	0.978972	0.87274	0.963315	3.85323e-20	1.04279e-48	0.0820616	4.4457e-05
YP_001532220.1	NC_009952.1	RefSeq	CDS	890913	891137	+	gene889	Dshi_0874	extracellular solute-binding protein	0.000702204	-0.0548481	-0.0153	0.144093	0.132374	-0.0492142	0.0985677	-0.0641174	0.997197	0.805392	0.966273	0.300991	0.256621	0.728455	0.489302	0.697507
YP_001532221.1	NC_009952.1	RefSeq	CDS	891165	891431	+	gene890	Dshi_0875	transposase IS3%2FIS911 family protein	-0.0196228	-0.113544	-0.223365	-0.0127473	0.0106475	0.112876	-0.0615076	0.198149	0.929663	0.558836	0.161827	0.960564	0.954044	0.375592	0.709699	0.100942
YP_001532222.1	NC_009952.1	RefSeq	CDS	891455	892276	+	gene891	Dshi_0876	integrase catalytic subunit	0.0407318	0.0264328	0.0241934	0.106931	0.150997	0.0845696	0.0979422	0.145302	0.833214	0.912458	0.942858	0.522088	0.202124	0.527409	0.512995	0.26425
YP_001532223.1	NC_009952.1	RefSeq	CDS	892303	893685	+	gene892	Dshi_0877	4-phytase	-0.0644692	-0.0874138	-0.0706282	-0.0278102	0.00586066	-0.234015	-0.066898	-0.0546116	0.807073	0.763951	0.860509	0.931987	0.980255	0.120931	0.760674	0.823228
YP_001532224.1	NC_009952.1	RefSeq	CDS	894073	894540	-	gene893	Dshi_0878	hypothetical protein	0.193427	-0.108945	-0.0420528	0.0534816	0.10109	-0.0666008	0.363253	0.305992	0.159903	0.580881	0.900066	0.802016	0.455816	0.644525	0.00122578	0.00531518
YP_001532225.1	NC_009952.1	RefSeq	CDS	895189	895593	-	gene894	Dshi_0879	membrane protein	0.127536	0.199653	0.0772508	0.137315	0.263388	0.0576269	0.081802	0.412524	0.7408	0.609179	0.904648	0.709957	0.264254	0.857099	0.812476	0.0669337
YP_001532226.1	NC_009952.1	RefSeq	CDS	895664	896512	-	gene895	Dshi_0880	hydratase%2Fdecarboxylase	0.0141891	-0.0807226	0.0361102	0.164101	0.112872	0.206441	-0.0511081	0.218676	0.954943	0.756218	0.920562	0.311846	0.443028	0.0999216	0.796684	0.103814
YP_001532227.1	NC_009952.1	RefSeq	CDS	896659	897645	+	gene896	Dshi_0881	binding-protein-dependent transport system inner membrane protein	-0.0264412	-0.0570633	0.138892	0.0798601	0.0462122	-0.102837	-0.0656075	0.0340186	0.885849	0.774273	0.389885	0.605014	0.724269	0.360184	0.640041	0.839812
YP_001532228.1	NC_009952.1	RefSeq	CDS	897647	898615	+	gene897	Dshi_0882	binding-protein-dependent transport system inner membrane protein	-0.0753448	-0.0423679	0.0257564	0.0367521	0.0334857	-0.0575568	-0.065743	0.000281284	0.672291	0.852896	0.933408	0.85731	0.82473	0.671773	0.663128	0.998727
YP_001532229.1	NC_009952.1	RefSeq	CDS	898620	898811	-	gene898	Dshi_0883	hypothetical protein	-1.23494	-0.339243	-0.478327	-0.499684	-0.243446	0.803962	-0.812406	-0.427303	0.113166	0.743839	0.661524	0.526255	0.721506	0.0732321	0.215107	0.568422
YP_001532230.1	NC_009952.1	RefSeq	CDS	899031	900113	+	gene899	Dshi_0884	oligopeptide%2Fdipeptide ABC transporter	0.0944713	0.168679	0.112181	0.0162625	0.0018281	0.17899	0.112741	0.232128	0.62495	0.354521	0.656943	0.951839	0.992173	0.152028	0.482858	0.0669337
YP_001532231.1	NC_009952.1	RefSeq	CDS	900110	901078	+	gene900	Dshi_0885	oligopeptide%2Fdipeptide ABC transporter	-0.0811283	0.0638698	0.0447568	0.00404296	0.0661232	-0.0232137	-0.0117387	0.0344733	0.646887	0.769952	0.88522	0.987082	0.631887	0.886618	0.9498	0.852256
YP_001532232.1	NC_009952.1	RefSeq	CDS	901082	901924	-	gene901	Dshi_0886	transcriptional regulator	-0.404624	-0.105736	-0.200174	-0.274346	-0.154025	-0.359203	0.0271375	-0.153496	0.0795992	0.769952	0.560559	0.230077	0.471915	0.0449087	0.929443	0.540039
YP_001532233.1	NC_009952.1	RefSeq	CDS	902124	903314	+	gene902	Dshi_0887	serine--glyoxylate transaminase	0.284984	0.120942	-0.0155699	-0.40931	-0.334834	-0.506935	-0.480774	-0.36191	0.185814	0.706686	0.977896	0.035236	0.0557904	0.00163136	0.0083995	0.0491993
YP_001532234.1	NC_009952.1	RefSeq	CDS	903322	904296	+	gene903	Dshi_0888	pyridoxal-5%27-phosphate-dependent protein subunit beta	0.186941	-0.111645	0.100855	0.0195842	0.0900533	-0.0271705	-0.437129	-0.127044	0.338605	0.672939	0.760839	0.949358	0.60941	0.897449	0.00308881	0.516563
YP_001532235.1	NC_009952.1	RefSeq	CDS	904311	905474	+	gene904	Dshi_0889	alanine racemase domain-containing protein	0.190401	-0.0797871	-0.0671458	-0.181547	-0.126739	-0.151173	-0.452845	-0.280479	0.228631	0.739445	0.836887	0.24671	0.363173	0.256915	0.00016912	0.0263253
YP_001532236.1	NC_009952.1	RefSeq	CDS	905581	906573	+	gene905	Dshi_0890	ornithine cyclodeaminase	0.194988	0.0679503	-0.0872676	-0.0123482	-0.112132	-0.0144553	0.0111705	-0.122478	0.545249	0.880269	0.877962	0.97763	0.67567	0.967335	0.977806	0.700399
YP_001532237.1	NC_009952.1	RefSeq	CDS	906667	907749	-	gene906	Dshi_0891	cysteine synthase A	-0.155943	-0.155915	0.0609044	0.236713	0.0804896	-0.0344248	-0.0846782	-0.00942139	0.356138	0.391425	0.845852	0.0704212	0.572086	0.833942	0.603335	0.960282
YP_001532238.1	NC_009952.1	RefSeq	CDS	908084	909016	+	gene907	Dshi_0892	transposase IS4 family protein	0.16507	0.0248974	-0.01251	-0.108551	0.0593516	0.0177434	-0.00396527	-0.203516	0.27708	0.919473	0.974713	0.523517	0.684937	0.918074	0.986303	0.102764
YP_001532239.1	NC_009952.1	RefSeq	CDS	909083	910375	+	gene908	Dshi_0893	peptidoglycan-binding domain 1 protein	0.108992	-0.0903822	-0.0740673	-0.0745563	-0.264497	-0.0760363	-0.229188	-0.192584	0.810209	0.876142	0.920562	0.89079	0.37552	0.833942	0.514314	0.608284
YP_001532240.1	NC_009952.1	RefSeq	CDS	910592	911965	+	gene909	Dshi_0894	peptidoglycan-binding domain 1 protein	0.121143	0.169226	0.0990596	0.206378	0.0865572	-0.00514478	0.188745	0.0430532	0.431789	0.282883	0.663777	0.112926	0.513705	0.97764	0.126575	0.813362
YP_001532241.1	NC_009952.1	RefSeq	CDS	912355	914220	+	gene910	Dshi_0895	peptidase S1 and S6 chymotrypsin%2FHap	-0.174164	-0.0694447	-0.102061	-0.0631757	-0.218191	-0.0642583	0.00939394	0.0551507	0.185814	0.727024	0.631716	0.727664	0.0327044	0.622945	0.957852	0.730542
YP_001532242.1	NC_009952.1	RefSeq	CDS	914230	915495	+	gene911	Dshi_0896	hypothetical protein	0.126399	0.139659	0.106659	0.127765	0.0924208	0.181511	0.20387	0.26282	0.321464	0.312504	0.544242	0.294301	0.387831	0.0433926	0.0397558	0.00292238
YP_001532243.1	NC_009952.1	RefSeq	CDS	915495	918620	+	gene912	Dshi_0897	virulence protein SrfB	0.0166099	0.0271449	0.0112971	0.0717488	-0.0118633	0.0440393	0.129078	0.221235	0.914967	0.885642	0.966761	0.586111	0.929347	0.682737	0.186892	0.00648823
YP_001532244.1	NC_009952.1	RefSeq	CDS	918640	921318	+	gene913	Dshi_0898	hypothetical protein	0.0276731	0.0435319	-0.0329316	0.0708009	-0.0484811	0.0390358	0.16071	0.185947	0.846721	0.79547	0.890071	0.58057	0.645176	0.715441	0.0742532	0.0241997
YP_001532245.1	NC_009952.1	RefSeq	CDS	921315	922355	+	gene914	Dshi_0899	hypothetical protein	-0.0230246	0.10386	0.0971724	0.0992095	0.037579	0.00394111	0.20095	0.183301	0.909849	0.5626	0.656389	0.526461	0.802443	0.98263	0.0790416	0.102972
YP_001532246.1	NC_009952.1	RefSeq	CDS	922370	924292	+	gene915	Dshi_0900	hypothetical protein	-0.0260594	0.108387	0.0928369	0.194601	0.0837926	0.0949426	0.21009	0.194618	0.857593	0.375581	0.54228	0.0258241	0.359568	0.280084	0.0108506	0.0144046
YP_001532247.1	NC_009952.1	RefSeq	CDS	924297	925022	+	gene916	Dshi_0901	ABC transporter-like protein	-0.104886	0.00307574	0.0426116	0.0464375	-0.0748656	-0.00287348	0.0671612	0.0338965	0.721195	0.995816	0.933408	0.900689	0.751711	0.992886	0.803431	0.911294
YP_001532248.1	NC_009952.1	RefSeq	CDS	925019	926218	+	gene917	Dshi_0902	hypothetical protein	-0.108713	-0.102972	-0.0559154	0.103346	-0.0792298	-0.00648797	-0.0354984	0.130132	0.596902	0.662101	0.875381	0.600792	0.623774	0.976766	0.867567	0.426587
YP_001532249.1	NC_009952.1	RefSeq	CDS	926215	927828	+	gene918	Dshi_0903	hypothetical protein	0.0476551	0.0605939	0.0378318	0.124427	-0.050696	-0.0899533	0.0422274	0.0269877	0.847343	0.833226	0.924658	0.539215	0.793411	0.598861	0.848015	0.910077
YP_001532250.1	NC_009952.1	RefSeq	CDS	927835	928704	-	gene919	Dshi_0904	hypothetical protein	-0.0498343	-0.083402	0.0385923	0.0729728	0.00911848	-0.00732132	-0.00215556	-0.00374399	0.804396	0.697293	0.907175	0.708921	0.959668	0.970678	0.990635	0.985319
YP_003422326.1	NC_009952.1	RefSeq	CDS	928897	929556	+	gene920	Dshi_5007	hypothetical protein	-0.188183	-0.0211955	0.118741	0.00554148	-0.292315	-0.134827	0.0765005	-0.0272633	0.390189	0.955079	0.726013	0.987661	0.0600951	0.453515	0.735212	0.919397
YP_001532251.1	NC_009952.1	RefSeq	CDS	929570	930199	+	gene921	Dshi_0905	hypothetical protein	-0.269233	0.053478	0.0537948	0.0204343	-0.0196494	-0.0934092	0.0544251	0.014537	0.17719	0.86389	0.89696	0.948059	0.930856	0.607157	0.805682	0.953109
YP_001532252.1	NC_009952.1	RefSeq	CDS	930196	930930	-	gene922	Dshi_0906	binding-protein-dependent transport system inner membrane protein	0.113559	0.122167	0.125128	0.127455	-0.0236867	0.146118	0.000873461	0.0503582	0.354006	0.362949	0.391725	0.263178	0.856848	0.102269	0.993546	0.71209
YP_001532253.1	NC_009952.1	RefSeq	CDS	930927	931655	-	gene923	Dshi_0907	ABC transporter-like protein	0.0823707	0.177351	0.167097	0.082269	0.0582302	0.00747493	0.0720705	0.0545611	0.717226	0.392188	0.492518	0.730647	0.753754	0.974369	0.718836	0.811392
YP_001532254.1	NC_009952.1	RefSeq	CDS	931652	932350	-	gene924	Dshi_0908	transcriptional activator	-0.0421655	0.136753	0.0125842	0.0388803	-0.0702579	0.108226	-0.0466004	-0.0593195	0.813885	0.391231	0.974	0.852523	0.595821	0.358139	0.772666	0.712016
YP_001532255.1	NC_009952.1	RefSeq	CDS	932347	933282	-	gene925	Dshi_0909	NMT1%2FTHI5 like domain-containing protein	0.0879549	0.0601389	0.149668	0.163478	0.124758	0.0382887	-0.0703906	-0.0517372	0.539191	0.74939	0.323487	0.168161	0.231045	0.763957	0.598104	0.725127
YP_001532256.1	NC_009952.1	RefSeq	CDS	933279	934244	-	gene926	Dshi_0910	UBA%2FTHIF-type NAD%2FFAD-binding protein	-0.0419219	0.0724848	0.034895	0.0829486	0.0118096	0.0390088	0.113949	0.138666	0.815511	0.711067	0.909202	0.621101	0.94195	0.781618	0.398256	0.257242
YP_001532257.1	NC_009952.1	RefSeq	CDS	934241	934840	-	gene927	Dshi_0911	thiamine-phosphate diphosphorylase	0.0111901	0.194018	0.066099	0.059033	0.0128939	0.0881811	0.287207	0.172191	0.953177	0.138329	0.786596	0.742049	0.937291	0.452153	0.0049665	0.113538
YP_001532258.1	NC_009952.1	RefSeq	CDS	934837	935631	-	gene928	Dshi_0912	thiazole biosynthesis family protein	-0.0180021	-0.0110383	-0.00505118	-0.0549021	-0.170505	-0.0798385	-0.127423	-0.024777	0.929663	0.967242	0.991	0.770124	0.112965	0.52381	0.322526	0.89033
YP_001532259.1	NC_009952.1	RefSeq	CDS	935635	935829	-	gene929	Dshi_0913	thiamine biosynthesis protein ThiS	-0.0117485	0.0395951	0.000646751	0.00764181	-0.075414	0.0543856	0.0340015	0.00826045	0.964906	0.900141	0.998417	0.979752	0.680363	0.771297	0.885017	0.971795
YP_001532260.1	NC_009952.1	RefSeq	CDS	935813	936790	-	gene930	Dshi_0914	glycine oxidase ThiO	0.0201292	0.0399537	0.0191036	0.0260403	-0.0251823	0.122014	0.0264549	0.00980339	0.914878	0.852133	0.950083	0.905517	0.865952	0.256165	0.87452	0.953716
YP_001532261.1	NC_009952.1	RefSeq	CDS	936787	937584	-	gene931	Dshi_0915	phosphomethylpyrimidine kinase	-0.252881	0.0383644	-0.105295	-0.142328	-0.179515	-0.124075	-0.0476396	0.0823353	0.174283	0.907758	0.77129	0.526461	0.274245	0.480872	0.843471	0.716506
YP_001532262.1	NC_009952.1	RefSeq	CDS	937856	939046	+	gene932	Dshi_0916	efflux transporter	0.0222704	0.142105	-0.0867102	-0.257689	-0.342924	-0.559057	-0.207758	-0.652302	0.943256	0.597153	0.828957	0.17755	0.0241339	7.93488e-05	0.269067	1.04407e-05
YP_001532263.1	NC_009952.1	RefSeq	CDS	939057	942221	+	gene933	Dshi_0917	acriflavin resistance protein	0.406651	0.216612	-0.0956934	-0.145162	-0.297544	-0.334332	-0.19161	-0.313508	1.73462e-05	0.0693885	0.636115	0.248615	0.00110959	0.000169318	0.0807268	0.000971902
YP_001532264.1	NC_009952.1	RefSeq	CDS	942472	943404	-	gene934	Dshi_0918	auxin efflux carrier	0.0635233	0.0115967	0.123092	0.0164048	-0.0130388	-0.0432207	0.11285	-0.133142	0.816354	0.972318	0.715539	0.961873	0.958037	0.845995	0.599225	0.538091
YP_001532265.1	NC_009952.1	RefSeq	CDS	943401	944207	-	gene935	Dshi_0919	beta-lactamase domain-containing protein	0.0620627	0.15979	0.0482945	0.0720705	-0.00304641	-0.0436087	0.061929	-0.110665	0.736009	0.331347	0.875381	0.705346	0.987633	0.769186	0.699841	0.450152
YP_001532266.1	NC_009952.1	RefSeq	CDS	944204	945013	-	gene936	Dshi_0920	hydrolase	-0.0285452	0.0414844	-0.0327446	-0.023984	-0.111239	-0.107619	0.0384125	-0.0809786	0.888562	0.86066	0.917555	0.923847	0.373197	0.386889	0.822528	0.608504
YP_001532267.1	NC_009952.1	RefSeq	CDS	945036	946181	-	gene937	Dshi_0921	DNA polymerase III subunit delta%27	-0.189498	0.106756	0.131306	0.14625	0.0752848	0.00395605	0.294093	0.0611486	0.238331	0.619481	0.56904	0.368644	0.618109	0.985077	0.0166677	0.743384
YP_001532268.1	NC_009952.1	RefSeq	CDS	946178	946801	-	gene938	Dshi_0922	dTMP kinase	-0.296995	-0.351995	-0.216938	-0.289457	-0.326213	-0.198262	-0.152805	-0.154318	0.290478	0.213546	0.57644	0.254467	0.11541	0.379606	0.579029	0.5857
YP_001532269.1	NC_009952.1	RefSeq	CDS	946801	947982	-	gene939	Dshi_0923	serine-type D-Ala-D-Ala carboxypeptidase	-0.0396364	0.104997	0.123532	0.153048	0.147714	0.0695731	0.102547	0.109432	0.813885	0.491931	0.449803	0.188728	0.128413	0.545672	0.397553	0.346952
YP_001532270.1	NC_009952.1	RefSeq	CDS	947994	948800	-	gene940	Dshi_0924	sporulation domain-containing protein	0.076987	-0.121822	0.00666189	0.116085	0.117517	0.00922285	0.0314999	0.0584113	0.596902	0.392188	0.983963	0.355336	0.243312	0.95334	0.831312	0.672693
YP_001532271.1	NC_009952.1	RefSeq	CDS	949418	949618	+	gene942	Dshi_0925	hypothetical protein	-1.25679	0.271915	0.504404	0.177984	0.32883	0.307078	0.901819	-0.084017	0.532701	0.902671	0.842695	0.934877	0.813402	0.82125	0.448466	0.960053
YP_001532272.1	NC_009952.1	RefSeq	CDS	949670	950479	-	gene943	Dshi_0926	integrase catalytic subunit	-0.11611	-0.0958864	0.0534358	0.018012	-0.110157	0.114795	0.183822	0.195522	0.813885	0.871718	0.943238	0.97464	0.756684	0.734853	0.602718	0.593119
YP_001532273.1	NC_009952.1	RefSeq	CDS	950503	950730	-	gene944	Dshi_0927	transposase IS3%2FIS911 family protein	0.271456	0.0199139	0.177839	0.215149	0.242472	0.257559	0.153697	0.222447	0.166102	0.960308	0.527452	0.26628	0.119625	0.0898493	0.440919	0.201482
YP_001532274.1	NC_009952.1	RefSeq	CDS	950829	951632	-	gene945	Dshi_0928	hypothetical protein	0.774105	0.374002	0.559957	0.572246	0.862412	0.609141	0.285901	0.14085	4.95382e-07	0.0674739	0.00111966	0.000464333	9.22898e-10	2.55783e-05	0.133044	0.542063
YP_001532275.1	NC_009952.1	RefSeq	CDS	952573	953553	-	gene946	Dshi_0929	UspA domain-containing protein	0.00152729	0.215499	0.459742	0.568877	0.712177	0.564554	0.518033	0.323848	0.995913	0.384545	0.00822442	0.000151724	9.66329e-08	3.98166e-05	0.000808576	0.0534166
YP_001532276.1	NC_009952.1	RefSeq	CDS	953550	955277	-	gene947	Dshi_0930	sodium%2Fhydrogen exchanger	-0.0425933	0.053542	0.0709204	0.101064	0.309523	0.186978	0.0827144	-0.149755	0.872363	0.86389	0.860237	0.668511	0.0229498	0.217611	0.689211	0.429995
YP_001532277.1	NC_009952.1	RefSeq	CDS	955308	956327	-	gene948	Dshi_0931	alcohol dehydrogenase GroES domain-containing protein	-0.0315082	-0.41259	0.0552362	0.196389	0.369328	0.243466	-0.133262	0.0657966	0.919579	0.0403769	0.907175	0.369863	0.0145856	0.140581	0.555778	0.807513
YP_001532278.1	NC_009952.1	RefSeq	CDS	956341	959109	-	gene949	Dshi_0932	ATPase	0.00937195	0.0434636	0.121497	0.295694	0.347433	0.315371	0.195866	0.207483	0.966608	0.863017	0.590601	0.0117928	0.000562906	0.001863	0.125908	0.0879937
YP_001532279.1	NC_009952.1	RefSeq	CDS	959106	959327	-	gene950	Dshi_0933	DNA-binding domain-containing protein	-0.0547233	0.0265235	-0.068198	0.106886	0.24198	0.230415	0.264995	0.13641	0.764012	0.907758	0.790647	0.492717	0.0167001	0.0209834	0.0157742	0.277252
YP_001532280.1	NC_009952.1	RefSeq	CDS	959824	960150	+	gene951	Dshi_0934	transposase IS3%2FIS911 family protein	0.00510093	-0.384473	-0.341195	-0.366719	-0.419548	-0.319453	-0.329803	-0.261392	0.981678	0.00394252	0.0149977	0.00381973	0.000167923	0.00501258	0.0099139	0.040043
YP_001532281.1	NC_009952.1	RefSeq	CDS	960258	960719	-	gene952	Dshi_0935	hypothetical protein	-0.000224422	-0.0622556	0.128058	0.19347	-0.277486	-0.390781	-0.822418	-0.49941	0.999753	0.961245	0.928703	0.834015	0.679813	0.545104	0.211754	0.493227
YP_001532282.1	NC_009952.1	RefSeq	CDS	960784	963285	-	gene953	Dshi_0936	sulfatase	-0.0350637	0.0132136	0.182432	0.144317	0.281034	0.40867	-0.117675	0.172176	0.887756	0.969854	0.401655	0.44618	0.0259098	0.000348281	0.514314	0.266675
YP_001532283.1	NC_009952.1	RefSeq	CDS	963377	964288	-	gene954	Dshi_0937	hypothetical protein	0.0332618	-0.0924721	-0.0919745	0.0059736	0.0377661	0.0468914	-0.00484021	-0.0405115	0.929663	0.811022	0.859227	0.988302	0.890923	0.858509	0.98905	0.900419
YP_001532284.1	NC_009952.1	RefSeq	CDS	964490	965500	+	gene955	Dshi_0938	transcriptional regulator	-0.300647	-0.0073252	-0.128552	-0.0195281	0.0266326	0.000478552	0.0179219	0.0712804	0.374197	0.989304	0.828957	0.969124	0.940736	0.999123	0.962925	0.851184
YP_001532285.1	NC_009952.1	RefSeq	CDS	965791	965877	-	gene956	Dshi_0939	transposase orfA IS5 family element	0.231959	-0.0241529	-0.400151	-0.226314	-0.438279	-0.303127	-0.205701	-0.345739	0.582562	0.969854	0.364065	0.582005	0.126268	0.319477	0.582766	0.298178
YP_001532286.1	NC_009952.1	RefSeq	CDS	965987	966301	+	gene957	Dshi_0940	hypothetical protein	0.140214	0.0437096	-0.187312	-0.306538	-0.208988	-0.121584	-0.359563	0.188447	0.7854	0.94883	0.786596	0.470877	0.562205	0.753009	0.331124	0.648223
YP_001532287.1	NC_009952.1	RefSeq	CDS	966631	967482	+	gene958	Dshi_0941	hypothetical protein	-0.26265	0.557021	-0.27204	-0.946394	-0.360499	-0.308888	-0.0361123	-0.5067	0.829146	0.592976	0.8806	0.301771	0.670375	0.717445	0.97654	0.604117
YP_001532288.1	NC_009952.1	RefSeq	CDS	967479	968444	+	gene959	Dshi_0942	peptidase M23B	0.511218	0.236396	0.070565	0.17206	-0.454829	-0.306023	0.345511	0.584081	0.646887	0.878629	0.975654	0.913519	0.631171	0.756834	0.738231	0.537667
YP_001532289.1	NC_009952.1	RefSeq	CDS	968525	969388	-	gene960	Dshi_0943	abortive infection protein	0.347896	0.143787	-0.0280973	-0.250802	-0.511941	-0.162801	-0.026657	0.449345	0.795918	0.931366	0.992836	0.875122	0.617323	0.887515	0.986303	0.677825
YP_001532290.1	NC_009952.1	RefSeq	CDS	969742	970260	-	gene961	Dshi_0944	hypothetical protein	-0.0799924	0.0892398	0.179552	-0.10063	-0.695721	-0.453751	-0.807297	-0.123758	0.915127	0.912963	0.860509	0.900823	0.0953331	0.304236	0.0789994	0.850274
YP_001532291.1	NC_009952.1	RefSeq	CDS	970257	971039	-	gene962	Dshi_0945	peptidoglycan-binding domain 1 protein	0.394667	0.0623276	0.111132	0.120297	0.010978	-0.0683774	0.253495	0.166835	0.0426477	0.868343	0.779715	0.654169	0.965771	0.766328	0.184585	0.450152
YP_001532292.1	NC_009952.1	RefSeq	CDS	971323	971721	-	gene963	Dshi_0946	hypothetical protein	0.119035	0.23106	0.164715	0.208405	0.31251	0.0587246	0.483589	0.0716513	0.504546	0.136836	0.415945	0.155329	0.0049853	0.705814	1.24842e-05	0.694583
YP_001532293.1	NC_009952.1	RefSeq	CDS	971779	972486	-	gene964	Dshi_0947	peptidyl-tRNA hydrolase	0.134139	0.0453561	-0.0266463	-0.0724542	-0.196414	-0.191406	-0.204224	-0.236536	0.349385	0.840469	0.932514	0.686513	0.066423	0.069347	0.0837646	0.0294231
YP_001532294.1	NC_009952.1	RefSeq	CDS	972616	973788	+	gene965	Dshi_0948	L-lactate dehydrogenase	0.110192	0.049205	0.0436998	-0.0188167	-0.202615	-0.307499	0.0106713	-0.254468	0.431395	0.805258	0.87274	0.931987	0.0342322	0.000455797	0.948803	0.00868899
YP_001532295.1	NC_009952.1	RefSeq	CDS	973840	974457	+	gene966	Dshi_0949	hypothetical protein	-0.076315	-0.0238978	0.133929	0.0614423	0.107409	0.0906232	0.352028	0.169677	0.79414	0.94883	0.673161	0.832166	0.568101	0.640042	0.0233901	0.374416
YP_001532296.1	NC_009952.1	RefSeq	CDS	974567	975202	+	gene967	Dshi_0950	50S ribosomal protein L25%2Fgeneral stress protein Ctc	0.178958	-0.0493861	0.035119	-0.130436	-0.0742097	-0.117294	-0.209886	-0.200878	0.146159	0.816058	0.907175	0.354328	0.559617	0.298183	0.0609865	0.0616989
YP_001532297.1	NC_009952.1	RefSeq	CDS	975412	975882	-	gene968	Dshi_0951	hypothetical protein	-0.191901	0.182332	0.350903	0.0467503	0.0333388	0.275382	-0.498576	-0.20256	0.632151	0.656658	0.276868	0.926764	0.92533	0.238856	0.0609865	0.532259
YP_001532298.1	NC_009952.1	RefSeq	CDS	976376	977194	-	gene969	Dshi_0952	tryptophan synthase subunit alpha	0.0187357	0.0718976	-0.100595	-0.272599	-0.262639	-0.317271	-0.182459	-0.391376	0.931805	0.748759	0.683162	0.0318119	0.0169825	0.00219582	0.166989	0.000208513
YP_001532299.1	NC_009952.1	RefSeq	CDS	977230	978582	-	gene970	Dshi_0953	MATE efflux family protein	-0.0882157	0.226913	-0.0026555	-0.295089	-0.376801	-0.286254	-0.0155732	-0.138158	0.845349	0.569459	0.996581	0.374151	0.146084	0.29233	0.972459	0.712016
YP_001532300.1	NC_009952.1	RefSeq	CDS	978833	979930	+	gene971	Dshi_0954	GTP-dependent nucleic acid-binding protein EngD	0.0509867	0.0892142	-0.0810635	-0.17301	-0.082208	-0.146382	-0.148132	-0.180472	0.700758	0.501794	0.631716	0.0717729	0.385325	0.0732321	0.11115	0.0321663
YP_001532301.1	NC_009952.1	RefSeq	CDS	979967	980662	-	gene972	Dshi_0955	hydantoin racemase	-0.109554	-0.267524	-0.166595	-0.236262	-0.128065	-0.0684281	-0.539069	-0.259855	0.89762	0.763951	0.89696	0.761636	0.840081	0.918074	0.346256	0.703543
YP_001532302.1	NC_009952.1	RefSeq	CDS	980662	981948	-	gene973	Dshi_0956	TRAP dicarboxylate transporter	0.214855	0.218238	0.258254	0.272839	0.298647	0.179686	0.262433	0.168238	0.572918	0.604736	0.563743	0.396543	0.237468	0.529127	0.376025	0.627039
YP_001532303.1	NC_009952.1	RefSeq	CDS	981948	982469	-	gene974	Dshi_0957	tripartite ATP-independent periplasmic transporter subunit DctQ	0.229359	0.360762	0.222557	0.484712	0.470828	0.547308	0.0147397	0.282839	0.701124	0.516084	0.78399	0.232032	0.16871	0.0925102	0.983501	0.54955
YP_001532304.1	NC_009952.1	RefSeq	CDS	982492	983472	-	gene975	Dshi_0958	TRAP dicarboxylate transporter	0.229485	0.0221363	0.163486	0.343373	0.368493	0.142154	-0.18296	0.126613	0.401175	0.961557	0.673769	0.1027	0.036776	0.529005	0.477852	0.647354
YP_001532305.1	NC_009952.1	RefSeq	CDS	983690	984535	-	gene976	Dshi_0959	transcriptional regulator	-0.0603426	-0.182511	0.000910816	0.0633529	-0.0407309	0.0496143	0.0996677	0.355897	0.900248	0.700778	0.998417	0.903396	0.916414	0.890417	0.790161	0.183704
YP_001532306.1	NC_009952.1	RefSeq	CDS	984738	985418	+	gene977	Dshi_0960	transcriptional regulator	0.00982177	0.192611	0.0810632	-0.0768987	0.0223501	-0.117729	0.07333	-0.108857	0.976512	0.542147	0.877962	0.834015	0.940736	0.626288	0.803909	0.712754
YP_001532307.1	NC_009952.1	RefSeq	CDS	985534	986037	-	gene978	Dshi_0961	catechol dioxygenase domain-containing protein	0.388505	0.312291	-0.127823	-0.602444	-0.793461	-0.38076	0.0842728	0.126558	0.738632	0.823923	0.954528	0.597165	0.353297	0.682737	0.941784	0.915261
YP_001532308.1	NC_009952.1	RefSeq	CDS	987364	987915	-	gene979	Dshi_0964	hypothetical protein	-0.248828	0.150601	-0.06388	-0.878692	-0.666014	-0.709166	-0.220124	-0.494857	0.836265	0.912458	0.975654	0.347643	0.396965	0.362201	0.831508	0.611994
YP_001532309.1	NC_009952.1	RefSeq	CDS	988027	988380	-	gene980	Dshi_0965	hypothetical protein	0.134575	0.00214303	-0.0944677	-0.285871	-0.109606	0.0309566	0.163942	-0.0535158	0.805766	0.997293	0.915179	0.538564	0.801121	0.951841	0.701323	0.920966
YP_001532310.1	NC_009952.1	RefSeq	CDS	989049	989933	-	gene981	Dshi_0967	fumarylacetoacetate %28FAA%29 hydrolase	-0.011052	-0.0788708	-0.139769	0.00662595	-0.128256	-0.260593	0.0779807	-0.0655036	0.964083	0.75803	0.576582	0.980586	0.383337	0.037727	0.667518	0.743384
YP_001532311.1	NC_009952.1	RefSeq	CDS	990030	990485	+	gene982	Dshi_0968	hypothetical protein	0.082354	0.190423	-0.131592	-0.218355	-0.182749	-0.279302	-0.206582	-0.368743	0.693579	0.279441	0.594117	0.147895	0.165105	0.0207558	0.151976	0.00298559
YP_001532312.1	NC_009952.1	RefSeq	CDS	990448	991947	-	gene983	Dshi_0969	mannitol dehydrogenase domain-containing protein	0.0527445	-0.217701	0.146857	0.148549	-0.0338299	0.0181782	-0.093359	0.100079	0.88793	0.516198	0.736452	0.624043	0.914118	0.956615	0.753262	0.74241
YP_001532313.1	NC_009952.1	RefSeq	CDS	991935	992426	-	gene984	Dshi_0970	short-chain dehydrogenase%2Freductase SDR	-0.0437371	0.0603313	0.120716	0.402523	0.412971	0.3225	0.336173	0.331046	0.935542	0.914741	0.864887	0.173178	0.0935995	0.222121	0.253335	0.256432
YP_001532314.1	NC_009952.1	RefSeq	CDS	992438	993442	-	gene985	Dshi_0971	ABC transporter-like protein	0.139231	0.0133561	0.330419	0.328626	0.0137849	0.0533296	0.209553	0.210554	0.691209	0.975231	0.265911	0.173178	0.965269	0.857903	0.423744	0.421297
YP_001532315.1	NC_009952.1	RefSeq	CDS	993455	994285	-	gene986	Dshi_0972	binding-protein-dependent transport system inner membrane protein	-0.265828	-0.180322	-0.0221107	0.122424	0.0784823	-0.00521268	0.120778	0.208067	0.237915	0.500153	0.966351	0.61935	0.704024	0.985077	0.579029	0.257242
YP_001532316.1	NC_009952.1	RefSeq	CDS	994296	995162	-	gene987	Dshi_0973	binding-protein-dependent transport system inner membrane protein	-0.0488987	-0.140221	0.193811	0.311224	0.307374	0.15961	0.158167	0.383788	0.9203	0.790705	0.72642	0.354733	0.257743	0.611371	0.66004	0.16591
YP_001532317.1	NC_009952.1	RefSeq	CDS	995276	996583	-	gene988	Dshi_0974	family 1 extracellular solute-binding protein	-0.45614	-0.455946	-0.0712484	0.0912209	0.239296	0.145345	-0.0432418	0.476681	0.000139888	0.00016414	0.818767	0.63941	0.042822	0.264088	0.820706	7.92547e-06
YP_001532318.1	NC_009952.1	RefSeq	CDS	996698	997732	-	gene989	Dshi_0975	transcriptional regulator	-0.148669	-0.0783012	-0.0689111	-0.0145093	0.1184	0.263431	0.113435	0.0288546	0.294275	0.690262	0.786596	0.951232	0.313549	0.00635576	0.404283	0.874374
YP_001532319.1	NC_009952.1	RefSeq	CDS	997950	998168	+	gene990	Dshi_0976	resolvase-like protein	0.470485	-0.040442	-0.193129	-0.381794	-0.422393	-0.138913	-0.039904	0.0726497	0.140968	0.94883	0.761778	0.27394	0.132595	0.684836	0.931286	0.873453
YP_001532320.1	NC_009952.1	RefSeq	CDS	998735	1000003	+	gene992	Dshi_0977	UDP-N-acetylglucosamine 1-carboxyvinyltransferase	0.0206975	0.033336	-0.00508642	-0.0143287	0.0423384	-0.0807822	-0.0259168	-0.0203126	0.88337	0.837701	0.986132	0.933178	0.669619	0.352058	0.831828	0.877476
YP_001532321.1	NC_009952.1	RefSeq	CDS	1000000	1000476	+	gene993	Dshi_0978	hypothetical protein	0.0760263	0.136075	0.0809792	0.0897435	0.137551	0.0227897	0.227207	-0.0923635	0.631801	0.359642	0.703913	0.545255	0.184158	0.874873	0.0270249	0.490378
YP_001532322.1	NC_009952.1	RefSeq	CDS	1000537	1001853	+	gene994	Dshi_0979	histidinol dehydrogenase	-0.0570469	-0.016605	-0.0634132	-0.0896719	-0.0769999	-0.0596157	0.0736815	-0.087853	0.717226	0.940479	0.783241	0.534294	0.502159	0.61762	0.577026	0.495109
YP_001532323.1	NC_009952.1	RefSeq	CDS	1001850	1002329	+	gene995	Dshi_0980	hypothetical protein	-0.0408202	-0.00264173	-0.0909483	-0.0917298	-0.0494629	0.0669767	0.0907749	0.132313	0.785837	0.989994	0.596274	0.462714	0.653488	0.513501	0.409675	0.164503
YP_001532324.1	NC_009952.1	RefSeq	CDS	1002333	1002788	+	gene996	Dshi_0981	protein tyrosine phosphatase	-0.0791213	0.054388	-0.0161005	-0.0542875	0.00486641	-0.0575716	0.156626	-0.147881	0.646887	0.804401	0.964491	0.779688	0.9767	0.675519	0.205259	0.23884
YP_001532325.1	NC_009952.1	RefSeq	CDS	1002938	1003156	+	gene997	Dshi_0982	translation initiation factor IF-1	0.212438	0.0594186	0.149006	0.0935169	0.178584	0.0704669	0.0742496	-0.0452747	0.157922	0.8174	0.511125	0.644298	0.173995	0.656289	0.675324	0.826435
YP_001532326.1	NC_009952.1	RefSeq	CDS	1003159	1003743	+	gene998	Dshi_0983	maf protein	0.0880799	0.0808245	0.0472335	0.0124946	-0.113924	0.049468	-0.060454	-0.19	0.378252	0.47735	0.780208	0.935361	0.124376	0.572037	0.534539	0.00732175
YP_001532327.1	NC_009952.1	RefSeq	CDS	1003740	1004783	+	gene999	Dshi_0984	ribonuclease	0.11566	0.190382	0.0614939	0.119294	0.13459	0.0845504	0.0875406	-0.154606	0.315751	0.0725875	0.767525	0.291565	0.131827	0.386254	0.436139	0.097826
YP_001532328.1	NC_009952.1	RefSeq	CDS	1005574	1005831	-	gene1001	Dshi_0985	hypothetical protein	0.106523	-0.328914	-0.198861	-0.0852478	-0.287877	-0.195642	-0.112176	-0.0181558	0.786241	0.339553	0.673769	0.845855	0.243736	0.457415	0.734644	0.960053
YP_001532329.1	NC_009952.1	RefSeq	CDS	1006009	1006383	-	gene1002	Dshi_0986	helix-turn-helix domain-containing protein	-0.0614915	-0.149136	-0.192412	-0.154444	-0.27555	-0.0906694	-0.335261	-0.263648	0.786241	0.464223	0.347075	0.380433	0.0282989	0.564047	0.0128588	0.0513773
YP_001532330.1	NC_009952.1	RefSeq	CDS	1006380	1006733	-	gene1003	Dshi_0987	hypothetical protein	0.124395	-0.0296054	0.0667051	0.0234636	-0.113552	-0.0737427	-0.0237417	-0.148711	0.534655	0.915276	0.841624	0.932166	0.449368	0.649385	0.910923	0.352807
YP_001532331.1	NC_009952.1	RefSeq	CDS	1007057	1008169	-	gene1004	Dshi_0988	integrase family protein	0.0896891	-0.00105995	0.013624	0.0771114	-0.22049	0.00308571	-0.0744294	0.212393	0.60495	0.997193	0.97117	0.667112	0.0429875	0.987436	0.629574	0.0613667
YP_001532332.1	NC_009952.1	RefSeq	CDS	1008195	1008434	-	gene1005	Dshi_0989	hypothetical protein	0.206367	0.215714	0.165804	0.304609	0.110316	0.226221	0.188683	0.290601	0.237915	0.26342	0.48497	0.040188	0.494876	0.091969	0.235592	0.0327292
YP_001532333.1	NC_009952.1	RefSeq	CDS	1009203	1013882	-	gene1006	Dshi_0990	putative DNA helicase-like protein	0.117012	-0.0229468	0.0719258	0.100418	0.154804	0.233747	0.153353	0.154722	0.373646	0.912963	0.756613	0.486568	0.126998	0.00979497	0.175448	0.151314
YP_001532334.1	NC_009952.1	RefSeq	CDS	1014095	1017562	-	gene1007	Dshi_0991	hypothetical protein	0.125133	-0.0382433	-0.00332223	-0.0126636	0.0157239	0.0606294	0.127218	0.0166048	0.367835	0.86389	0.993699	0.956397	0.923644	0.6427	0.319946	0.925666
YP_001532335.1	NC_009952.1	RefSeq	CDS	1017620	1020436	-	gene1008	Dshi_0992	type III restriction protein res subunit	-0.0326029	-0.119523	-0.0784774	-0.124368	-0.0570593	0.00889396	0.0116847	0.0287054	0.875073	0.526881	0.773144	0.446261	0.701764	0.962888	0.950534	0.88135
YP_001532336.1	NC_009952.1	RefSeq	CDS	1022112	1023083	+	gene1010	Dshi_0993	TRAP transporter solute receptor	0.0163297	0.065599	0.153673	0.126618	0.291518	0.0800733	0.139078	0.284026	0.966608	0.887406	0.742808	0.720347	0.172133	0.773465	0.630009	0.229365
YP_001532337.1	NC_009952.1	RefSeq	CDS	1023150	1025069	+	gene1011	Dshi_0994	TRAP transporter	-0.479013	-0.24167	-0.261678	-0.0973024	-0.336537	-0.521458	-0.0426449	0.0694303	0.199264	0.626167	0.641991	0.852931	0.265373	0.059564	0.926235	0.878745
YP_001532338.1	NC_009952.1	RefSeq	CDS	1025066	1025971	-	gene1012	Dshi_0995	transcriptional regulator	0.135094	0.333515	0.11938	0.165641	0.24065	0.244456	0.0900238	-0.0207278	0.694286	0.276902	0.832672	0.626258	0.308226	0.293806	0.784018	0.954151
YP_001532339.1	NC_009952.1	RefSeq	CDS	1026072	1027577	+	gene1013	Dshi_0996	NADH%2FUbiquinone%2Fplastoquinone	-0.269793	0.153151	0.175228	-0.18675	0.141828	0.148182	-0.0971218	-0.0217015	0.516828	0.755583	0.76085	0.64532	0.648915	0.631307	0.804578	0.95912
YP_001532340.1	NC_009952.1	RefSeq	CDS	1027607	1029982	+	gene1014	Dshi_0997	hypothetical protein	-0.455134	-0.254957	-0.21418	-0.290663	-0.346125	-0.225145	-0.290666	0.0367516	0.290352	0.649065	0.772127	0.526461	0.313355	0.54776	0.475629	0.943589
YP_001532341.1	NC_009952.1	RefSeq	CDS	1030013	1031707	-	gene1015	Dshi_0998	adenine deaminase	-0.0306866	0.009311	0.0994794	0.146569	0.189735	0.225122	0.012796	0.223782	0.891628	0.972318	0.698702	0.356846	0.116661	0.0484685	0.9498	0.0727947
YP_001532342.1	NC_009952.1	RefSeq	CDS	1031760	1032641	-	gene1016	Dshi_0999	bile acid:sodium symporter	0.00690243	-0.304078	0.030612	0.101988	0.201964	0.152475	-0.143661	0.219131	0.975084	0.0410184	0.929145	0.568607	0.0870335	0.22635	0.342464	0.0796745
YP_001532343.1	NC_009952.1	RefSeq	CDS	1032645	1034366	-	gene1017	Dshi_1000	AMP-dependent synthetase and ligase	0.116662	-0.16624	-0.0160796	0.183924	0.250785	0.280338	0.0461823	0.25427	0.389881	0.225523	0.961648	0.0992865	0.00454926	0.000937152	0.749361	0.00582229
YP_001532344.1	NC_009952.1	RefSeq	CDS	1034458	1035408	-	gene1018	Dshi_1001	D-isomer specific 2-hydroxyacid dehydrogenase NAD-binding subunit	-0.0578962	-0.0375664	-0.145375	0.040635	-0.0345939	0.00200701	0.000897689	0.188171	0.810609	0.90294	0.597194	0.887808	0.865811	0.992886	0.995431	0.231266
YP_001532345.1	NC_009952.1	RefSeq	CDS	1035541	1036683	-	gene1019	Dshi_1002	cystathionine gamma-synthase	-0.334406	-0.175421	-0.145273	-0.138916	-0.261482	-0.0975659	-0.154516	-0.0299625	0.0287332	0.394435	0.590601	0.483731	0.0535054	0.555317	0.366942	0.896895
YP_001532346.1	NC_009952.1	RefSeq	CDS	1036698	1037711	-	gene1020	Dshi_1003	aminoglycoside phosphotransferase	-0.0664395	-0.321653	-0.0802033	0.032726	-0.112495	0.0253908	-0.10777	0.0767386	0.857117	0.281862	0.887797	0.938698	0.663168	0.935902	0.711775	0.815814
YP_001532347.1	NC_009952.1	RefSeq	CDS	1037708	1038925	-	gene1021	Dshi_1004	acyl-CoA dehydrogenase domain-containing protein	-0.0659883	0.033202	0.0200659	0.158278	0.133612	0.1925	0.0870976	0.319343	0.736009	0.895354	0.956263	0.263894	0.273167	0.0809959	0.573178	0.00221194
YP_001532348.1	NC_009952.1	RefSeq	CDS	1039022	1039978	+	gene1022	Dshi_1005	putative ribonuclease BN	-0.266888	-0.112664	-0.0115273	-0.0532296	0.0417359	0.131076	-0.0860505	0.0307604	0.0947984	0.628768	0.977896	0.826973	0.820516	0.356112	0.632037	0.888452
YP_001532349.1	NC_009952.1	RefSeq	CDS	1039975	1041198	-	gene1023	Dshi_1006	major facilitator superfamily protein	0.536514	0.278672	-0.0280324	-0.534609	-1.93714	-2.98775	-0.591662	-3.19344	8.79381e-05	0.128013	0.948514	9.50644e-05	3.25543e-57	8.974e-117	1.05997e-05	7.03733e-126
YP_001532350.1	NC_009952.1	RefSeq	CDS	1041475	1042281	-	gene1024	Dshi_1007	3-oxoadipate enol-lactonase	-0.112646	0.0114295	-0.0109183	-0.1911	-0.193359	-0.158789	-0.184292	-0.159918	0.567414	0.969854	0.977896	0.211469	0.128069	0.227338	0.199583	0.272374
YP_001532351.1	NC_009952.1	RefSeq	CDS	1042293	1043081	-	gene1025	Dshi_1008	enoyl-%28acyl-carrier-protein%29 reductase	-0.549407	0.188505	-0.00961253	-0.0892818	-0.0502746	-0.114197	0.0995519	-0.149882	0.00974803	0.594678	0.991	0.817225	0.86822	0.6567	0.738921	0.603517
YP_001532352.1	NC_009952.1	RefSeq	CDS	1043106	1044335	-	gene1026	Dshi_1009	beta-ketoacyl synthase	0.0875856	-0.0453886	-0.00957443	-0.0313811	-0.0700343	-0.085768	-0.00187876	-0.0409188	0.487233	0.795428	0.974713	0.85282	0.495923	0.37523	0.989694	0.758616
YP_001532353.1	NC_009952.1	RefSeq	CDS	1044358	1044867	-	gene1027	Dshi_1010	3-hydroxydecanoyl-ACP dehydratase	0.0165432	0.289757	-0.0662943	-0.0478444	-0.146631	-0.0625988	0.111563	-0.103617	0.950037	0.0895776	0.864887	0.863686	0.345878	0.727787	0.554236	0.596655
YP_001532354.1	NC_009952.1	RefSeq	CDS	1045050	1045466	+	gene1028	Dshi_1011	ferric uptake regulator	0.13015	0.141349	-0.0452309	-0.0574227	-0.0955234	0.0503779	-0.207387	-0.0192492	0.308804	0.323634	0.869117	0.736744	0.392274	0.68343	0.047059	0.909444
YP_001532355.1	NC_009952.1	RefSeq	CDS	1045725	1046909	-	gene1029	Dshi_1012	S-adenosylmethionine synthetase	0.14368	0.0956714	0.0834879	0.0505808	0.0547858	0.212041	0.0897932	0.102974	0.184429	0.499273	0.644237	0.745061	0.622086	0.00845117	0.431213	0.332474
YP_001532356.1	NC_009952.1	RefSeq	CDS	1046997	1048490	-	gene1030	Dshi_1013	apolipoprotein N-acyltransferase	-0.053077	0.146461	0.0934284	-0.0815254	-0.157589	0.109563	-0.01325	-0.368016	0.881667	0.679642	0.863533	0.826475	0.501583	0.655868	0.971652	0.081895
YP_001532357.1	NC_009952.1	RefSeq	CDS	1048493	1049401	-	gene1031	Dshi_1014	hypothetical protein	0.273508	0.198091	0.114343	0.205438	0.115774	0.24295	0.174051	-0.00671268	0.036459	0.230219	0.642669	0.160672	0.398916	0.0317681	0.212535	0.972497
YP_001532358.1	NC_009952.1	RefSeq	CDS	1049443	1049988	-	gene1032	Dshi_1015	hypothetical protein	0.297975	0.528131	0.470497	0.69847	0.703824	0.561881	0.588019	0.259504	0.146872	0.0027984	0.0113902	5.20823e-06	9.16039e-07	0.000115634	0.000240624	0.16693
YP_001532359.1	NC_009952.1	RefSeq	CDS	1049966	1050979	-	gene1033	Dshi_1016	PhoH family protein	0.0996644	-0.0528354	0.0279828	0.164025	-0.0529334	0.106581	-0.125918	0.0789309	0.483154	0.790705	0.921138	0.175977	0.677652	0.324596	0.291642	0.559273
YP_001532360.1	NC_009952.1	RefSeq	CDS	1051254	1053368	+	gene1034	Dshi_1017	TonB-dependent heme%2Fhemoglobin receptor family protein	-0.0998428	0.0842974	0.137962	-0.240267	-0.819446	-0.781687	-0.550135	-0.481216	0.84896	0.90207	0.87274	0.621559	0.00461132	0.00595325	0.111826	0.157592
YP_001532361.1	NC_009952.1	RefSeq	CDS	1053428	1053700	+	gene1035	Dshi_1018	hypothetical protein	-0.350439	0.44219	0.56501	0.0567512	0.183937	-0.0152832	-0.623277	-0.704124	0.84696	0.813525	0.78831	0.97763	0.894556	0.992886	0.663588	0.636328
YP_001532362.1	NC_009952.1	RefSeq	CDS	1053712	1055025	-	gene1036	Dshi_1019	%28dimethylallyl%29adenosine tRNA methylthiotransferase	0.244497	0.188232	0.0157656	-0.0797455	-0.0853015	-0.0643194	0.266421	0.164149	0.0347392	0.176603	0.964491	0.63887	0.499741	0.625358	0.0135654	0.154798
YP_001532363.1	NC_009952.1	RefSeq	CDS	1055162	1056058	+	gene1037	Dshi_1020	hypothetical protein	0.157281	0.0534036	-0.156024	-0.0018597	-0.0502719	0.519296	-0.114573	0.191757	0.35259	0.835315	0.470434	0.994583	0.760612	1.5789e-07	0.482858	0.14984
YP_001532364.1	NC_009952.1	RefSeq	CDS	1056510	1057241	+	gene1038	Dshi_1021	tRNA %28guanine-N%287%29-%29-methyltransferase	-0.0289753	0.11081	-0.072064	-0.17741	-0.142885	0.0337996	0.0152983	0.079367	0.916253	0.677597	0.860452	0.377255	0.396763	0.873538	0.95002	0.721323
YP_001532365.1	NC_009952.1	RefSeq	CDS	1057354	1058706	+	gene1039	Dshi_1022	3-phosphoshikimate 1-carboxyvinyltransferase	0.00254708	0.0309398	-0.057264	-0.0160594	-0.105191	-0.051794	-0.0138227	-0.0166215	0.98806	0.883284	0.809499	0.936833	0.316993	0.668143	0.932949	0.919545
YP_001532366.1	NC_009952.1	RefSeq	CDS	1058724	1059362	+	gene1040	Dshi_1023	cytidylate kinase	0.0869057	0.203813	-0.0023611	-0.0729689	-0.0977634	-0.155589	-0.0283249	-0.186093	0.649577	0.216963	0.996581	0.727664	0.50116	0.231875	0.888975	0.174717
YP_001532367.1	NC_009952.1	RefSeq	CDS	1059484	1059801	+	gene1041	Dshi_1024	histone family protein nucleoid-structuring protein H-NS	-0.0242271	0.311222	0.108769	0.0671407	0.208033	0.0051977	0.314535	-0.0697452	0.93093	0.0937271	0.758465	0.81259	0.187259	0.98417	0.0487091	0.762642
YP_001532368.1	NC_009952.1	RefSeq	CDS	1060024	1061700	+	gene1042	Dshi_1025	30S ribosomal protein S1	0.136273	-0.0568571	0.188104	0.10642	0.2625	0.221235	-0.113566	0.0208438	0.290196	0.773394	0.187703	0.466672	0.00489895	0.0182099	0.368269	0.90419
YP_001532369.1	NC_009952.1	RefSeq	CDS	1061749	1062312	-	gene1043	Dshi_1026	intracellular septation protein A	-0.471027	-0.244295	-0.0405749	-0.293225	-0.520686	-0.648922	-0.21748	-0.114271	0.549237	0.796101	0.977896	0.700396	0.321156	0.209286	0.747868	0.88135
YP_001532370.1	NC_009952.1	RefSeq	CDS	1062676	1062963	+	gene1044	Dshi_1027	integration host factor subunit beta	0.263889	0.105627	0.18807	0.18024	0.0597328	-0.0335211	0.0434165	0.104059	0.0274819	0.574857	0.254534	0.190317	0.676933	0.828372	0.79982	0.474386
YP_001532371.1	NC_009952.1	RefSeq	CDS	1062968	1063333	+	gene1045	Dshi_1028	hypothetical protein	-0.0898895	-0.15595	0.0489284	0.130575	0.119663	-0.0333686	-0.142144	0.0469868	0.470633	0.170008	0.823725	0.220095	0.177398	0.766544	0.141183	0.71523
YP_001532372.1	NC_009952.1	RefSeq	CDS	1063346	1064032	+	gene1046	Dshi_1029	phosphoribosylanthranilate isomerase	-0.0593518	0.0418376	0.0779641	0.15284	-0.0207617	-0.0834973	0.096214	0.0728001	0.747138	0.854243	0.749584	0.250776	0.898345	0.514329	0.492765	0.636434
YP_001532373.1	NC_009952.1	RefSeq	CDS	1064067	1064297	+	gene1047	Dshi_1030	hypothetical protein	0.101477	0.0871164	-0.0208559	0.438282	3.71131	4.89396	0.126045	-0.0512078	0.813885	0.870678	0.978728	0.106271	7.28792e-119	1.72885e-203	0.717567	0.90419
YP_001532374.1	NC_009952.1	RefSeq	CDS	1064459	1065691	+	gene1048	Dshi_1031	tryptophan synthase subunit beta	-0.00107385	0.131161	0.031877	-0.00569912	-0.124024	-0.251761	0.0892624	-0.0278631	0.993481	0.261718	0.893369	0.975328	0.148913	0.000563724	0.396539	0.840592
YP_001532375.1	NC_009952.1	RefSeq	CDS	1065916	1066362	+	gene1049	Dshi_1032	hypothetical protein	-0.0838918	0.250058	-0.0581135	0.0867534	-0.138558	-0.107082	0.129359	-0.047375	0.717749	0.172911	0.883097	0.715222	0.38664	0.52304	0.479864	0.840592
YP_001532376.1	NC_009952.1	RefSeq	CDS	1066444	1066914	+	gene1050	Dshi_1033	hypothetical protein	-0.180058	0.176621	0.109798	0.183216	0.0699858	-0.0404524	0.127055	0.289246	0.554424	0.5973	0.823355	0.510967	0.794356	0.886618	0.632037	0.168225
YP_001532377.1	NC_009952.1	RefSeq	CDS	1066907	1067449	+	gene1051	Dshi_1034	transcriptional regulator	-0.0419034	0.066665	0.0820552	-0.00396663	-0.0928544	-0.17165	-0.146938	0.0212318	0.874208	0.82104	0.819705	0.98996	0.604991	0.273229	0.431213	0.931117
YP_001532378.1	NC_009952.1	RefSeq	CDS	1067835	1068809	+	gene1052	Dshi_1035	TRAP dicarboxylate transporter subunit DctP	-0.0453997	-0.0465371	0.169377	0.295885	0.0784014	0.0015895	0.215543	0.222534	0.774612	0.799531	0.16433	0.000377266	0.451169	0.992233	0.0177558	0.00980161
YP_001532379.1	NC_009952.1	RefSeq	CDS	1068862	1069407	+	gene1053	Dshi_1036	tripartite ATP-independent periplasmic transporter subunit DctQ	-0.0771538	-0.00190761	0.127557	0.167716	0.10071	-0.112016	0.229603	0.108393	0.735105	0.995816	0.630973	0.33107	0.522654	0.471568	0.113036	0.549151
YP_001532380.1	NC_009952.1	RefSeq	CDS	1069438	1070742	+	gene1054	Dshi_1037	TRAP dicarboxylate transporter	0.182014	0.0465705	0.00153989	0.24195	0.185348	-0.10056	0.100995	0.20123	0.305408	0.873755	0.996581	0.110368	0.173602	0.529005	0.575415	0.164373
YP_001532381.1	NC_009952.1	RefSeq	CDS	1070739	1071509	-	gene1055	Dshi_1038	Asp%2FGlu racemase	0.0206598	-0.263717	-0.250773	0.0350604	-0.296739	-0.185099	-0.231367	-0.373206	0.966608	0.580881	0.648555	0.950283	0.324983	0.576429	0.524576	0.252412
YP_001532382.1	NC_009952.1	RefSeq	CDS	1071506	1072714	-	gene1056	Dshi_1039	monooxygenase FAD-binding	-0.18572	0.364513	-0.015766	0.257244	0.265021	0.128421	0.163193	0.140792	0.719123	0.387909	0.990222	0.52956	0.405332	0.728765	0.685711	0.748893
YP_001532383.1	NC_009952.1	RefSeq	CDS	1072711	1075002	-	gene1057	Dshi_1040	aldehyde oxidase and xanthine dehydrogenase molybdopterin-binding	-0.306848	-0.251448	-0.5798	-0.239662	-0.322792	-0.477163	-0.476771	-0.200317	0.549319	0.672939	0.234523	0.643388	0.384914	0.165063	0.217502	0.679008
YP_001532384.1	NC_009952.1	RefSeq	CDS	1075005	1076324	-	gene1058	Dshi_1041	TRAP dicarboxylate transporter	0.0602044	-0.24471	-0.106337	-0.109761	-0.119404	-0.215629	-0.154073	-0.145597	0.866865	0.430734	0.837248	0.746567	0.627337	0.329696	0.569338	0.609104
YP_001532385.1	NC_009952.1	RefSeq	CDS	1076328	1076834	-	gene1059	Dshi_1042	tripartite ATP-independent periplasmic transporter subunit DctQ	0.336737	-0.112991	0.0602836	-0.13653	0.0935249	-0.19711	-0.100454	-0.407368	0.551604	0.892979	0.961591	0.850859	0.859861	0.682737	0.872214	0.414827
YP_001532386.1	NC_009952.1	RefSeq	CDS	1076851	1077846	-	gene1060	Dshi_1043	TRAP dicarboxylate transporter subunit DctP	-0.0695378	-0.171296	0.0674183	0.130226	0.159102	-0.156763	0.0981143	-0.0925227	0.86004	0.663249	0.909202	0.705867	0.515668	0.544586	0.749504	0.788687
YP_001532387.1	NC_009952.1	RefSeq	CDS	1078350	1079054	+	gene1061	Dshi_1044	transcriptional regulator	-0.0704482	0.0987307	-0.0231186	-0.0496775	-0.0734204	-0.13751	-0.0784832	-0.251081	0.825026	0.772812	0.966761	0.890373	0.752922	0.510673	0.765762	0.221065
YP_001532388.1	NC_009952.1	RefSeq	CDS	1079051	1079896	+	gene1062	Dshi_1045	HpcH%2FHpaI aldolase	0.179876	0.0701586	-0.111209	-0.19768	-0.152891	-0.114806	0.0211199	-0.172487	0.741484	0.919473	0.907175	0.724456	0.722638	0.795535	0.972459	0.734761
YP_001532389.1	NC_009952.1	RefSeq	CDS	1079893	1081023	+	gene1063	Dshi_1046	amidase	-0.239577	-0.476835	-0.726478	-0.742892	-0.394296	-0.643317	-0.798161	-0.746179	0.646823	0.324918	0.0829402	0.0402572	0.25313	0.0432087	0.0228643	0.0285556
YP_001532390.1	NC_009952.1	RefSeq	CDS	1081020	1081880	-	gene1064	Dshi_1047	hypothetical protein	-0.076076	0.292734	-0.139131	-0.256735	-0.358996	0.0495123	0.1488	0.0975973	0.875041	0.443182	0.839079	0.494371	0.198746	0.894536	0.674243	0.815814
YP_001532391.1	NC_009952.1	RefSeq	CDS	1081882	1082679	-	gene1065	Dshi_1048	enoyl-CoA hydratase%2Fisomerase	-0.0907311	0.242217	-0.0421891	0.129736	-0.108374	0.0773527	0.0773415	0.400516	0.890405	0.693095	0.97117	0.835961	0.827014	0.874643	0.889454	0.2973
YP_001532392.1	NC_009952.1	RefSeq	CDS	1082676	1083461	-	gene1066	Dshi_1049	short chain dehydrogenase	-0.0393184	0.156846	-0.0584868	-0.194082	0.0663192	-0.103549	-0.0758808	-0.0416386	0.944357	0.777291	0.943238	0.680166	0.873256	0.785043	0.872637	0.931431
YP_001532393.1	NC_009952.1	RefSeq	CDS	1083469	1083843	-	gene1067	Dshi_1050	hypothetical protein	-0.0791043	0.374914	-0.088143	-0.209642	-0.128957	-0.127627	0.180358	-0.17854	0.848822	0.272566	0.900066	0.57209	0.679871	0.677925	0.585733	0.604155
YP_001532394.1	NC_009952.1	RefSeq	CDS	1083833	1085182	-	gene1068	Dshi_1051	MmgE%2FPrpD family protein	-0.00624348	-0.0359366	-0.253903	-0.350769	-0.397094	-0.108559	-0.278389	-0.0560455	0.988098	0.958993	0.656943	0.346593	0.176575	0.766328	0.440365	0.907019
YP_001532395.1	NC_009952.1	RefSeq	CDS	1085608	1086777	+	gene1069	Dshi_1052	spermidine%2Fputrescine-binding periplasmic protein-like protein	0.128616	-0.144899	0.0180737	-0.0144746	-0.164867	-0.11862	-0.179288	0.0284618	0.671759	0.679179	0.976283	0.972401	0.462371	0.616246	0.474852	0.930097
YP_001532396.1	NC_009952.1	RefSeq	CDS	1086781	1087698	+	gene1070	Dshi_1053	binding-protein-dependent transport system inner membrane protein	0.0710419	0.329169	0.0630027	-0.08614	-0.0878718	-0.273829	0.0303724	0.135059	0.881687	0.383106	0.932514	0.867379	0.809875	0.352956	0.942772	0.727971
YP_001532397.1	NC_009952.1	RefSeq	CDS	1087709	1088599	+	gene1071	Dshi_1054	binding-protein-dependent transport system inner membrane protein	0.059411	0.0471444	-0.0155496	0.0187072	0.217928	-0.0359837	0.222724	0.122785	0.850059	0.903664	0.977896	0.961609	0.244536	0.889528	0.28666	0.627375
YP_001532398.1	NC_009952.1	RefSeq	CDS	1088608	1089708	+	gene1072	Dshi_1055	ABC transporter-like protein	0.00636493	-0.269683	-0.185548	-0.212173	-0.0929282	-0.405101	-0.243139	0.0231834	0.985763	0.346898	0.627819	0.421329	0.703582	0.0261154	0.288742	0.942048
YP_001532399.1	NC_009952.1	RefSeq	CDS	1089720	1090628	+	gene1073	Dshi_1056	polysaccharide deacetylase	0.152417	0.115098	-0.0176562	-0.0615424	0.123873	-0.257793	-0.00914549	0.141601	0.727375	0.832336	0.985696	0.915871	0.713294	0.391516	0.986303	0.719092
YP_001532400.1	NC_009952.1	RefSeq	CDS	1090625	1091812	+	gene1074	Dshi_1057	L-carnitine dehydratase%2Fbile acid-inducible protein F	0.240989	0.212747	0.0246156	0.183153	-0.0311505	-0.0656294	-0.0199541	0.196194	0.351755	0.467333	0.967563	0.495928	0.916414	0.80042	0.95002	0.40685
YP_001532401.1	NC_009952.1	RefSeq	CDS	1091824	1093014	+	gene1075	Dshi_1058	acyl-CoA dehydrogenase domain-containing protein	0.138929	0.0362012	-0.0384156	-0.0148205	0.0550567	-0.0522766	-0.0498852	-0.150471	0.357685	0.878629	0.902369	0.949358	0.692431	0.710201	0.759155	0.238446
YP_001532402.1	NC_009952.1	RefSeq	CDS	1093034	1094338	-	gene1076	Dshi_1059	hypothetical protein	1.11401	-0.00351958	-0.82028	-0.334887	-0.491855	-0.270262	-0.140789	0.267748	0.216132	0.99745	0.605742	0.814679	0.613194	0.793853	0.910923	0.826435
YP_001532403.1	NC_009952.1	RefSeq	CDS	1094355	1095233	-	gene1077	Dshi_1060	hypothetical protein	0.0629804	0.170854	-0.169144	-0.0552741	-0.177517	-0.288618	0.179444	-0.453284	0.914967	0.76928	0.828985	0.932166	0.644182	0.414784	0.663128	0.218669
YP_001532404.1	NC_009952.1	RefSeq	CDS	1095405	1096250	-	gene1078	Dshi_1061	hypothetical protein	0.0880423	-0.0728493	-0.111807	-0.072212	-0.150475	-0.252863	-0.284445	-0.271447	0.614371	0.738577	0.627819	0.70731	0.211428	0.017202	0.0155447	0.0156816
YP_001532405.1	NC_009952.1	RefSeq	CDS	1096310	1096927	-	gene1079	Dshi_1062	isoprenylcysteine carboxyl methyltransferase	0.0978307	0.0166978	-0.0311549	-0.0742947	-0.28658	-0.29241	0.0873095	-0.341736	0.674574	0.961557	0.942858	0.77015	0.0442524	0.0371943	0.663128	0.0207102
YP_001532406.1	NC_009952.1	RefSeq	CDS	1097007	1097243	-	gene1080	Dshi_1063	hypothetical protein	-0.198861	0.0824149	-0.0645475	0.0209075	-0.322401	-0.0542148	0.0302524	-0.0986052	0.451145	0.82683	0.903617	0.959099	0.0815617	0.83182	0.921104	0.723757
YP_001532407.1	NC_009952.1	RefSeq	CDS	1097236	1097727	-	gene1081	Dshi_1064	Holliday junction resolvase-like protein	-0.145658	0.15241	0.0609806	0.0403188	-0.00489995	0.00929346	0.177392	0.0628076	0.425192	0.44057	0.866391	0.880464	0.982412	0.966258	0.245337	0.751944
YP_001532408.1	NC_009952.1	RefSeq	CDS	1098107	1098376	+	gene1082	Dshi_1065	hypothetical protein	-0.454647	-0.0929103	-0.0910814	0.00469374	-0.434283	-0.226297	-0.0130368	-0.120693	0.20318	0.870681	0.901469	0.992819	0.108139	0.452509	0.978545	0.765327
YP_001532409.1	NC_009952.1	RefSeq	CDS	1098458	1098886	+	gene1083	Dshi_1066	hypothetical protein	0.00179409	-0.141491	-0.361892	-0.0443765	0.320296	0.00313102	0.0449941	-0.30379	0.998035	0.853494	0.62187	0.952128	0.396637	0.995027	0.939381	0.54783
YP_001532410.1	NC_009952.1	RefSeq	CDS	1099165	1099764	+	gene1084	Dshi_1067	superoxide dismutase	0.0105937	0.268688	0.179169	0.103535	-0.00144294	-0.163823	0.0289953	0.00786752	0.965241	0.126123	0.453458	0.642315	0.994906	0.268651	0.901515	0.971834
YP_001532411.1	NC_009952.1	RefSeq	CDS	1099844	1100293	-	gene1085	Dshi_1068	hypothetical protein	-0.19249	0.209735	-0.0913535	-0.181246	-0.192474	-0.271648	0.0396055	-0.157206	0.185814	0.156116	0.711923	0.203204	0.0976043	0.0108314	0.82445	0.234778
YP_001532412.1	NC_009952.1	RefSeq	CDS	1100355	1100849	+	gene1086	Dshi_1069	Fe-S metabolism associated SufE	-0.0532193	0.0352633	-0.0098931	-0.123142	-0.202144	-0.375573	-0.23178	-0.282564	0.834231	0.907758	0.985106	0.578564	0.186177	0.00506548	0.163936	0.065971
YP_001532413.1	NC_009952.1	RefSeq	CDS	1101037	1101669	-	gene1087	Dshi_1070	hypothetical protein	0.331038	0.447696	0.711513	0.479338	0.356966	0.324854	0.474717	-0.0618055	0.39041	0.218167	0.0097583	0.111702	0.20061	0.255978	0.100574	0.896895
YP_001532414.1	NC_009952.1	RefSeq	CDS	1101666	1102001	-	gene1088	Dshi_1071	hypothetical protein	-0.171658	0.388106	0.614285	0.328835	0.198402	0.16105	0.2833	0.0545397	0.633592	0.176434	0.00737828	0.222687	0.432164	0.53995	0.275699	0.883805
YP_001532415.1	NC_009952.1	RefSeq	CDS	1101982	1102200	-	gene1089	Dshi_1072	hypothetical protein	-0.234754	0.174907	0.438219	-0.012275	0.0184271	-0.0432384	0.113943	-0.228096	0.23707	0.426246	0.00239261	0.969729	0.936693	0.83182	0.561343	0.168225
YP_001532416.1	NC_009952.1	RefSeq	CDS	1102259	1103038	-	gene1090	Dshi_1073	methionine synthase	0.207616	0.398991	0.663153	0.453103	0.234573	0.178285	0.223568	-0.000157481	0.330835	0.0339075	1.33682e-05	0.00761538	0.170103	0.31877	0.247611	0.999246
YP_001532417.1	NC_009952.1	RefSeq	CDS	1103070	1104095	-	gene1091	Dshi_1074	methionine synthase I	0.15674	0.461068	0.655714	0.469536	0.152732	0.18133	0.223018	-0.0453099	0.470633	0.00413006	2.79399e-06	0.00211301	0.379525	0.269747	0.211176	0.859988
YP_001532418.1	NC_009952.1	RefSeq	CDS	1104398	1104712	-	gene1092	Dshi_1075	hypothetical protein	-0.106218	0.0790337	-0.130008	-0.0434349	-0.0123053	0.1042	0.160354	0.267083	0.45925	0.649351	0.428715	0.80869	0.936775	0.325503	0.137077	0.00305967
YP_001532419.1	NC_009952.1	RefSeq	CDS	1104888	1105649	+	gene1093	Dshi_1076	phosphoribosylaminoimidazolesuccinocarboxamide synthase	0.129489	-0.135436	-0.0144907	-0.0709773	-0.052469	-0.116414	-0.153035	-0.166753	0.321464	0.365318	0.965513	0.667072	0.684972	0.281784	0.184735	0.121285
YP_001532420.1	NC_009952.1	RefSeq	CDS	1105786	1106016	+	gene1094	Dshi_1077	phosphoribosylformylglycinamidine synthase	0.0110661	0.113803	-0.0303707	-0.0901775	-0.0297043	-0.0605524	-0.0153919	0.0681166	0.959059	0.558836	0.928703	0.621101	0.861433	0.682737	0.938664	0.695897
YP_001532421.1	NC_009952.1	RefSeq	CDS	1106016	1107053	+	gene1095	Dshi_1078	alcohol dehydrogenase zinc-binding domain-containing protein	0.0604598	0.176743	0.0622297	0.0219357	0.0564486	0.0806793	0.0188162	-0.00606011	0.717226	0.190578	0.801078	0.92519	0.660269	0.496319	0.910923	0.970409
YP_001532422.1	NC_009952.1	RefSeq	CDS	1107066	1107737	+	gene1096	Dshi_1079	phosphoribosylformylglycinamidine synthase I	0.0493445	-0.159856	-0.17378	-0.195195	-0.197337	-0.0563129	-0.178223	-0.041767	0.828126	0.427739	0.433991	0.236797	0.146369	0.738654	0.252887	0.849913
YP_001532423.1	NC_009952.1	RefSeq	CDS	1107811	1109568	+	gene1097	Dshi_1080	integral membrane sensor signal transduction histidine kinase	0.0465913	0.191242	0.102587	0.172055	0.173127	0.182985	0.143749	0.0896169	0.790404	0.144395	0.614883	0.162049	0.0885764	0.0623527	0.224343	0.511611
YP_001532424.1	NC_009952.1	RefSeq	CDS	1109596	1110921	+	gene1098	Dshi_1081	two component	-0.0687525	0.110199	0.00111022	0.0994786	0.123952	0.0966389	0.0512497	0.0538587	0.610832	0.39202	0.996581	0.395903	0.159469	0.296201	0.670332	0.668797
YP_001532425.1	NC_009952.1	RefSeq	CDS	1111025	1111882	-	gene1099	Dshi_1082	arginyl-tRNA-protein transferase	-0.0374205	-0.0661308	0.039416	0.118171	0.0869779	0.0913476	0.200742	0.0189542	0.813885	0.700168	0.875907	0.331287	0.407415	0.372458	0.0374396	0.905032
YP_001532426.1	NC_009952.1	RefSeq	CDS	1111953	1112393	-	gene1100	Dshi_1083	RDD domain-containing protein	-0.260353	-0.105974	-0.200418	-0.365842	-0.415743	-0.335377	-0.345886	-0.455624	0.406063	0.806723	0.643221	0.156583	0.0507818	0.126207	0.158658	0.0429692
YP_001532427.1	NC_009952.1	RefSeq	CDS	1112500	1112910	-	gene1101	Dshi_1084	hypothetical protein	-0.00931821	0.368827	0.19157	0.0698886	-0.0804472	-0.160044	0.335162	-0.496873	0.974859	0.0648329	0.534025	0.824452	0.714457	0.397741	0.0587977	0.00198219
YP_001532428.1	NC_009952.1	RefSeq	CDS	1113043	1113513	-	gene1102	Dshi_1085	YbaK%2Fprolyl-tRNA synthetase associated domain-containing protein	-0.039347	0.000608204	-0.177926	-0.211307	-0.277645	-0.260045	0.0437589	-0.104851	0.880451	0.99745	0.468013	0.232044	0.0460644	0.0616955	0.843675	0.603517
YP_001532429.1	NC_009952.1	RefSeq	CDS	1113620	1114048	+	gene1103	Dshi_1086	hypothetical protein	-0.554759	-0.73085	-0.699567	-0.673461	0.432034	2.79304	-0.953964	-0.891392	0.317866	0.178471	0.230117	0.156643	0.265813	4.74037e-29	0.0270249	0.0326368
YP_001532430.1	NC_009952.1	RefSeq	CDS	1114171	1115130	+	gene1104	Dshi_1087	TRAP transporter solute receptor	-0.223563	-0.153301	-0.0343833	0.136453	0.301651	0.303434	0.146932	0.346832	0.0263413	0.221209	0.89696	0.232098	0.00015046	9.77244e-05	0.151976	1.41747e-05
YP_001532431.1	NC_009952.1	RefSeq	CDS	1115143	1116930	+	gene1105	Dshi_1088	TRAP transporter	-0.2654	-0.306948	-0.0772345	0.0274105	0.227043	0.261535	0.0888414	0.380351	0.0903503	0.0425399	0.794005	0.922607	0.0541496	0.0195902	0.595289	0.000521499
YP_001532432.1	NC_009952.1	RefSeq	CDS	1117014	1118006	+	gene1106	Dshi_1089	TRAP dicarboxylate transporter subunit DctP	0.0750736	0.0477192	0.0952367	0.190645	0.156588	-0.0111121	0.226398	0.106011	0.65726	0.835174	0.6887	0.158265	0.17695	0.951841	0.0565866	0.463412
YP_001532433.1	NC_009952.1	RefSeq	CDS	1118068	1118565	+	gene1107	Dshi_1090	tripartite ATP-independent periplasmic transporter subunit DctQ	-0.154682	-0.211205	-0.0226328	0.120634	-0.0538223	-0.391676	-0.0110764	0.107279	0.575225	0.421577	0.966351	0.634146	0.820774	0.0159005	0.971866	0.651954
YP_001532434.1	NC_009952.1	RefSeq	CDS	1118562	1119836	+	gene1108	Dshi_1091	TRAP dicarboxylate transporter	-0.0447145	-0.105967	0.0435259	0.183174	0.0962286	-0.0659707	0.118407	0.270047	0.800634	0.525122	0.875381	0.117204	0.400488	0.595774	0.336395	0.00435655
YP_001532435.1	NC_009952.1	RefSeq	CDS	1119841	1120722	+	gene1109	Dshi_1092	carboxyvinyl-carboxyphosphonatephosphorylmutase	-0.173507	-0.243836	-0.0516147	0.020983	0.0176504	-0.246976	-0.061606	0.078294	0.369694	0.199277	0.89696	0.942761	0.934964	0.0695325	0.766063	0.702696
YP_001532436.1	NC_009952.1	RefSeq	CDS	1120783	1121310	+	gene1110	Dshi_1093	hypothetical protein	0.108936	0.11756	-0.249423	-0.273628	-0.42547	-0.0301121	-0.380447	-0.110745	0.65726	0.684601	0.320032	0.162049	0.00421681	0.897678	0.0232743	0.629941
YP_001532437.1	NC_009952.1	RefSeq	CDS	1121391	1122380	+	gene1111	Dshi_1094	transcriptional regulator	-0.075827	0.0280352	-0.0404373	0.0466257	0.217479	0.226699	-0.111487	0.0199608	0.675563	0.907758	0.901374	0.827737	0.0463031	0.0320911	0.450323	0.91842
YP_001532438.1	NC_009952.1	RefSeq	CDS	1122494	1124014	+	gene1112	Dshi_1095	aldehyde dehydrogenase	0.163539	-0.195613	0.210517	0.265707	0.731628	1.138	-0.262851	0.816565	0.646174	0.640747	0.663537	0.425012	0.000524841	6.42537e-09	0.37182	0.000121626
YP_001532439.1	NC_009952.1	RefSeq	CDS	1124071	1124751	-	gene1113	Dshi_1096	lipolytic protein	0.407013	0.55542	0.0513691	-0.341782	-0.668137	-0.654334	-0.151375	-0.974226	0.423624	0.247478	0.965513	0.535556	0.0882132	0.0949263	0.787935	0.0166875
YP_001532440.1	NC_009952.1	RefSeq	CDS	1124897	1125964	-	gene1114	Dshi_1097	hypothetical protein	-0.272912	-0.0936407	-0.528971	-0.150703	-0.333652	0.118689	-0.313548	0.20929	0.591925	0.889143	0.261065	0.780187	0.3322	0.75951	0.433528	0.619278
YP_001532441.1	NC_009952.1	RefSeq	CDS	1126077	1127306	+	gene1115	Dshi_1098	major facilitator superfamily protein	0.154813	0.0212559	-0.00384278	0.0140974	-0.0482883	-0.14978	0.0105448	-0.0989476	0.126644	0.907758	0.991	0.938698	0.654827	0.0728444	0.941244	0.336441
YP_001532442.1	NC_009952.1	RefSeq	CDS	1127361	1128023	+	gene1116	Dshi_1099	peptide methionine sulfoxide reductase	0.0364896	0.00830584	-0.0807108	-0.0497021	-0.108347	-0.0970785	-0.0758022	-0.278516	0.838607	0.972098	0.714079	0.785796	0.341093	0.399212	0.589161	0.00515656
YP_001532443.1	NC_009952.1	RefSeq	CDS	1128118	1128987	+	gene1117	Dshi_1100	ribosomal L11 methyltransferase	0.126431	-0.0754149	-0.0370459	-0.141768	-0.21712	-0.017695	-0.160878	-0.0971279	0.357519	0.684458	0.899756	0.27394	0.026337	0.904585	0.165441	0.465635
YP_001532444.1	NC_009952.1	RefSeq	CDS	1129052	1129375	+	gene1118	Dshi_1101	hypothetical protein	-0.142448	-0.128817	-0.12275	-0.316451	-0.191844	-0.144111	-0.262632	-0.274219	0.588435	0.672171	0.744872	0.105553	0.292439	0.452509	0.170829	0.135347
YP_001532445.1	NC_009952.1	RefSeq	CDS	1129452	1129649	-	gene1119	Dshi_1102	hypothetical protein	-0.196419	-0.255219	-0.856443	-1.27924	-1.26417	-0.972008	-0.220114	-0.721714	0.644915	0.597153	0.00396902	5.85439e-07	1.69113e-07	6.71332e-05	0.560087	0.00746255
YP_001532446.1	NC_009952.1	RefSeq	CDS	1129962	1130492	+	gene1120	Dshi_1103	Holliday junction resolvase	0.214102	0.0898157	-0.0552163	-0.0716714	-0.132733	-0.434525	-0.0128586	-0.0329021	0.156587	0.689506	0.87274	0.737097	0.334864	7.50141e-05	0.95002	0.876177
YP_001532447.1	NC_009952.1	RefSeq	CDS	1130489	1131163	+	gene1121	Dshi_1104	Holliday junction DNA helicase RuvA	0.20511	0.472001	-0.0286915	0.106315	-0.0132322	0.0146783	-0.0187492	0.251589	0.400644	0.0139018	0.962061	0.725895	0.961028	0.960115	0.9498	0.201856
YP_001532448.1	NC_009952.1	RefSeq	CDS	1131167	1132240	+	gene1122	Dshi_1105	Holliday junction DNA helicase RuvB	0.172578	0.194075	0.0365495	0.186176	0.0516429	0.00564077	0.109556	0.288263	0.135719	0.102378	0.892097	0.0827704	0.669913	0.972395	0.346269	0.000873549
YP_001532449.1	NC_009952.1	RefSeq	CDS	1132304	1132930	+	gene1123	Dshi_1106	hypothetical protein	0.0530733	0.0667381	-0.0887345	0.0712389	0.0616391	-0.0429784	-0.0760838	0.0811087	0.805766	0.786879	0.759777	0.737082	0.698532	0.79692	0.663907	0.648223
YP_001532450.1	NC_009952.1	RefSeq	CDS	1132927	1133337	+	gene1124	Dshi_1107	Pol-Pal system-associated acyl-CoA thioesterase	0.0678369	0.104055	0.0943479	0.000415342	0.0188766	-0.0126091	0.142684	0.134535	0.82408	0.748854	0.820569	0.999497	0.941014	0.963844	0.51104	0.552156
YP_001532451.1	NC_009952.1	RefSeq	CDS	1133433	1134107	+	gene1125	Dshi_1108	Tol-Pal system protein TolQ	0.0635588	0.0304707	0.0705855	0.0553308	0.161249	0.010049	0.01239	-0.050009	0.723226	0.900141	0.786172	0.776905	0.148321	0.956516	0.94574	0.769818
YP_001532452.1	NC_009952.1	RefSeq	CDS	1134195	1134599	+	gene1126	Dshi_1109	biopolymer transport TolR	0.153806	-0.00905307	-0.0143768	0.00985225	-0.038869	0.0394001	-0.0521225	0.0488287	0.34734	0.972318	0.974	0.96976	0.82473	0.813638	0.777737	0.806824
YP_001532453.1	NC_009952.1	RefSeq	CDS	1134607	1135662	+	gene1127	Dshi_1110	hypothetical protein	0.170595	0.0497588	0.0413843	0.0854336	0.0605813	0.163822	0.182899	0.144338	0.32826	0.856974	0.909804	0.684189	0.717503	0.220995	0.213518	0.353608
YP_001532454.1	NC_009952.1	RefSeq	CDS	1135659	1136999	+	gene1128	Dshi_1111	translocation protein TolB	-0.0617217	-0.0557133	-0.00376854	-0.00141556	0.0479777	0.038852	-0.234475	-0.0848387	0.646887	0.730543	0.991013	0.993857	0.653361	0.721024	0.00667712	0.441766
YP_001532455.1	NC_009952.1	RefSeq	CDS	1137066	1137593	+	gene1129	Dshi_1112	peptidoglycan-associated lipoprotein	0.0965218	0.204769	0.166386	0.196472	0.266891	0.0667776	0.00470685	0.0395074	0.516427	0.083967	0.233284	0.0700883	0.00183894	0.569686	0.979472	0.803869
YP_001532456.1	NC_009952.1	RefSeq	CDS	1137614	1138432	+	gene1130	Dshi_1113	Tol-Pal system protein YbgF	0.0389266	0.002297	0.0140091	0.0264652	-0.0338609	0.0956131	0.00101674	0.0770655	0.869215	0.995816	0.97561	0.928632	0.862299	0.549618	0.99494	0.698799
YP_001532457.1	NC_009952.1	RefSeq	CDS	1138429	1139682	+	gene1131	Dshi_1114	tRNA%28Ile%29-lysidine synthetase	-0.098673	-0.039165	-0.120246	-0.0306653	-0.135362	0.0146007	-0.0150199	-0.0348547	0.676936	0.902671	0.694685	0.924895	0.409415	0.951269	0.9498	0.88625
YP_001532458.1	NC_009952.1	RefSeq	CDS	1139764	1141680	+	gene1132	Dshi_1115	ATP-dependent metalloprotease FtsH	0.251198	0.0444543	0.0733337	-0.016258	-0.0278176	-0.0993933	-0.121166	-0.169399	0.0206529	0.833226	0.761296	0.941969	0.84994	0.383791	0.334611	0.122194
YP_001532459.1	NC_009952.1	RefSeq	CDS	1141820	1142431	+	gene1133	Dshi_1116	hypothetical protein	-0.000316812	-0.245476	-0.180919	-0.10661	0.0808184	0.0389265	-0.358773	-0.230112	0.998562	0.0450421	0.233607	0.476387	0.511388	0.775978	0.000304166	0.0262263
YP_001532460.1	NC_009952.1	RefSeq	CDS	1142513	1142929	-	gene1134	Dshi_1117	thioesterase superfamily protein	-0.0168158	-0.116673	-0.346359	-0.235787	-0.247612	-0.307822	-0.226326	-0.169356	0.961235	0.750469	0.196227	0.344282	0.215955	0.104951	0.325272	0.500787
YP_001532461.1	NC_009952.1	RefSeq	CDS	1142926	1143639	-	gene1135	Dshi_1118	hypothetical protein	-0.0344078	0.245934	-0.010208	-0.117382	-0.132102	-0.395063	0.0995624	-0.195393	0.908098	0.281862	0.986948	0.653886	0.492088	0.00841006	0.662805	0.312997
YP_001532462.1	NC_009952.1	RefSeq	CDS	1143663	1146086	-	gene1136	Dshi_1119	DEAD%2FDEAH box helicase	0.376329	0.344308	0.237563	0.0810407	-0.10384	0.0612718	0.298923	-0.0730834	0.00270425	0.00805404	0.145634	0.687947	0.47329	0.691715	0.0155447	0.693006
YP_001532463.1	NC_009952.1	RefSeq	CDS	1146135	1147442	-	gene1137	Dshi_1120	hypothetical protein	0.272815	-0.00827674	-0.0803466	-0.034037	1.24927	3.38323	-0.0712023	-0.08607	0.110803	0.977345	0.8322	0.916583	5.4509e-30	4.00328e-214	0.738231	0.694841
YP_001532464.1	NC_009952.1	RefSeq	CDS	1147479	1147988	-	gene1138	Dshi_1121	peptidase A24A prepilin type IV	0.104165	-0.210491	-0.0996094	-0.104134	0.121858	0.188298	-0.198913	-0.0617617	0.624702	0.282032	0.745072	0.621463	0.427519	0.169616	0.207286	0.769818
YP_001532465.1	NC_009952.1	RefSeq	CDS	1147996	1148847	-	gene1139	Dshi_1122	hypothetical protein	0.421515	0.0362564	0.12232	0.236326	0.241318	0.301163	0.0829132	0.17097	4.9613e-06	0.864439	0.48497	0.0290013	0.00950681	0.000538106	0.536883	0.105175
YP_001532466.1	NC_009952.1	RefSeq	CDS	1148895	1149425	-	gene1140	Dshi_1123	hypothetical protein	0.498301	0.249838	0.143515	0.216172	0.337301	0.263654	0.333629	0.182257	0.000348332	0.196576	0.626343	0.237339	0.0130923	0.0584515	0.0270249	0.277252
YP_001532467.1	NC_009952.1	RefSeq	CDS	1149478	1150473	-	gene1141	Dshi_1124	type II secretion system protein	-0.0846212	0.0348247	0.20181	0.162832	0.649494	2.10024	-0.0494301	-0.173265	0.732481	0.910678	0.384932	0.415807	3.1279e-08	4.07809e-89	0.829879	0.329437
YP_001532468.1	NC_009952.1	RefSeq	CDS	1150478	1151446	-	gene1142	Dshi_1125	type II secretion system protein	0.308386	0.0796254	0.0685051	0.0769642	1.18276	3.47596	-0.171408	0.109767	0.386692	0.888554	0.927147	0.882892	1.16103e-09	2.04354e-94	0.638899	0.790426
YP_001532469.1	NC_009952.1	RefSeq	CDS	1151449	1152903	-	gene1143	Dshi_1126	type II secretion system protein E	0.338007	0.183093	0.064657	0.148312	1.60851	3.98906	-0.0847815	-0.296829	0.230453	0.643023	0.917892	0.680166	9.53013e-24	1.60586e-151	0.805108	0.26425
YP_001532470.1	NC_009952.1	RefSeq	CDS	1152923	1154230	-	gene1144	Dshi_1127	response regulator receiver protein	0.218725	-0.106505	-0.140851	-0.101394	0.932388	3.22036	-0.305522	-0.218279	0.359501	0.759791	0.710982	0.739824	5.65147e-12	2.31737e-151	0.126575	0.303244
YP_001532471.1	NC_009952.1	RefSeq	CDS	1154427	1155065	-	gene1145	Dshi_1128	OmpA%2FMotB domain-containing protein	0.274372	0.142754	0.176558	0.126898	0.335224	0.368701	0.0831238	0.0908194	0.0223103	0.394961	0.316122	0.425511	0.000914924	0.000152136	0.592079	0.554599
YP_001532472.1	NC_009952.1	RefSeq	CDS	1155070	1156494	-	gene1146	Dshi_1129	type II and III secretion system protein	0.325047	0.113908	0.288008	0.318874	0.434089	0.368701	0.103886	0.10362	0.00300033	0.516084	0.0191474	0.00377971	3.259e-06	8.22359e-05	0.464801	0.464061
YP_001532473.1	NC_009952.1	RefSeq	CDS	1156688	1157530	-	gene1147	Dshi_1130	SAF domain-containing protein	0.0357339	-0.315115	-0.135281	-0.354394	-0.138898	1.09937	-0.198408	0.0114195	0.94609	0.464223	0.85495	0.324255	0.689897	1.24571e-07	0.594034	0.979809
YP_001532474.1	NC_009952.1	RefSeq	CDS	1157706	1157918	-	gene1148	Dshi_1131	hypothetical protein	0.244542	0.248724	0.100722	-0.00525074	0.323106	1.85092	0.43953	0.0317898	0.342642	0.388482	0.845293	0.990527	0.0911411	6.28779e-37	0.0264866	0.921739
YP_001532475.1	NC_009952.1	RefSeq	CDS	1158153	1158365	-	gene1149	Dshi_1132	hypothetical protein	0.215148	0.173324	0.0390266	0.0643627	0.27199	1.97945	0.337181	-0.00542886	0.438723	0.619644	0.947002	0.874801	0.188073	7.55396e-38	0.124315	0.986204
YP_001532476.1	NC_009952.1	RefSeq	CDS	1158693	1159541	+	gene1150	Dshi_1133	lytic transglycosylase catalytic subunit	0.0627556	0.0521455	0.00160797	-0.0536777	-0.152782	-0.170668	0.102552	-0.0514143	0.687106	0.787702	0.996581	0.751161	0.124053	0.0740105	0.400741	0.727853
YP_001532477.1	NC_009952.1	RefSeq	CDS	1159632	1160258	-	gene1151	Dshi_1134	3-oxoacid CoA-transferase subunit B	0.0589642	-0.0386133	0.114188	0.0871302	0.118021	0.0352457	-0.0348352	-0.0108427	0.668164	0.833226	0.454814	0.502671	0.207718	0.761353	0.797988	0.942527
YP_001532478.1	NC_009952.1	RefSeq	CDS	1160285	1161301	-	gene1152	Dshi_1135	putative signal transduction histidine kinase	0.0424147	-0.0586775	0.0354618	-0.000539905	-0.0103441	0.0238174	-0.120815	-0.00288682	0.790943	0.75122	0.899416	0.99843	0.942796	0.859421	0.293036	0.986204
YP_001532479.1	NC_009952.1	RefSeq	CDS	1161319	1162014	-	gene1153	Dshi_1136	3-oxoacid CoA-transferase subunit A	0.0616435	-0.0492723	0.0315601	0.0185403	0.0722375	0.00714177	-0.28948	-0.198723	0.742602	0.840469	0.927206	0.941969	0.623478	0.971854	0.0165949	0.110393
YP_001532480.1	NC_009952.1	RefSeq	CDS	1162114	1164816	-	gene1154	Dshi_1137	DNA topoisomerase I	0.0562879	0.170326	0.0547357	0.0208709	0.143245	0.249293	0.12662	-0.0688858	0.734177	0.225311	0.841624	0.928632	0.183135	0.00744441	0.310539	0.639415
YP_001532481.1	NC_009952.1	RefSeq	CDS	1165063	1166202	-	gene1155	Dshi_1138	DNA protecting protein DprA	-0.216647	-0.1139	-0.114362	0.0970463	3.19671	4.70857	-0.118338	-0.212254	0.671794	0.860194	0.892097	0.862875	2.9029e-89	4.36252e-229	0.79395	0.626419
YP_001532482.1	NC_009952.1	RefSeq	CDS	1166474	1167895	-	gene1156	Dshi_1139	peptidase U62 modulator of DNA gyrase	0.206995	0.145662	0.078659	0.0171995	-0.122181	-0.0705674	-0.175705	-0.204865	0.121302	0.384545	0.764031	0.942761	0.324983	0.609865	0.172095	0.0862435
YP_001532483.1	NC_009952.1	RefSeq	CDS	1168156	1168968	+	gene1157	Dshi_1140	cytochrome c oxidase subunit II	-0.107476	-0.0633647	-0.0323504	-0.0155835	0.303162	0.402667	-0.117832	0.339782	0.4407	0.743091	0.910992	0.943539	0.00078881	2.05041e-06	0.342709	0.000186324
YP_001532484.1	NC_009952.1	RefSeq	CDS	1168989	1169975	+	gene1158	Dshi_1141	protoheme IX farnesyltransferase	0.0810516	0.0270789	0.0751796	0.0585635	0.266816	0.30439	-0.0129781	0.253138	0.613309	0.907758	0.767593	0.757767	0.00691397	0.00121441	0.941784	0.0147494
YP_001532485.1	NC_009952.1	RefSeq	CDS	1169979	1170164	+	gene1159	Dshi_1142	hypothetical protein	-0.010832	0.0803348	0.0228674	0.0458502	0.243991	0.314831	0.0523163	0.207762	0.953533	0.657951	0.940179	0.806165	0.00911417	0.000301374	0.719334	0.0410222
YP_001532486.1	NC_009952.1	RefSeq	CDS	1170161	1170772	+	gene1160	Dshi_1143	cytochrome C oxidase assembly protein	-0.0535838	0.119378	0.0600744	0.0658977	0.165726	0.221076	0.0113957	0.126759	0.805766	0.597153	0.869117	0.780187	0.236963	0.0838806	0.958268	0.450549
YP_001532487.1	NC_009952.1	RefSeq	CDS	1170794	1171600	+	gene1161	Dshi_1144	cytochrome c oxidase subunit III	0.0292403	0.0554246	0.0846791	0.0521221	0.259928	0.325173	0.00122377	0.286616	0.88554	0.814554	0.754231	0.811144	0.0183633	0.00156466	0.993546	0.0107708
YP_001532488.1	NC_009952.1	RefSeq	CDS	1171698	1172399	+	gene1162	Dshi_1145	hypothetical protein	0.0394899	0.11228	0.0134111	-0.0357045	0.0687547	0.202751	-0.0155796	0.207524	0.813885	0.453967	0.966351	0.852522	0.561526	0.0249131	0.923974	0.0325337
YP_001532489.1	NC_009952.1	RefSeq	CDS	1172413	1173804	+	gene1163	Dshi_1146	threonine synthase	-0.0866685	0.0918666	-0.0521052	-0.114383	-0.0359208	-0.0328804	0.0454447	-0.0838288	0.587978	0.620396	0.85938	0.449715	0.809958	0.820611	0.775373	0.565222
YP_001532490.1	NC_009952.1	RefSeq	CDS	1173801	1175081	+	gene1164	Dshi_1147	processing peptidase	0.0102645	0.102823	-0.0041606	-0.0533135	-0.0552077	0.0191094	0.0130908	-0.0714688	0.947905	0.396704	0.991	0.697254	0.580783	0.869972	0.923316	0.514459
YP_001532491.1	NC_009952.1	RefSeq	CDS	1175081	1175665	+	gene1165	Dshi_1148	N-acetyltransferase GCN5	0.17736	0.0736698	0.115027	0.0387863	-0.00971824	0.155475	0.189107	0.0830593	0.216592	0.729518	0.605092	0.860271	0.956756	0.178872	0.126575	0.602553
YP_001532492.1	NC_009952.1	RefSeq	CDS	1175811	1176419	-	gene1166	Dshi_1149	translation initiation factor IF-3	0.275062	0.0792699	0.228803	0.221811	0.246021	0.158538	0.070057	-0.0473781	0.0620415	0.758606	0.243937	0.174967	0.0604058	0.26348	0.714902	0.828315
YP_001532493.1	NC_009952.1	RefSeq	CDS	1176572	1177432	-	gene1167	Dshi_1150	ferredoxin--NADP%28%2B%29 reductase	0.358352	0.0115008	-0.0482895	-0.0894376	-0.479622	-0.312135	-0.137181	-0.346053	0.0795992	0.974767	0.928355	0.78661	0.00423227	0.0796111	0.582588	0.0658492
YP_001532494.1	NC_009952.1	RefSeq	CDS	1177500	1177916	-	gene1168	Dshi_1151	hypothetical protein	0.415979	0.0467854	-0.0474302	-0.00938409	-0.706837	-0.433454	-0.239362	-0.528732	0.448613	0.961521	0.972974	0.991466	0.0742911	0.315734	0.668057	0.244592
YP_001532495.1	NC_009952.1	RefSeq	CDS	1177913	1178668	-	gene1169	Dshi_1152	phosphoadenosine phosphosulfate reductase	0.493547	0.205805	0.128701	0.0368429	-0.518806	-0.346901	-0.0520292	-0.395848	0.257449	0.761029	0.899756	0.961873	0.152547	0.372186	0.93047	0.349858
YP_001532496.1	NC_009952.1	RefSeq	CDS	1178658	1180325	-	gene1170	Dshi_1153	nitrite%2Fsulfite reductase hemoprotein beta-component ferrodoxin domain-containing protein	0.535798	0.0215714	-0.0311725	-0.0536988	-0.614198	-0.528655	-0.197598	-0.543969	0.0497036	0.970412	0.97117	0.92519	0.0083057	0.0231874	0.560087	0.0286691
YP_001532497.1	NC_009952.1	RefSeq	CDS	1180350	1180655	-	gene1171	Dshi_1154	hypothetical protein	0.496898	0.0635706	-0.189753	-0.108449	-0.748958	-0.523529	-0.360122	-0.565675	0.0463426	0.899348	0.700786	0.796083	0.000233248	0.0129233	0.166288	0.0107623
YP_001532498.1	NC_009952.1	RefSeq	CDS	1180655	1182040	-	gene1172	Dshi_1155	uroporphyrin-III C-methyltransferase	0.35125	-0.0435545	-0.331137	-0.340681	-0.933934	-0.6796	-0.400866	-0.546458	0.125242	0.916975	0.258581	0.154958	2.13304e-08	6.35592e-05	0.0573769	0.00317949
YP_001532499.1	NC_009952.1	RefSeq	CDS	1182178	1182645	+	gene1173	Dshi_1156	transcriptional regulator	0.172028	-0.277438	-0.442782	-0.372671	-0.802748	-0.509135	-0.56336	-0.290676	0.493381	0.262939	0.0303539	0.0603265	1.00987e-07	0.00110569	0.00101091	0.121285
YP_001532500.1	NC_009952.1	RefSeq	CDS	1182730	1184175	-	gene1174	Dshi_1157	hypothetical protein	-0.0471929	0.0600223	-0.0397261	0.0234203	-0.0339511	0.113689	0.124288	0.13054	0.833614	0.813527	0.910992	0.931987	0.84909	0.413297	0.431213	0.398847
YP_001532501.1	NC_009952.1	RefSeq	CDS	1184225	1185181	-	gene1175	Dshi_1158	inosine%2Furidine-preferring nucleoside hydrolase	0.0226443	-0.0702593	-0.0652849	0.0690783	-0.0371515	-0.0619553	0.0245124	0.0305588	0.944357	0.840753	0.887797	0.819879	0.878971	0.777439	0.930406	0.91485
YP_001532502.1	NC_009952.1	RefSeq	CDS	1185626	1186144	+	gene1176	Dshi_1159	hypothetical protein	-0.657761	-0.214042	-0.445958	-0.749021	-0.241272	0.474921	-0.387142	-0.0852299	0.465476	0.861673	0.726136	0.340842	0.752799	0.446354	0.630502	0.930097
YP_001532503.1	NC_009952.1	RefSeq	CDS	1186149	1186988	-	gene1177	Dshi_1160	MazG family protein	-0.125628	-0.000707917	-0.0344146	0.00866902	0.107242	-0.0672385	0.112089	0.12926	0.632289	0.99745	0.942858	0.979752	0.577725	0.747669	0.604243	0.550978
YP_001532504.1	NC_009952.1	RefSeq	CDS	1187053	1188213	+	gene1178	Dshi_1161	amidohydrolase	0.148212	0.389618	0.0387673	0.0570578	-0.0389372	-0.0714189	0.0142278	-0.36617	0.499368	0.0197379	0.928703	0.846979	0.859861	0.712581	0.955795	0.0142023
YP_001532505.1	NC_009952.1	RefSeq	CDS	1188220	1191789	-	gene1179	Dshi_1162	acriflavin resistance protein	0.410675	0.485048	0.486927	0.479075	0.411651	0.367594	0.0609747	-0.0542543	2.22874e-07	1.24472e-10	8.22626e-11	1.74334e-10	1.91277e-08	5.13738e-07	0.613703	0.676087
YP_001532506.1	NC_009952.1	RefSeq	CDS	1191786	1192937	-	gene1180	Dshi_1163	efflux transporter	0.511667	0.473864	0.47238	0.388562	0.231773	0.190847	0.00372753	-0.052634	1.40819e-10	1.13434e-09	6.04125e-10	9.69491e-07	0.00513721	0.0242022	0.983616	0.705381
YP_001532507.1	NC_009952.1	RefSeq	CDS	1193168	1193821	+	gene1181	Dshi_1164	hypothetical protein	-0.0980256	0.256275	-0.16835	-0.00262877	0.0502857	0.122512	-0.0472643	0.163476	0.644654	0.152785	0.494778	0.992819	0.795631	0.437411	0.829274	0.319502
YP_001532508.1	NC_009952.1	RefSeq	CDS	1193808	1195160	+	gene1182	Dshi_1165	pyrrolo-quinoline quinone	-0.161634	-0.00452987	-0.0750165	-0.216197	-0.300909	-0.200847	-0.00230979	0.0473733	0.460409	0.989994	0.85938	0.269496	0.044051	0.210936	0.991531	0.851185
YP_001532509.1	NC_009952.1	RefSeq	CDS	1195258	1196730	+	gene1183	Dshi_1166	GTP-binding protein EngA	-0.0393864	0.0624182	-0.109055	-0.141938	-0.257899	-0.164982	-0.0780177	-0.263487	0.794327	0.701942	0.48497	0.197515	0.00132969	0.0538606	0.508587	0.00150363
YP_001532510.1	NC_009952.1	RefSeq	CDS	1196727	1198073	-	gene1184	Dshi_1167	peptidase M48 Ste24p	-0.287	-0.0905857	-0.0406351	-0.00292442	-0.170628	-0.105981	0.153682	-0.0905409	0.0973488	0.722513	0.915179	0.99191	0.238172	0.505344	0.332372	0.642481
YP_001532511.1	NC_009952.1	RefSeq	CDS	1198126	1199301	+	gene1185	Dshi_1168	class I%2FII aminotransferase	-0.0772491	-0.013653	-0.0634254	-0.00501273	-0.0579238	-0.0556813	0.0764313	-0.0366157	0.7411	0.9695	0.869117	0.987082	0.75404	0.759005	0.697026	0.876177
YP_001532512.1	NC_009952.1	RefSeq	CDS	1199349	1200617	+	gene1186	Dshi_1169	N-acetylmuramoyl-L-alanine amidase	-0.055839	-0.0256575	-0.0701018	-0.052606	-0.160787	-0.148977	0.0241841	-0.10199	0.756496	0.909701	0.779715	0.782251	0.143505	0.179013	0.889606	0.465148
YP_001532513.1	NC_009952.1	RefSeq	CDS	1200611	1201234	-	gene1187	Dshi_1170	type 11 methyltransferase	0.0369336	-0.0423919	-0.423262	-0.289314	-0.227868	-0.159387	-0.240016	-0.00566839	0.967142	0.971977	0.703729	0.742049	0.734154	0.819101	0.749639	0.993716
YP_001532514.1	NC_009952.1	RefSeq	CDS	1201406	1203928	+	gene1188	Dshi_1171	penicillin-binding protein	-0.173003	0.064726	-0.0192081	-0.0166836	0.0464658	0.0027846	0.0976319	0.0437638	0.170081	0.745342	0.95233	0.940686	0.734154	0.987561	0.470386	0.791671
YP_001532515.1	NC_009952.1	RefSeq	CDS	1204202	1205329	+	gene1189	Dshi_1172	peptide chain release factor 2	-0.0247515	-0.0661006	-0.125383	-0.167921	-0.120872	-0.0632061	-0.10415	-0.125798	0.862558	0.656658	0.328296	0.0752841	0.156787	0.515802	0.29396	0.165754
YP_001532516.1	NC_009952.1	RefSeq	CDS	1205414	1206421	+	gene1190	Dshi_1173	NMT1%2FTHI5 like domain-containing protein	-0.0140327	-0.166417	-0.136483	-0.353359	-0.389459	-0.331297	-0.363749	-0.270575	0.970437	0.66018	0.779668	0.160226	0.0613443	0.120512	0.123043	0.271755
YP_001532517.1	NC_009952.1	RefSeq	CDS	1206505	1207314	+	gene1191	Dshi_1174	hypothetical protein	-0.183844	-0.105035	0.0350501	-0.0102435	0.0476776	0.0560716	-0.333952	0.113594	0.386692	0.701668	0.933408	0.974081	0.816444	0.769186	0.0339639	0.570616
YP_001532518.1	NC_009952.1	RefSeq	CDS	1207399	1207956	-	gene1192	Dshi_1175	hypothetical protein	-0.132166	-0.0308072	-0.102142	-0.128434	-0.296366	-0.159933	-0.0964812	-0.0682596	0.411151	0.906031	0.687601	0.452684	0.00732245	0.19646	0.549529	0.700399
YP_001532519.1	NC_009952.1	RefSeq	CDS	1207946	1209274	-	gene1193	Dshi_1176	peptidase M23B	0.0464716	0.105456	-0.0665917	-0.023609	-0.059902	-0.0143754	0.0755503	0.000581367	0.776848	0.50984	0.779668	0.916583	0.631887	0.924004	0.581452	0.997548
YP_001532520.1	NC_009952.1	RefSeq	CDS	1209449	1210306	-	gene1194	Dshi_1177	hypothetical protein	-0.0599541	0.0853327	0.0274549	0.0471582	-0.010675	-0.0522268	0.0895364	-0.0848387	0.724589	0.646077	0.928406	0.806106	0.946276	0.692112	0.516628	0.552543
YP_001532521.1	NC_009952.1	RefSeq	CDS	1210336	1210797	-	gene1195	Dshi_1178	alkyl hydroperoxide reductase	0.307649	0.25517	0.0770898	-0.186501	-0.501615	-1.18031	-0.269847	-0.60774	0.0133749	0.0725875	0.7817	0.204464	9.44793e-07	1.31027e-32	0.0301578	3.54511e-09
YP_001532522.1	NC_009952.1	RefSeq	CDS	1210889	1214206	+	gene1196	Dshi_1179	hypothetical protein	-0.0672195	0.171665	-0.0168536	0.0096628	-0.212067	0.0778929	0.13178	0.116965	0.815545	0.501926	0.97561	0.97763	0.225743	0.704154	0.539784	0.608281
YP_001532523.1	NC_009952.1	RefSeq	CDS	1214235	1215296	+	gene1197	Dshi_1180	S-adenosylmethionine--tRNA ribosyltransferase-isomerase	-0.121782	0.022026	-0.128396	-0.169391	-0.315748	-0.164942	0.0617866	-0.154099	0.577983	0.946361	0.656943	0.374379	0.0191708	0.278195	0.769082	0.377439
YP_001532524.1	NC_009952.1	RefSeq	CDS	1215344	1216738	-	gene1198	Dshi_1181	hypothetical protein	0.0530806	0.0608965	0.0440574	0.191249	0.0644806	0.22252	-0.0622166	0.177719	0.798019	0.80159	0.899756	0.190042	0.674217	0.0513665	0.720798	0.180174
YP_001532525.1	NC_009952.1	RefSeq	CDS	1216936	1218159	+	gene1199	Dshi_1182	5-aminolevulinate synthase	-0.0328014	-0.0633971	-0.0642179	0.0194181	0.244477	0.361401	-0.0888007	0.288616	0.878991	0.79744	0.845852	0.942299	0.0412183	0.000832487	0.600712	0.0163878
YP_001532526.1	NC_009952.1	RefSeq	CDS	1218363	1219592	+	gene1200	Dshi_1183	hypothetical protein	-0.0662146	-0.00572426	-0.0941331	-0.104495	-0.169777	-0.184576	0.0314777	0.00200297	0.672291	0.977345	0.644399	0.46894	0.0923141	0.0566207	0.843675	0.988525
YP_001532527.1	NC_009952.1	RefSeq	CDS	1219665	1220816	+	gene1201	Dshi_1184	4-hydroxy-3-methylbut-2-en-1-yl diphosphate synthase	-0.00295401	0.0316136	0.0470231	0.041908	0.0687804	-0.104004	-0.0581289	-0.157877	0.983843	0.85181	0.810693	0.766552	0.456332	0.215317	0.594034	0.0566842
YP_001532528.1	NC_009952.1	RefSeq	CDS	1220983	1221825	-	gene1202	Dshi_1185	dimethyladenosine transferase	0.0732536	0.0686947	0.025597	-0.0294465	-0.0722027	-0.0218276	0.0103752	-0.0368258	0.689717	0.74939	0.936685	0.898526	0.599943	0.893188	0.955795	0.843002
YP_001532529.1	NC_009952.1	RefSeq	CDS	1221827	1222810	-	gene1203	Dshi_1186	4-hydroxythreonine-4-phosphate dehydrogenase	-0.060956	0.0135743	-0.00740887	-0.0213285	-0.125425	-0.192261	-0.0237973	0.00942712	0.721195	0.957405	0.983096	0.927308	0.260537	0.0542985	0.888975	0.955372
YP_001532530.1	NC_009952.1	RefSeq	CDS	1222807	1224003	-	gene1204	Dshi_1187	SurA domain-containing protein	-0.262815	-0.101644	-0.136963	-0.0904984	-0.228282	-0.17204	-0.162267	-0.126163	0.0343397	0.597818	0.477433	0.596544	0.032883	0.123768	0.206017	0.349013
YP_001532531.1	NC_009952.1	RefSeq	CDS	1224020	1226170	-	gene1205	Dshi_1188	organic solvent tolerance protein	-0.0443326	0.0775517	0.0575215	0.0832797	-0.0286031	0.0392269	0.0442913	0.077993	0.727053	0.535486	0.7352	0.437674	0.787552	0.68343	0.680655	0.419132
YP_001532532.1	NC_009952.1	RefSeq	CDS	1226167	1227264	-	gene1206	Dshi_1189	YjgP%2FYjgQ family permease	0.0669388	0.0998669	0.0337984	0.179408	0.0210632	0.0692655	0.0828565	0.0638076	0.747684	0.657972	0.926774	0.253358	0.915238	0.660571	0.632167	0.740829
YP_001532533.1	NC_009952.1	RefSeq	CDS	1227261	1228403	-	gene1207	Dshi_1190	YjgP%2FYjgQ family permease	-0.0237623	0.0276573	0.199052	0.138294	0.106076	0.03425	-0.02427	-0.0189321	0.933602	0.930951	0.401496	0.518308	0.546999	0.869972	0.921104	0.937396
YP_001532534.1	NC_009952.1	RefSeq	CDS	1228563	1230029	+	gene1208	Dshi_1191	leucyl aminopeptidase	0.062967	0.0811724	0.125973	0.100137	0.00675399	-0.0304946	-0.0919186	-0.0482071	0.672668	0.625822	0.419366	0.452254	0.961989	0.813638	0.454078	0.739823
YP_001532535.1	NC_009952.1	RefSeq	CDS	1230035	1230490	+	gene1209	Dshi_1192	DNA polymerase III subunit chi	0.21598	0.0328769	-0.185349	-0.257389	-0.443198	-0.324743	-0.372052	-0.443528	0.583093	0.959251	0.755105	0.4868	0.0929719	0.241007	0.2207	0.119371
YP_001532536.1	NC_009952.1	RefSeq	CDS	1230737	1231909	-	gene1210	Dshi_1193	cytochrome P450	-0.35619	-0.409119	-0.150649	-0.0170886	0.0504807	0.0732595	-0.113803	-0.038968	0.00243576	0.000236824	0.409718	0.942328	0.724987	0.582396	0.421324	0.831722
YP_001532537.1	NC_009952.1	RefSeq	CDS	1231911	1234142	-	gene1211	Dshi_1194	TRAP transporter	-0.0054021	-0.114974	0.223727	0.365822	0.339187	0.274872	-0.111585	0.0155066	0.977403	0.545197	0.161827	0.00132558	0.00112986	0.00923138	0.460509	0.9347
YP_001532538.1	NC_009952.1	RefSeq	CDS	1234239	1235231	-	gene1212	Dshi_1195	TRAP transporter solute receptor	-0.21585	-0.258971	0.135339	0.33035	0.288523	0.0638149	-0.129404	0.127305	0.0558861	0.024339	0.433253	0.000895652	0.00176799	0.609865	0.291773	0.28328
YP_001532539.1	NC_009952.1	RefSeq	CDS	1235704	1237050	-	gene1213	Dshi_1196	two component%2C sigma-54 specific%2C transcriptional regulator	-0.132887	0.062838	-0.0573074	0.048479	-0.0929579	-0.04934	0.0535488	0.131418	0.535568	0.820098	0.875381	0.850753	0.57099	0.782181	0.790902	0.441766
YP_001532540.1	NC_009952.1	RefSeq	CDS	1237047	1238915	-	gene1214	Dshi_1197	integral membrane sensor signal transduction histidine kinase	-0.00125171	0.0507293	0.0438733	-0.112388	-0.122722	-0.179063	-0.0361721	0.090584	0.997197	0.895354	0.930323	0.702237	0.566897	0.36237	0.902539	0.732549
YP_001532541.1	NC_009952.1	RefSeq	CDS	1238964	1239965	-	gene1215	Dshi_1198	beta-lactamase	0.163612	0.188969	-0.308837	-0.198759	-0.965065	-1.35315	-0.314321	-0.634072	0.763441	0.754432	0.637389	0.708921	0.00307603	4.11205e-05	0.458657	0.0821011
YP_001532542.1	NC_009952.1	RefSeq	CDS	1240118	1240912	+	gene1216	Dshi_1199	inositol-phosphate phosphatase	0.0377074	0.0261486	-0.0623932	-0.166173	-0.112654	-0.173799	-0.0971052	-0.164094	0.802507	0.892763	0.761778	0.105814	0.233128	0.0380932	0.378013	0.0755726
YP_001532543.1	NC_009952.1	RefSeq	CDS	1240915	1241691	-	gene1217	Dshi_1200	rhomboid family protein	-0.00454354	-0.0258991	0.0771191	-0.253825	-0.324904	-0.0556619	-0.482904	-0.119907	0.99296	0.971977	0.928703	0.589037	0.348537	0.901103	0.181033	0.811845
YP_001532544.1	NC_009952.1	RefSeq	CDS	1241780	1242331	+	gene1218	Dshi_1201	hypothetical protein	-0.159565	-0.111438	0.0320184	-0.134647	-0.184671	-0.0667687	-0.0359406	0.0443352	0.625069	0.784926	0.962061	0.687985	0.434366	0.809597	0.914622	0.896722
YP_001532545.1	NC_009952.1	RefSeq	CDS	1242487	1243116	-	gene1220	Dshi_1202	heat shock protein DnaJ domain-containing protein	0.0206688	0.0788537	0.0261272	-0.0868384	-0.15499	-0.325693	0.0608406	-0.0994647	0.92418	0.717807	0.941827	0.644854	0.214237	0.00194017	0.718836	0.530075
YP_001532546.1	NC_009952.1	RefSeq	CDS	1243189	1243446	+	gene1221	Dshi_1203	BolA family protein	-0.287952	0.0794694	-0.181391	0.0260535	-0.0365581	-0.154251	-0.0223132	-0.0819152	0.0302216	0.727024	0.341717	0.925338	0.833984	0.228793	0.911532	0.637403
YP_001532547.1	NC_009952.1	RefSeq	CDS	1243456	1243872	-	gene1222	Dshi_1204	hypothetical protein	-0.32428	-0.113355	-0.320732	-0.300477	-0.388685	-0.348605	-0.193039	-0.297519	0.400644	0.835174	0.48497	0.408067	0.157472	0.212797	0.590239	0.363967
YP_001532548.1	NC_009952.1	RefSeq	CDS	1244215	1244763	+	gene1223	Dshi_1205	hypothetical protein	0.237217	0.286396	0.117185	0.110269	-0.776918	-2.56866	0.642126	0.0234355	0.0817521	0.0421794	0.633968	0.545255	3.47749e-15	2.38765e-146	1.29006e-09	0.909926
YP_001532549.1	NC_009952.1	RefSeq	CDS	1245054	1245302	-	gene1224	Dshi_1206	hypothetical protein	0.0705397	0.435188	0.162471	0.269934	0.821452	0.339745	0.829043	-0.137106	0.861465	0.153994	0.773144	0.41427	6.88506e-05	0.158565	0.000202685	0.697806
YP_001532550.1	NC_009952.1	RefSeq	CDS	1245310	1246827	-	gene1225	Dshi_1207	aspartyl%2Fglutamyl-tRNA amidotransferase subunit B	-0.104202	-0.0236412	-0.0588484	-0.0485673	-0.0988333	-0.021154	-0.00819427	-0.00597865	0.37836	0.90294	0.779715	0.757767	0.309707	0.867774	0.956407	0.966498
YP_001532551.1	NC_009952.1	RefSeq	CDS	1247009	1247605	+	gene1226	Dshi_1208	hypothetical protein	-0.356977	0.261141	-0.0902185	0.198133	0.179064	0.252321	0.0260276	0.159298	0.235909	0.433066	0.88522	0.543049	0.48892	0.284201	0.94297	0.609384
YP_001532552.1	NC_009952.1	RefSeq	CDS	1247697	1248803	+	gene1227	Dshi_1209	putative integral membrane sensor protein	0.0527971	-0.106801	-0.229685	0.095815	0.130859	0.126491	0.174527	0.440544	0.880451	0.779542	0.504686	0.774789	0.564595	0.579762	0.472879	0.0136827
YP_001532553.1	NC_009952.1	RefSeq	CDS	1249012	1249866	+	gene1228	Dshi_1210	molybdopterin dehydrogenase FAD-binding	-0.498731	0.49613	0.279447	-0.0690169	0.0722805	-0.697447	-0.142156	-0.184946	0.65726	0.646532	0.870611	0.960963	0.9408	0.366923	0.895069	0.868014
YP_001532554.1	NC_009952.1	RefSeq	CDS	1249879	1250370	+	gene1229	Dshi_1211	%282Fe-2S%29-binding domain-containing protein	0.862852	1.1257	0.404695	0.753854	0.14708	0.571388	0.868481	0.505442	0.582893	0.431215	0.887797	0.61935	0.929347	0.65192	0.494658	0.747972
YP_001532555.1	NC_009952.1	RefSeq	CDS	1250367	1252787	+	gene1230	Dshi_1212	carbon-monoxide dehydrogenase large subunit	0.0143836	0.090578	-0.217719	-0.286322	-0.185308	-0.238516	-0.095685	-0.18835	0.958756	0.755336	0.360575	0.0992865	0.251917	0.116952	0.645382	0.289859
YP_001532556.1	NC_009952.1	RefSeq	CDS	1252829	1253737	+	gene1231	Dshi_1213	ATPase	-0.749013	-0.57784	0.366417	-0.606096	-0.350505	-0.149213	-0.300991	-0.0765986	0.516828	0.64798	0.804269	0.552972	0.682572	0.875349	0.763249	0.945047
YP_001532557.1	NC_009952.1	RefSeq	CDS	1253734	1254912	+	gene1232	Dshi_1214	VWA containing CoxE family protein	0.124248	0.0451578	0.210008	0.145063	-0.259577	0.270131	0.139043	-0.0674412	0.9203	0.972318	0.907175	0.915871	0.771648	0.735481	0.894299	0.952569
YP_001532558.1	NC_009952.1	RefSeq	CDS	1254912	1255724	+	gene1233	Dshi_1215	hypothetical protein	-0.338382	0.0122852	0.619613	0.220713	-1.30271	-0.104109	-0.802099	0.559208	0.838026	0.995816	0.710982	0.898002	0.228668	0.939303	0.525957	0.622508
YP_001532559.1	NC_009952.1	RefSeq	CDS	1255823	1256800	-	gene1234	Dshi_1216	2-dehydropantoate 2-reductase	-0.302084	-0.264758	-0.25522	-0.146526	-0.126158	-0.155518	-0.35547	-0.172701	0.0217391	0.0588381	0.0774506	0.330722	0.314384	0.194311	0.00186378	0.178894
YP_001532560.1	NC_009952.1	RefSeq	CDS	1256903	1258444	-	gene1235	Dshi_1217	AMP-dependent synthetase and ligase	-0.173346	-0.121687	-0.121847	-0.0765049	-0.0796258	-0.102633	-0.0697091	0.0781052	0.243083	0.51879	0.593768	0.692823	0.574668	0.438398	0.669216	0.636434
YP_001532561.1	NC_009952.1	RefSeq	CDS	1258541	1260055	-	gene1236	Dshi_1218	hypothetical protein	-0.182163	0.00800406	-0.371265	-0.31393	-0.0769608	-0.325518	0.0994448	-0.180594	0.643797	0.989304	0.362784	0.361283	0.832308	0.226051	0.796684	0.618336
YP_001532562.1	NC_009952.1	RefSeq	CDS	1260068	1260553	-	gene1237	Dshi_1219	hypothetical protein	0.00958744	-0.130357	-0.322703	-0.594017	-0.350876	-1.00476	-0.618192	-0.596281	0.988098	0.885809	0.725661	0.27394	0.477988	0.0146645	0.214511	0.225126
YP_001532563.1	NC_009952.1	RefSeq	CDS	1260637	1261623	-	gene1238	Dshi_1220	hypothetical protein	0.227512	-0.116068	-0.333781	-0.731676	-0.332555	-0.755053	-0.910986	-0.846299	0.715847	0.892786	0.691379	0.117677	0.473494	0.0475232	0.0294727	0.0351235
YP_001532564.1	NC_009952.1	RefSeq	CDS	1261791	1263197	+	gene1239	Dshi_1221	transcriptional regulator	0.356879	0.364739	0.267724	-0.122159	-0.0878452	-0.35979	0.0417424	-0.584065	0.0110106	0.0123718	0.135679	0.545255	0.60028	0.00306435	0.845633	9.66253e-07
YP_001532565.1	NC_009952.1	RefSeq	CDS	1263528	1264271	-	gene1240	Dshi_1222	short-chain dehydrogenase%2Freductase SDR	-0.295422	-0.118107	-0.150088	-0.0914947	-0.43193	-0.16763	-0.0533401	-0.144306	0.148225	0.692666	0.648555	0.745061	0.00446674	0.352935	0.833097	0.508903
YP_001532566.1	NC_009952.1	RefSeq	CDS	1264297	1266852	-	gene1241	Dshi_1223	aminopeptidase N	-0.0803838	0.0242233	0.116269	0.164229	0.0357748	0.0254118	0.0877024	0.0224069	0.551604	0.902671	0.441456	0.112008	0.763647	0.837118	0.444806	0.880951
YP_001532567.1	NC_009952.1	RefSeq	CDS	1267060	1267575	+	gene1242	Dshi_1224	hypothetical protein	0.286928	0.406542	-0.170913	0.0989728	-0.0531497	-0.114189	-0.0272679	-0.10592	0.538952	0.361297	0.833267	0.872462	0.91326	0.782254	0.958005	0.839812
YP_001532568.1	NC_009952.1	RefSeq	CDS	1267586	1269130	+	gene1243	Dshi_1225	deoxyribodipyrimidine photo-lyase	0.0551061	0.241031	-0.0647784	-0.132434	-0.434965	-0.531172	-0.289258	-0.453058	0.864979	0.35991	0.900066	0.643978	0.0121409	0.00142767	0.165033	0.0134985
YP_001532569.1	NC_009952.1	RefSeq	CDS	1269139	1269306	+	gene1244	Dshi_1226	hypothetical protein	-0.974375	-0.337809	-0.653933	-0.361756	-0.366125	-1.42399	-0.596519	-1.05706	0.16869	0.712228	0.448054	0.632134	0.531207	0.00560068	0.332346	0.0600715
YP_001532570.1	NC_009952.1	RefSeq	CDS	1269474	1271648	+	gene1245	Dshi_1227	malate synthase G	-0.182587	-0.154595	-0.0323835	0.135119	0.345317	-0.0939288	-0.0605388	-0.156764	0.22841	0.388071	0.925327	0.408258	0.000940743	0.498988	0.723052	0.253104
YP_001532571.1	NC_009952.1	RefSeq	CDS	1271732	1272154	+	gene1246	Dshi_1228	hypothetical protein	-0.107586	-0.375711	0.0757236	0.272331	0.334109	-0.229355	-0.348672	-0.291712	0.826777	0.372514	0.918856	0.447162	0.211882	0.46924	0.294592	0.402012
YP_001532572.1	NC_009952.1	RefSeq	CDS	1272260	1273039	+	gene1247	Dshi_1229	peptidase C26	-0.0694572	-0.0609802	0.056722	-0.124062	-0.0231947	-0.120745	-0.224408	-0.237119	0.668164	0.755583	0.817656	0.343963	0.873256	0.256165	0.032449	0.0167498
YP_001532573.1	NC_009952.1	RefSeq	CDS	1273036	1274217	-	gene1248	Dshi_1230	kynureninase	0.056359	0.0483678	-0.0255619	0.0327434	-0.0930709	0.0591059	-0.0231677	-0.00314602	0.87893	0.907758	0.967563	0.936833	0.721506	0.829086	0.94297	0.991107
YP_001532574.1	NC_009952.1	RefSeq	CDS	1274344	1275300	+	gene1249	Dshi_1231	beta-lactamase domain-containing protein	-0.118717	-0.187451	-0.0588792	-0.0893238	-0.0317544	0.163272	-0.117424	0.200181	0.607429	0.393516	0.883208	0.71141	0.881182	0.283999	0.547758	0.20958
YP_001532575.1	NC_009952.1	RefSeq	CDS	1275516	1275992	+	gene1250	Dshi_1232	isoprenylcysteine carboxyl methyltransferase family protein	-0.0677954	-0.0347033	0.00632354	-0.0337655	0.00429545	-0.148548	-0.321308	-0.190378	0.769387	0.907758	0.991	0.908358	0.985337	0.315351	0.0239121	0.219309
YP_001532576.1	NC_009952.1	RefSeq	CDS	1276126	1277742	+	gene1251	Dshi_1233	NAD%28P%29 transhydrogenase subunit alpha	0.11983	0.101025	0.00937229	-0.0190397	-0.0175806	-0.184517	-0.0285268	-0.202956	0.456422	0.616887	0.980324	0.938698	0.921351	0.107668	0.881813	0.0936621
YP_001532577.1	NC_009952.1	RefSeq	CDS	1277755	1279251	+	gene1252	Dshi_1234	NAD%28P%29%28%2B%29 transhydrogenase	0.196348	0.101069	0.0941214	-0.0107988	-0.00765136	-0.0608232	0.0145298	0.0391901	0.158241	0.624322	0.710982	0.966779	0.965771	0.681054	0.941346	0.840592
YP_001532578.1	NC_009952.1	RefSeq	CDS	1279366	1280808	+	gene1253	Dshi_1235	xylulokinase	-0.0899971	0.0943089	-0.121812	-0.106371	-0.286595	-0.172926	-0.0781397	-0.100801	0.720536	0.74939	0.710982	0.669422	0.0590721	0.298656	0.722963	0.648223
YP_001532579.1	NC_009952.1	RefSeq	CDS	1280772	1281659	-	gene1254	Dshi_1236	DMSO reductase anchor subunit	-0.428364	-0.302746	-0.196967	0.0468747	-0.0541703	-0.0228068	-0.0133168	-0.0214173	0.238808	0.478282	0.738595	0.933178	0.889453	0.958377	0.978545	0.959397
YP_001532580.1	NC_009952.1	RefSeq	CDS	1281663	1282409	-	gene1255	Dshi_1237	4Fe-4S ferredoxin	-0.187579	-0.216809	-0.176357	0.0546467	0.190054	-0.0848764	0.0420584	-0.15458	0.584139	0.537694	0.691379	0.898526	0.407415	0.756517	0.9036	0.608281
YP_001532581.1	NC_009952.1	RefSeq	CDS	1282492	1285278	-	gene1256	Dshi_1238	molybdopterin oxidoreductase Fe4S4 region	-0.0329911	0.146089	0.320024	0.339929	0.407509	0.261022	0.266461	0.250533	0.880135	0.412756	0.0121484	0.00345034	5.37227e-05	0.0160305	0.0289312	0.0336668
YP_001532582.1	NC_009952.1	RefSeq	CDS	1285260	1287167	-	gene1257	Dshi_1239	beta-galactosidase	-0.461436	-0.0151751	0.199575	0.244229	0.250947	0.10791	0.139257	0.179066	0.0244558	0.969854	0.469464	0.208503	0.119815	0.586807	0.515481	0.368632
YP_001532583.1	NC_009952.1	RefSeq	CDS	1287164	1288024	-	gene1258	Dshi_1240	SMP-30%2Fgluconolaconase%2FLRE domain-containing protein	-0.192833	-0.041565	-0.186038	-0.00609482	-0.0732496	-0.0752666	0.112772	0.0190786	0.550888	0.921621	0.64431	0.988302	0.787975	0.773926	0.677021	0.953716
YP_001532584.1	NC_009952.1	RefSeq	CDS	1288021	1288626	-	gene1259	Dshi_1241	KDPG and KHG aldolase	0.0546134	-0.155919	0.131281	0.157096	0.175859	0.29579	0.32115	0.384755	0.900015	0.722603	0.80976	0.653886	0.499741	0.192491	0.197832	0.0929319
YP_001532585.1	NC_009952.1	RefSeq	CDS	1288623	1289519	-	gene1260	Dshi_1242	2-dehydro-3-deoxygalactonokinase	-0.710057	-0.136729	-0.0359976	0.0681867	0.16184	0.132029	0.142519	0.115832	0.0465425	0.809425	0.966761	0.907773	0.627337	0.700652	0.711548	0.790426
YP_001532586.1	NC_009952.1	RefSeq	CDS	1289516	1290292	-	gene1261	Dshi_1243	short-chain dehydrogenase%2Freductase SDR	-0.346642	-0.306869	-0.182774	-0.122156	0.0883859	-0.0734815	-0.180564	-0.0852351	0.174865	0.271688	0.631716	0.693432	0.712068	0.766328	0.465905	0.773429
YP_001532587.1	NC_009952.1	RefSeq	CDS	1290292	1292001	-	gene1262	Dshi_1244	dihydroxy-acid dehydratase	-0.30675	-0.3344	-0.110699	0.145536	-0.108331	-0.0375434	-0.108897	0.102084	0.0838661	0.0591013	0.723922	0.46652	0.528998	0.852476	0.57975	0.611994
YP_001532588.1	NC_009952.1	RefSeq	CDS	1292045	1293385	-	gene1263	Dshi_1245	glycoside hydrolase family protein	-0.272373	-0.0620055	-0.166588	0.12709	0.174719	0.0580438	0.166153	-0.0233744	0.237915	0.871718	0.640713	0.643361	0.363333	0.805392	0.457282	0.934995
YP_001532589.1	NC_009952.1	RefSeq	CDS	1293382	1294230	-	gene1264	Dshi_1246	binding-protein-dependent transport system inner membrane protein	-0.0645219	0.110851	0.0611047	0.382974	0.449742	0.115582	0.462413	0.223017	0.856934	0.763951	0.909202	0.0535255	0.00596684	0.616416	0.0103357	0.310585
YP_001532590.1	NC_009952.1	RefSeq	CDS	1294232	1295158	-	gene1265	Dshi_1247	binding-protein-dependent transport system inner membrane protein	-0.367557	-0.383479	-0.297434	-0.0842968	0.00381915	-0.00586168	-0.0293349	0.0214851	0.206302	0.215741	0.427953	0.842228	0.991272	0.987561	0.938206	0.953475
YP_001532591.1	NC_009952.1	RefSeq	CDS	1295236	1296480	-	gene1266	Dshi_1248	family 1 extracellular solute-binding protein	-0.083971	-0.224393	0.00659786	0.0827979	0.0163713	0.0403507	0.0327143	0.0633543	0.515755	0.023114	0.982878	0.516171	0.901826	0.716641	0.805682	0.604398
YP_001532592.1	NC_009952.1	RefSeq	CDS	1296622	1297437	+	gene1267	Dshi_1249	transcriptional regulator	-0.390778	-0.0140355	-0.0104941	0.0471831	-0.052989	0.022985	0.211587	0.110733	0.0721143	0.972098	0.986948	0.891554	0.827742	0.930126	0.284688	0.648223
YP_001532593.1	NC_009952.1	RefSeq	CDS	1297453	1298508	+	gene1268	Dshi_1250	ABC transporter-like protein	-0.0166488	-0.12134	0.0167823	0.00922669	-0.0729734	-0.0952396	0.131644	-0.00673956	0.953533	0.650457	0.974168	0.97763	0.70348	0.599989	0.491201	0.978929
YP_001532594.1	NC_009952.1	RefSeq	CDS	1298515	1298802	-	gene1269	Dshi_1251	hypothetical protein	-0.167479	-0.291913	-0.35423	-0.603155	-0.701587	0.192069	-0.469897	-0.412212	0.810209	0.68404	0.656943	0.222687	0.0833291	0.680335	0.332346	0.411011
YP_001532595.1	NC_009952.1	RefSeq	CDS	1299255	1299977	-	gene1270	Dshi_1252	hypothetical protein	0.0186926	-0.0649461	-0.108175	0.0191954	-0.142342	0.0764079	-0.103618	0.0916481	0.938251	0.795428	0.670078	0.940686	0.288839	0.609865	0.529348	0.593119
YP_001532596.1	NC_009952.1	RefSeq	CDS	1300089	1300952	+	gene1271	Dshi_1253	transcriptional regulator	0.109806	0.222988	0.118	0.0709259	0.0342169	0.134679	-0.0465586	-0.0341844	0.716566	0.402547	0.779668	0.834015	0.90073	0.524422	0.87634	0.913582
YP_001532597.1	NC_009952.1	RefSeq	CDS	1300949	1301971	+	gene1272	Dshi_1254	glyceraldehyde-3-phosphate dehydrogenase	-0.10777	0.0562625	0.00649294	-0.0583169	0.00298244	-0.0865901	-0.224704	-0.171549	0.632064	0.844235	0.991	0.818476	0.989744	0.609865	0.152618	0.2973
YP_001532598.1	NC_009952.1	RefSeq	CDS	1301968	1303236	+	gene1273	Dshi_1255	major facilitator superfamily protein	0.0949497	-0.0228495	-0.107775	-0.166315	-0.0894055	-0.0743276	-0.362496	-0.132319	0.715847	0.949648	0.773144	0.462401	0.654599	0.714236	0.0314991	0.542063
YP_001532599.1	NC_009952.1	RefSeq	CDS	1303304	1303924	+	gene1274	Dshi_1256	exopolysaccharide synthesis ExoD	0.61727	0.272034	0.248878	-0.0602185	-0.432988	-0.598945	0.0499084	-0.593697	0.0105113	0.431215	0.553	0.903312	0.0720361	0.00867818	0.896181	0.0159177
YP_001532600.1	NC_009952.1	RefSeq	CDS	1303935	1304216	-	gene1275	Dshi_1257	hypothetical protein	0.0195339	-0.114634	0.0744651	-0.216086	-0.00474948	-0.117209	-0.468165	-0.170733	0.984649	0.919813	0.965511	0.827855	0.995112	0.879124	0.524576	0.850157
YP_001532601.1	NC_009952.1	RefSeq	CDS	1304262	1305005	+	gene1276	Dshi_1258	short-chain dehydrogenase%2Freductase SDR	0.0975847	-0.197012	-0.138445	-0.0872594	-0.139065	-0.242956	-0.236783	-0.287187	0.701933	0.415637	0.670078	0.749104	0.447138	0.131822	0.195551	0.0897133
YP_001532602.1	NC_009952.1	RefSeq	CDS	1305092	1307596	+	gene1277	Dshi_1259	heavy metal translocating P-type ATPase	-0.222457	0.0267523	-0.119307	-0.145237	-0.143754	-0.111176	0.00507247	0.0324044	0.219092	0.929585	0.683632	0.463101	0.353119	0.494264	0.985334	0.890324
YP_001532603.1	NC_009952.1	RefSeq	CDS	1307607	1308002	+	gene1278	Dshi_1260	transcriptional regulator	0.202514	-0.0660259	-0.116927	-0.0825345	-0.0124262	-0.0868778	0.0505875	-0.022191	0.647341	0.912963	0.877962	0.883626	0.9767	0.821385	0.910923	0.960282
YP_001532604.1	NC_009952.1	RefSeq	CDS	1308092	1309300	+	gene1279	Dshi_1261	sodium%2Fglutamate symporter	0.0292767	0.219305	0.0692423	-0.0302087	-0.110989	-0.205045	0.00206862	-0.0389472	0.919044	0.321865	0.869508	0.928632	0.55198	0.208	0.992	0.880413
YP_001532605.1	NC_009952.1	RefSeq	CDS	1309307	1312360	-	gene1280	Dshi_1262	acriflavin resistance protein	0.169725	0.000658775	0.185213	0.173766	0.19731	0.141509	0.00230173	0.164381	0.0947984	0.997293	0.0999259	0.0825691	0.0167498	0.104482	0.98905	0.0706149
YP_001532606.1	NC_009952.1	RefSeq	CDS	1312365	1313612	-	gene1281	Dshi_1263	efflux transporter	0.0944593	-0.0382117	0.109816	0.133173	-0.0851088	-0.107506	-0.11639	-0.0798622	0.576103	0.874133	0.608213	0.354551	0.513237	0.379606	0.404001	0.608284
YP_001532607.1	NC_009952.1	RefSeq	CDS	1313689	1314135	+	gene1282	Dshi_1264	ion transport 2 domain-containing protein	0.0337731	-0.163015	0.0660299	0.00715028	0.039847	-0.121645	-0.164896	-0.000812085	0.889399	0.428757	0.85495	0.979752	0.832842	0.422679	0.312206	0.997532
YP_001532608.1	NC_009952.1	RefSeq	CDS	1314155	1315138	-	gene1283	Dshi_1265	inositol 2-dehydrogenase	-0.0443373	0.0137384	0.197522	0.140962	-0.0597901	-0.0225224	-0.0642767	0.0140455	0.897314	0.972318	0.544242	0.603871	0.814944	0.936319	0.818851	0.961343
YP_001532609.1	NC_009952.1	RefSeq	CDS	1315135	1315977	-	gene1284	Dshi_1266	ketose-bisphosphate aldolase	-0.0223509	-0.115848	-0.0105113	-0.0360765	-0.0925751	-0.114138	-0.0799516	-0.00955804	0.933883	0.639847	0.982099	0.900128	0.579701	0.473517	0.677921	0.965785
YP_001532610.1	NC_009952.1	RefSeq	CDS	1315974	1316834	-	gene1285	Dshi_1267	hypothetical protein	-0.185601	-0.104221	0.108704	0.0942312	0.0658495	0.168242	0.148975	-0.0578736	0.477063	0.75803	0.786363	0.748208	0.773726	0.367649	0.50361	0.840445
YP_001532611.1	NC_009952.1	RefSeq	CDS	1316838	1317839	-	gene1286	Dshi_1268	PfkB domain-containing protein	-0.184183	-0.215718	0.0960259	0.137222	-0.0589262	0.0594833	0.0116609	0.199459	0.628731	0.59946	0.876393	0.718748	0.859861	0.853113	0.978545	0.509519
YP_001532612.1	NC_009952.1	RefSeq	CDS	1317836	1319701	-	gene1287	Dshi_1269	thiamine pyrophosphate protein central region	0.076711	0.0306035	-0.0125699	-0.00870847	0.0365589	0.140966	0.152516	0.165392	0.646403	0.895354	0.972763	0.96976	0.803525	0.193747	0.203833	0.144721
YP_001532613.1	NC_009952.1	RefSeq	CDS	1319800	1320918	+	gene1288	Dshi_1270	oxidoreductase domain-containing protein	-0.155218	0.110508	-0.0759143	-0.0214029	0.101785	0.0618882	0.139042	-0.0236365	0.423131	0.623307	0.80976	0.936833	0.492033	0.701957	0.373687	0.915261
YP_001532614.1	NC_009952.1	RefSeq	CDS	1320915	1321811	+	gene1289	Dshi_1271	xylose isomerase domain-containing protein	-0.103815	-0.0540167	-0.0400393	-0.0647763	-0.0746896	-0.125792	0.0780076	-0.0470025	0.705923	0.878255	0.930351	0.828132	0.721506	0.511304	0.734309	0.861302
YP_001532615.1	NC_009952.1	RefSeq	CDS	1321819	1322952	+	gene1290	Dshi_1272	oxidoreductase domain-containing protein	-0.236123	-0.178459	-0.221177	-0.176089	-0.0600183	-0.0433736	0.0627109	0.0502634	0.338221	0.534825	0.457501	0.474478	0.802809	0.858509	0.810416	0.860262
YP_001532616.1	NC_009952.1	RefSeq	CDS	1322983	1323981	-	gene1291	Dshi_1273	transcriptional regulator	-0.0705695	-0.0617449	-0.0708083	0.112145	-0.0461229	-0.0213882	-0.0764606	-0.19087	0.858566	0.897029	0.907175	0.759092	0.884763	0.951841	0.818002	0.515919
YP_001532617.1	NC_009952.1	RefSeq	CDS	1324124	1325101	+	gene1292	Dshi_1274	periplasmic-binding protein%2FLacI transcriptional regulator	-0.0101392	-0.00709648	0.107015	0.196679	0.343367	0.266118	0.210956	0.380931	0.964083	0.977164	0.671859	0.186561	0.00162477	0.0174981	0.116674	0.000555115
YP_001532618.1	NC_009952.1	RefSeq	CDS	1325167	1326291	+	gene1293	Dshi_1275	monosaccharide-transporting ATPase	-0.10923	-0.259638	-0.124344	0.120495	0.132247	0.10225	0.00759107	0.223862	0.650479	0.210446	0.694685	0.585386	0.428504	0.563001	0.978545	0.158733
YP_001532619.1	NC_009952.1	RefSeq	CDS	1326293	1327087	+	gene1294	Dshi_1276	ABC transporter-like protein	-0.201039	-0.425632	-0.041454	-0.0026219	-0.213797	0.0357224	-0.0675819	0.0626292	0.535956	0.113764	0.943238	0.99521	0.348653	0.902927	0.831383	0.851194
YP_001532620.1	NC_009952.1	RefSeq	CDS	1327074	1327316	+	gene1295	Dshi_1277	hypothetical protein	-0.342423	-0.890764	-0.443832	-0.0843164	-0.222656	0.0695765	-0.291907	-0.00717685	0.601845	0.105456	0.55283	0.92319	0.651642	0.90073	0.589759	0.989784
YP_001532621.1	NC_009952.1	RefSeq	CDS	1327313	1328482	+	gene1296	Dshi_1278	phytanoyl-CoA dioxygenase	-0.213948	-0.105573	-0.234542	-0.112433	-0.0341858	0.145668	0.162277	0.1124	0.556254	0.823923	0.608213	0.781559	0.922109	0.593578	0.593882	0.743647
YP_001532622.1	NC_009952.1	RefSeq	CDS	1328494	1329306	+	gene1297	Dshi_1279	myo-inositol catabolism IolB domain-containing protein	-0.244435	-0.0816466	-0.233657	-0.00677507	-0.182854	0.224996	-0.0449686	0.106531	0.466793	0.86066	0.574284	0.988302	0.471749	0.320604	0.90017	0.74241
YP_001532623.1	NC_009952.1	RefSeq	CDS	1329323	1330588	-	gene1298	Dshi_1280	class V aminotransferase	-0.147311	0.133063	-0.060839	-0.079552	-0.162648	-0.153647	0.0753082	-0.149582	0.238808	0.347086	0.787517	0.589037	0.0936683	0.113007	0.56154	0.15991
YP_001532624.1	NC_009952.1	RefSeq	CDS	1330881	1332578	+	gene1299	Dshi_1281	respiratory-chain NADH dehydrogenase domain 51 kDa subunit	0.0580408	0.152357	-0.129443	-0.145315	-0.589867	-0.21424	-0.143478	-0.226755	0.736009	0.32934	0.497637	0.298301	3.17889e-11	0.0343746	0.257554	0.0353364
YP_001532625.1	NC_009952.1	RefSeq	CDS	1332581	1335382	+	gene1300	Dshi_1282	formate dehydrogenase subunit alpha	0.096193	0.070862	-0.0622613	-0.0976603	-0.467631	-0.246178	-0.153504	-0.222267	0.519117	0.706671	0.805888	0.525228	6.98057e-08	0.00853188	0.194637	0.030333
YP_001532626.1	NC_009952.1	RefSeq	CDS	1335512	1337179	+	gene1301	Dshi_1283	formate--tetrahydrofolate ligase	0.0335812	0.0238256	-0.0650476	-0.0691776	-0.349585	-0.236909	-0.106559	-0.189315	0.826777	0.903664	0.756613	0.624043	7.6209e-06	0.00356115	0.333733	0.0383616
YP_001532627.1	NC_009952.1	RefSeq	CDS	1337238	1337558	+	gene1302	Dshi_1284	chorismate mutase related enzyme	-0.127203	-0.0512576	-0.147081	-0.0874661	-0.219175	-0.116431	-0.20034	-0.215237	0.343773	0.798158	0.356169	0.562459	0.0219315	0.280084	0.0633727	0.0330752
YP_001532628.1	NC_009952.1	RefSeq	CDS	1337555	1338454	+	gene1303	Dshi_1285	bifunctional 5%2C10-methylene-tetrahydrofolate dehydrogenase%2F 5%2C10-methylene-tetrahydrofolate cyclohydrolase	-0.0265752	-0.187791	-0.187969	-0.134135	-0.266541	-0.149625	-0.244888	-0.194486	0.906481	0.285769	0.325742	0.437674	0.023269	0.252862	0.0642554	0.146736
YP_001532629.1	NC_009952.1	RefSeq	CDS	1338659	1339942	+	gene1304	Dshi_1286	hypothetical protein	0.0138388	0.124353	0.0100271	-0.00612727	-0.0880538	-0.0996233	0.124324	-0.270902	0.943256	0.417414	0.975654	0.97763	0.4608	0.379606	0.314376	0.00531518
YP_001532630.1	NC_009952.1	RefSeq	CDS	1339875	1340969	-	gene1305	Dshi_1287	hypothetical protein	-0.0876687	-0.00299869	-0.1883	-0.24069	-0.495171	-0.339522	-0.204694	-0.233135	0.7411	0.995816	0.544242	0.255002	0.000911311	0.0293577	0.310539	0.212024
YP_001532631.1	NC_009952.1	RefSeq	CDS	1341315	1342481	+	gene1306	Dshi_1288	amidohydrolase	0.0222768	-0.00828351	-0.0293047	-0.0824678	-0.111348	-0.144457	-0.0306953	-0.0678587	0.906481	0.972098	0.920562	0.608111	0.330201	0.178606	0.853784	0.648223
YP_001532632.1	NC_009952.1	RefSeq	CDS	1342529	1343269	+	gene1307	Dshi_1289	glutamine amidotransferase	-0.0763991	0.0560282	-0.0460751	-0.132224	-0.213555	-0.19593	-0.0903253	-0.223492	0.717226	0.827046	0.899416	0.458985	0.0922039	0.1256	0.599827	0.0983471
YP_001532633.1	NC_009952.1	RefSeq	CDS	1343361	1344371	-	gene1308	Dshi_1290	molybdenum cofactor biosynthesis protein A	0.251091	0.10991	0.162875	0.195172	0.116435	0.118455	0.398141	0.205964	0.0191393	0.493228	0.294837	0.0992865	0.292756	0.27596	1.912e-05	0.0449716
YP_001532634.1	NC_009952.1	RefSeq	CDS	1344604	1345305	-	gene1309	Dshi_1291	DNA alkylation repair protein	0.0269996	-0.184484	-0.314602	-0.250066	-0.661944	-0.526583	-0.343977	-0.233728	0.933997	0.49675	0.187703	0.237339	1.08159e-05	0.000535261	0.0605074	0.228692
YP_001532635.1	NC_009952.1	RefSeq	CDS	1345302	1345850	-	gene1310	Dshi_1292	pyridoxamine 5%27-phosphate oxidase-like FMN-binding protein	-0.0831598	-0.116941	-0.437361	-0.422223	-0.5492	-0.541556	-0.30373	-0.419635	0.694303	0.619644	0.00149299	0.0013742	2.0801e-06	2.22052e-06	0.0303592	0.000746191
YP_001532636.1	NC_009952.1	RefSeq	CDS	1345854	1347674	-	gene1311	Dshi_1293	glucosamine--fructose-6-phosphate aminotransferase	-0.0463624	-0.157437	-0.393655	-0.417714	-0.511993	-0.427464	-0.178516	-0.231	0.810209	0.350153	0.000508999	9.50644e-05	1.21187e-07	1.15841e-05	0.166811	0.0467354
YP_001532637.1	NC_009952.1	RefSeq	CDS	1347674	1349026	-	gene1312	Dshi_1294	bifunctional N-acetylglucosamine-1-phosphate uridyltransferase%2Fglucosamine-1-phosphate acetyltransferase	-0.0911448	-0.259349	-0.426989	-0.383152	-0.489108	-0.276909	-0.197763	-0.151952	0.689326	0.172911	0.00596232	0.0110184	0.000130895	0.0444207	0.242276	0.397266
YP_001532638.1	NC_009952.1	RefSeq	CDS	1349154	1349828	+	gene1313	Dshi_1295	HAD-superfamily hydrolase	-0.337932	-0.0186322	-0.128026	-0.25506	-0.383998	-0.264349	-0.224037	-0.244542	0.123486	0.967268	0.761778	0.267965	0.0277458	0.153931	0.307469	0.23884
YP_001532639.1	NC_009952.1	RefSeq	CDS	1349879	1351090	+	gene1314	Dshi_1296	DegT%2FDnrJ%2FEryC1%2FStrS aminotransferase	0.0119124	-0.0480721	-0.0940968	-0.0666918	-0.173872	-0.124472	-0.0798764	0.0163242	0.943256	0.773394	0.551783	0.609958	0.0337833	0.153058	0.470249	0.910527
YP_001532640.1	NC_009952.1	RefSeq	CDS	1351256	1352419	+	gene1315	Dshi_1297	acyl-CoA dehydrogenase domain-containing protein	0.0412461	0.142387	0.0942637	0.123288	0.24643	-0.0599546	0.0622368	-0.0521566	0.827328	0.389908	0.687601	0.425484	0.0174555	0.668457	0.692436	0.760291
YP_001532641.1	NC_009952.1	RefSeq	CDS	1352444	1352782	+	gene1316	Dshi_1298	hypothetical protein	-0.240534	-0.107926	-0.178191	-0.0601255	-0.0645004	-0.0107415	-0.226076	-0.0930374	0.0979491	0.617899	0.360575	0.78367	0.680363	0.957972	0.09412	0.586092
YP_001532642.1	NC_009952.1	RefSeq	CDS	1352857	1353465	-	gene1317	Dshi_1299	OmpW family protein	-0.534852	-0.611541	-0.332887	-0.361283	0.45268	0.678291	-0.645348	0.429763	0.0105113	0.00303082	0.243937	0.111702	0.0107845	2.70749e-05	0.000619765	0.0221072
YP_001532643.1	NC_009952.1	RefSeq	CDS	1353609	1355213	+	gene1318	Dshi_1300	propionyl-CoA carboxylase	-0.00388635	0.13109	0.0408024	0.242654	0.193239	0.256188	0.196991	0.374864	0.986492	0.496689	0.907175	0.0733819	0.110096	0.0210027	0.142404	0.000560563
YP_001532644.1	NC_009952.1	RefSeq	CDS	1355325	1357310	+	gene1319	Dshi_1301	carbamoyl-phosphate synthase L chain ATP-binding	-0.28369	-0.0269812	-0.0507877	0.158134	0.0935955	0.112635	-0.00143244	0.250101	0.0348487	0.913211	0.873161	0.278256	0.491787	0.379606	0.992621	0.0286595
YP_001532645.1	NC_009952.1	RefSeq	CDS	1357307	1357975	+	gene1320	Dshi_1302	glutathione S-transferase domain-containing protein	-0.085407	-0.249905	0.0674663	0.116112	0.221164	0.306336	0.0877622	0.427601	0.805461	0.395089	0.900066	0.708827	0.264131	0.0889701	0.749639	0.0156816
YP_001532646.1	NC_009952.1	RefSeq	CDS	1357972	1358835	+	gene1321	Dshi_1303	hydroxymethylglutaryl-CoA lyase	-0.381871	-0.21309	-0.254618	-0.0706061	-0.179449	-0.00885387	-0.253645	0.039666	0.247859	0.619644	0.587108	0.883303	0.532223	0.982249	0.409082	0.920966
YP_001532647.1	NC_009952.1	RefSeq	CDS	1358832	1359620	+	gene1322	Dshi_1304	enoyl-CoA hydratase	-0.17521	-0.218478	0.00479399	0.120888	-0.0191362	-0.0510677	-0.125675	0.171284	0.625053	0.553986	0.995404	0.736744	0.955364	0.868274	0.680655	0.552829
YP_001532648.1	NC_009952.1	RefSeq	CDS	1359760	1359978	+	gene1323	Dshi_1305	17 kDa surface antigen	-0.359348	0.069192	0.0855265	0.0735101	0.106426	0.0743307	0.448755	0.162318	0.0154793	0.804879	0.801078	0.767437	0.52169	0.671773	0.000722877	0.325963
YP_001532649.1	NC_009952.1	RefSeq	CDS	1359980	1360588	-	gene1324	Dshi_1306	hypothetical protein	-0.1347	0.0184117	0.033102	0.166536	-0.161591	-0.281207	0.236796	0.0854776	0.415869	0.946076	0.919545	0.250501	0.186413	0.00911265	0.0516868	0.602521
YP_001532650.1	NC_009952.1	RefSeq	CDS	1360930	1361295	+	gene1325	Dshi_1307	NADH dehydrogenase subunit A	-0.0678215	-0.0945955	-0.00670837	0.0794189	0.371103	0.47104	0.0268076	0.56077	0.672668	0.5973	0.986132	0.624043	2.79052e-05	2.42142e-08	0.875337	4.07617e-11
YP_001532651.1	NC_009952.1	RefSeq	CDS	1361286	1361819	+	gene1326	Dshi_1308	NADH dehydrogenase subunit B	-0.374432	0.0439597	-0.142698	-0.106448	0.259932	0.332385	-0.0537879	0.274177	0.00665443	0.878255	0.576849	0.60761	0.0422699	0.00512321	0.790053	0.0389985
YP_001532652.1	NC_009952.1	RefSeq	CDS	1361883	1362530	+	gene1327	Dshi_1309	NADH dehydrogenase subunit C	-0.113409	-0.0396058	-0.0526202	-0.0124171	0.233622	0.284242	-0.130552	0.265602	0.376035	0.840753	0.832175	0.951839	0.00755482	0.000555832	0.242938	0.00262564
YP_001532653.1	NC_009952.1	RefSeq	CDS	1362535	1363413	+	gene1328	Dshi_1310	hypothetical protein	-0.187739	0.0604677	-0.0849211	-0.00150184	0.223295	0.324095	-0.0638784	0.309722	0.123004	0.763943	0.703729	0.994647	0.0233289	0.000290117	0.663032	0.00112874
YP_001532654.1	NC_009952.1	RefSeq	CDS	1363417	1364631	+	gene1329	Dshi_1311	NADH dehydrogenase subunit D	-0.197716	0.0585652	-0.00143278	-0.0125563	0.22024	0.342072	0.0188779	0.258514	0.149121	0.799696	0.996581	0.961166	0.0525385	0.000736584	0.921104	0.0238205
YP_001532655.1	NC_009952.1	RefSeq	CDS	1364628	1364816	+	gene1330	Dshi_1312	hypothetical protein	-0.504085	-0.114091	-0.0486519	-0.0494044	0.162449	0.297285	-0.178584	0.0499383	8.72714e-05	0.626676	0.899756	0.850819	0.257743	0.0149669	0.256083	0.818087
YP_001532656.1	NC_009952.1	RefSeq	CDS	1365222	1366430	+	gene1331	Dshi_1313	NADH dehydrogenase subunit E	-0.0748795	0.0215779	0.0225463	0.00268726	0.164936	0.3686	-0.167168	0.252338	0.638387	0.921621	0.942858	0.991127	0.121549	3.47141e-05	0.158367	0.0126648
YP_001532657.1	NC_009952.1	RefSeq	CDS	1366460	1367179	+	gene1332	Dshi_1314	hypothetical protein	-0.282862	-0.0577767	0.0224419	0.00133592	0.122043	0.317468	-0.215245	0.247308	0.0280767	0.808755	0.950083	0.996134	0.357023	0.00257718	0.101536	0.037663
YP_001532658.1	NC_009952.1	RefSeq	CDS	1367176	1367412	+	gene1333	Dshi_1315	hypothetical protein	-0.242016	0.00700467	-0.0337241	0.0159325	0.104243	0.328399	-0.200296	0.206525	0.0700628	0.976814	0.920623	0.951836	0.451993	0.00177938	0.132431	0.0984041
YP_001532659.1	NC_009952.1	RefSeq	CDS	1367416	1368717	+	gene1334	Dshi_1316	NADH dehydrogenase subunit I F	-0.173764	0.064401	0.0380704	0.016049	0.244784	0.407601	-0.0334602	0.270668	0.138621	0.72556	0.892097	0.939017	0.00678723	5.90811e-07	0.829274	0.00316004
YP_001532660.1	NC_009952.1	RefSeq	CDS	1368714	1369106	+	gene1335	Dshi_1317	hypothetical protein	-0.244235	0.14025	0.142558	0.0249826	0.157349	0.367156	-0.133691	0.301594	0.0698342	0.399212	0.453458	0.922607	0.172133	0.000102222	0.333162	0.00380226
YP_001532661.1	NC_009952.1	RefSeq	CDS	1369103	1369564	+	gene1336	Dshi_1318	hypothetical protein	-0.239588	0.0469356	0.107469	0.0549359	0.113627	0.405307	-0.0740146	0.355806	0.0348487	0.81296	0.546264	0.742049	0.27422	2.5696e-07	0.579235	2.44358e-05
YP_001532662.1	NC_009952.1	RefSeq	CDS	1369561	1370079	+	gene1337	Dshi_1319	hypothetical protein	-0.217719	0.17022	0.20796	0.165591	0.451914	0.52217	0.198294	0.390657	0.124193	0.32934	0.233607	0.280748	1.03479e-05	1.31107e-07	0.138709	0.000296448
YP_001532663.1	NC_009952.1	RefSeq	CDS	1370083	1372101	+	gene1338	Dshi_1320	NADH dehydrogenase subunit G	-0.275202	0.139574	0.242465	0.205534	0.399642	0.48098	-7.53498e-05	0.361486	0.00736788	0.330441	0.0342365	0.0675533	1.63044e-06	2.04024e-09	0.999225	3.14602e-05
YP_001532664.1	NC_009952.1	RefSeq	CDS	1372375	1373412	+	gene1339	Dshi_1321	NADH dehydrogenase subunit H	-0.0533559	-0.0433252	0.0810078	0.140994	0.501715	0.5768	0.0684035	0.555212	0.776848	0.859412	0.762809	0.360521	1.72545e-07	5.91423e-10	0.66983	7.67298e-09
YP_001532665.1	NC_009952.1	RefSeq	CDS	1373416	1373910	+	gene1340	Dshi_1322	NADH dehydrogenase subunit I	-0.157011	-0.00799597	0.107881	0.124178	0.531238	0.648328	0.0133144	0.574793	0.238662	0.972318	0.608213	0.39406	1.05776e-09	1.56746e-14	0.940775	4.83791e-11
YP_001532666.1	NC_009952.1	RefSeq	CDS	1373907	1374320	+	gene1341	Dshi_1323	carboxymuconolactone decarboxylase	-0.16034	-0.00194555	0.0238099	0.0137983	0.254008	0.425433	-0.154527	0.32749	0.149767	0.995816	0.928703	0.945213	0.00239906	2.08864e-08	0.137038	6.74682e-05
YP_001532667.1	NC_009952.1	RefSeq	CDS	1374343	1374957	+	gene1342	Dshi_1324	NADH dehydrogenase subunit J	-0.170793	0.136976	0.115032	0.0850242	0.373103	0.545251	-0.00296566	0.576862	0.243083	0.440515	0.627819	0.653886	0.00030883	1.53006e-08	0.989058	4.65281e-09
YP_001532668.1	NC_009952.1	RefSeq	CDS	1375139	1375633	+	gene1343	Dshi_1325	hypothetical protein	-0.469937	-0.0674274	-0.0137848	-0.122233	0.272293	0.455283	-0.311728	0.358723	0.000133328	0.778717	0.974542	0.483731	0.01534	5.58384e-06	0.012654	0.00112094
YP_001532669.1	NC_009952.1	RefSeq	CDS	1375716	1376021	+	gene1344	Dshi_1326	NADH dehydrogenase subunit K	-0.183699	0.00118534	0.144836	0.191641	0.389698	0.467487	-0.0516293	0.538426	0.178706	0.996442	0.395616	0.115342	1.11995e-05	4.4498e-08	0.740166	4.4971e-10
YP_001532670.1	NC_009952.1	RefSeq	CDS	1376026	1378083	+	gene1345	Dshi_1327	NADH dehydrogenase subunit L	-0.160539	-0.0704822	0.105958	0.111742	0.341207	0.501216	-0.122671	0.413839	0.228823	0.72556	0.627819	0.470753	0.000325866	1.42693e-08	0.355702	1.14457e-05
YP_001532671.1	NC_009952.1	RefSeq	CDS	1378083	1379630	+	gene1346	Dshi_1328	NADH dehydrogenase subunit M	-0.307668	-0.0795074	0.136124	0.0975845	0.334718	0.487094	-0.0765848	0.400307	0.0068245	0.689506	0.475135	0.555059	0.000591014	7.60278e-08	0.610315	3.67635e-05
YP_001532672.1	NC_009952.1	RefSeq	CDS	1379641	1381080	+	gene1347	Dshi_1329	NADH dehydrogenase subunit N	-0.274176	-0.167548	0.0465996	-0.0308713	0.197456	0.347947	-0.297891	0.248139	0.0118871	0.241796	0.871495	0.884642	0.0484666	7.48521e-05	0.00372481	0.0126089
YP_001532673.1	NC_009952.1	RefSeq	CDS	1381070	1381825	+	gene1348	Dshi_1330	biotin--acetyl-CoA-carboxylase ligase	-0.149267	0.0924601	0.190839	0.188789	0.345245	0.523504	-0.0214856	0.382467	0.354623	0.657951	0.260229	0.175977	0.000646887	1.98536e-08	0.910923	0.000206206
YP_001532674.1	NC_009952.1	RefSeq	CDS	1381846	1382616	+	gene1349	Dshi_1331	pantothenate kinase	-0.237785	0.0676158	0.200562	0.196368	0.464432	0.652786	-0.0355868	0.426888	0.0836778	0.769468	0.245674	0.169606	3.13014e-06	4.3217e-12	0.851097	3.972e-05
YP_001532675.1	NC_009952.1	RefSeq	CDS	1382616	1384286	+	gene1350	Dshi_1332	beta-lactamase domain-containing protein	-0.138774	0.0639958	0.168159	0.128454	0.288944	0.443364	-0.0307879	0.259431	0.248004	0.70815	0.198353	0.275705	0.000393822	3.9432e-09	0.832838	0.00265525
YP_001532676.1	NC_009952.1	RefSeq	CDS	1384375	1385856	-	gene1351	Dshi_1333	DEAD%2FDEAH box helicase	0.287761	0.0245541	0.0374922	-0.0153307	-0.249682	-0.0763022	-0.0781506	-0.0109613	0.00472014	0.907758	0.898407	0.943589	0.00725626	0.518652	0.567463	0.949643
YP_001532677.1	NC_009952.1	RefSeq	CDS	1386187	1387725	-	gene1352	Dshi_1334	hypothetical protein	0.281116	0.0560664	0.141595	0.154172	0.341841	0.656341	0.247063	0.272077	0.00299806	0.758606	0.329704	0.181009	2.49951e-05	1.43024e-18	0.00919342	0.00178012
YP_001532678.2	NC_009952.1	RefSeq	CDS	1388539	1389207	+	gene1353	Dshi_1335	hypothetical protein	-0.113045	-0.295829	-0.243637	-0.347737	-0.961838	-2.23531	-0.145474	0.0616147	0.617164	0.114375	0.274017	0.0318119	5.36712e-15	2.7377e-68	0.448466	0.795659
YP_001532679.1	NC_009952.1	RefSeq	CDS	1389301	1390908	-	gene1354	Dshi_1336	peptide chain release factor 3	0.0359554	-0.0737948	-0.0446649	-0.109175	-0.214519	-0.101554	-0.169244	-0.186681	0.799738	0.618799	0.842303	0.330722	0.00596684	0.257824	0.0619452	0.0259892
YP_001532680.1	NC_009952.1	RefSeq	CDS	1391022	1391393	+	gene1355	Dshi_1337	hypothetical protein	-0.150533	0.0195755	0.218664	0.255231	0.170776	-0.229515	0.229807	0.0888313	0.506372	0.956711	0.323135	0.124508	0.270454	0.126207	0.153226	0.67878
YP_001532681.1	NC_009952.1	RefSeq	CDS	1391461	1392303	-	gene1356	Dshi_1338	UspA domain-containing protein	-0.64199	-0.654765	-0.221154	-0.134203	0.285394	0.122213	0.123709	0.509194	0.0931077	0.0870628	0.726136	0.795011	0.350471	0.735501	0.769082	0.0703952
YP_001532682.1	NC_009952.1	RefSeq	CDS	1392438	1393217	+	gene1357	Dshi_1339	short-chain dehydrogenase%2Freductase SDR	-0.669678	-0.0437574	-0.101814	-0.164032	-0.363028	-0.381653	-0.16057	-0.36608	2.03981e-05	0.897029	0.779452	0.449715	0.0123582	0.00687943	0.410124	0.0166615
YP_001532683.1	NC_009952.1	RefSeq	CDS	1393332	1394720	+	gene1358	Dshi_1340	Na%2B%2Fsolute symporter	0.0319724	0.0709726	-0.0107316	-0.211958	-0.200079	-0.353597	0.0248729	-0.133706	0.901342	0.79744	0.981882	0.217273	0.1656	0.00604662	0.912081	0.463544
YP_001532684.1	NC_009952.1	RefSeq	CDS	1394766	1395854	+	gene1359	Dshi_1341	ABC transporter-like protein	-0.19158	0.0592267	-0.228629	-0.644504	-1.09468	-0.937308	-0.468095	-0.726077	0.595592	0.907758	0.641991	0.0106091	1.08149e-07	5.38601e-06	0.0717902	0.0011798
YP_001532685.1	NC_009952.1	RefSeq	CDS	1395858	1396517	-	gene1360	Dshi_1342	helix-turn-helix domain-containing protein	-0.170522	-0.0138121	-0.052743	-0.447361	-0.48294	-0.213454	-0.463099	-0.560913	0.625711	0.974767	0.932514	0.0733819	0.0218653	0.378055	0.0487091	0.0107623
YP_001532686.1	NC_009952.1	RefSeq	CDS	1396711	1396935	+	gene1361	Dshi_1343	Sec-independent translocation protein mttA%2FHcf106	0.103835	0.0959812	0.11012	0.152492	0.170132	0.102601	0.208428	0.137618	0.415954	0.522325	0.505394	0.176571	0.0605285	0.306264	0.0301578	0.178149
YP_001532687.1	NC_009952.1	RefSeq	CDS	1396954	1397421	+	gene1362	Dshi_1344	twin-arginine translocation protein	-0.105793	-0.169343	-0.0072307	0.0304976	-0.104286	-0.143688	-0.289427	-0.182066	0.45851	0.211928	0.983096	0.881151	0.346735	0.158586	0.00356008	0.0818523
YP_001532688.1	NC_009952.1	RefSeq	CDS	1397430	1398470	+	gene1363	Dshi_1345	sec-independent protein translocase	-0.00966489	-0.0190175	0.0180799	0.0322302	-0.0898714	-0.119656	-0.014153	-0.182274	0.952714	0.917069	0.942858	0.849441	0.350471	0.179898	0.921104	0.0360044
YP_001532689.1	NC_009952.1	RefSeq	CDS	1398467	1399318	+	gene1364	Dshi_1346	hypothetical protein	-0.0700586	-0.0154877	0.0386227	0.0285477	-0.122414	-0.0776031	0.0366141	-0.0763632	0.569834	0.929321	0.859227	0.852523	0.13024	0.379606	0.751532	0.461412
YP_001532690.1	NC_009952.1	RefSeq	CDS	1399416	1400000	-	gene1365	Dshi_1347	hypothetical protein	0.308227	0.30963	0.255335	-0.0788907	-0.20599	-0.528555	-0.0657632	-0.627701	0.013755	0.0153111	0.0756953	0.682977	0.0811457	2.13476e-07	0.695188	1.86173e-09
YP_001532691.1	NC_009952.1	RefSeq	CDS	1400045	1400671	-	gene1366	Dshi_1348	multiple antibiotic resistance %28MarC%29-like protein	0.0589896	-0.0643054	-0.0814357	-0.216995	-0.289423	-0.208295	-0.14645	-0.0919878	0.831174	0.852133	0.85495	0.304581	0.0749978	0.2263	0.494421	0.706971
YP_001532692.1	NC_009952.1	RefSeq	CDS	1400718	1402574	-	gene1367	Dshi_1349	ABC transporter-like protein	0.0895948	0.0733437	0.0237481	-0.106052	-0.29097	-0.19133	-0.0238428	-0.209397	0.540845	0.677691	0.933408	0.446261	0.000994465	0.0408472	0.883125	0.0348764
YP_001532693.1	NC_009952.1	RefSeq	CDS	1402713	1403135	+	gene1368	Dshi_1350	nucleoside diphosphate kinase	0.0138809	0.140822	0.0160186	0.05593	-0.12746	-0.0372968	0.173034	-0.0341568	0.947905	0.398215	0.96614	0.783261	0.300794	0.807934	0.177811	0.853799
YP_001532694.1	NC_009952.1	RefSeq	CDS	1403285	1403677	+	gene1369	Dshi_1351	hypothetical protein	0.223548	-0.180474	-0.223035	-0.0804172	-0.134966	-0.0421632	-0.373607	-0.530057	0.400644	0.594935	0.51926	0.816743	0.557798	0.877629	0.0798619	0.00652688
YP_001532695.1	NC_009952.1	RefSeq	CDS	1403674	1404003	-	gene1370	Dshi_1352	TfoX domain-containing protein	-0.700664	1.53972	1.60599	0.841293	0.891911	2.22412	0.937432	1.07966	0.7672	0.24459	0.233607	0.590568	0.455816	0.00381236	0.484691	0.391383
YP_001532696.1	NC_009952.1	RefSeq	CDS	1404655	1405959	+	gene1371	Dshi_1353	family 1 extracellular solute-binding protein	-0.070778	-0.140841	0.0187326	0.0980149	0.109692	0.0216511	0.201388	0.259246	0.70725	0.419267	0.961366	0.557358	0.38481	0.8959	0.100044	0.0171859
YP_001532697.1	NC_009952.1	RefSeq	CDS	1406021	1407271	+	gene1372	Dshi_1354	binding-protein-dependent transport system inner membrane protein	-0.157914	-0.0849142	-0.208148	-0.0102199	-0.0496576	-0.105528	0.0404884	0.17411	0.23311	0.643023	0.127199	0.962695	0.707465	0.351264	0.793648	0.10319
YP_001532698.1	NC_009952.1	RefSeq	CDS	1407459	1408673	+	gene1373	Dshi_1355	binding-protein-dependent transport system inner membrane protein	-0.212808	-0.141187	-0.158595	0.0509541	-0.0595876	-0.0333142	0.00540169	0.109277	0.094541	0.36754	0.327307	0.780807	0.646287	0.814388	0.978545	0.391538
YP_001532699.1	NC_009952.1	RefSeq	CDS	1408670	1409944	+	gene1374	Dshi_1356	hypothetical protein	-0.38186	-0.156829	-0.0368835	-0.0472072	-0.18489	-0.0998311	-0.147063	0.0327442	0.0109327	0.440515	0.920562	0.852523	0.178713	0.521854	0.371302	0.88135
YP_001532700.1	NC_009952.1	RefSeq	CDS	1409932	1410981	+	gene1375	Dshi_1357	ABC transporter-like protein	-0.0016173	-0.128308	0.0167078	0.175972	-0.0341353	-0.00588947	0.133136	0.27704	0.994987	0.63914	0.974713	0.37416	0.878446	0.980951	0.493699	0.0695537
YP_001532701.1	NC_009952.1	RefSeq	CDS	1410984	1411760	+	gene1376	Dshi_1358	short-chain dehydrogenase%2Freductase SDR	-0.379585	-0.298613	-0.0507899	-0.0768439	-0.0817053	-0.221518	-0.303867	0.173241	0.158241	0.328911	0.928703	0.839014	0.758697	0.320623	0.198265	0.509519
YP_001532702.1	NC_009952.1	RefSeq	CDS	1411909	1412286	+	gene1377	Dshi_1359	hypothetical protein	0.0133394	-0.199222	-0.113611	-0.538562	-0.323852	-0.352176	-0.218366	0.132776	0.984216	0.786692	0.91212	0.250776	0.44928	0.395326	0.670751	0.820394
YP_001532703.1	NC_009952.1	RefSeq	CDS	1412275	1413312	-	gene1378	Dshi_1360	hypothetical protein	-0.0200427	0.0584435	0.194751	0.107822	-0.0932537	0.0415666	0.189437	0.34588	0.952714	0.872935	0.48497	0.684189	0.658296	0.858691	0.337486	0.0307502
YP_001532704.1	NC_009952.1	RefSeq	CDS	1413419	1414825	+	gene1379	Dshi_1361	D-lactate dehydrogenase	-0.220721	-0.114807	-0.113673	0.00364973	0.0470432	-0.0784847	-0.00818885	0.119219	0.285036	0.678374	0.736081	0.99114	0.826323	0.681054	0.977429	0.559761
YP_001532705.1	NC_009952.1	RefSeq	CDS	1414985	1416322	+	gene1380	Dshi_1362	putative oxidoreductase	-0.18158	-0.16536	-0.0478175	0.0357879	0.0985157	0.0663209	-0.0200018	0.0513555	0.136627	0.218167	0.857787	0.848535	0.354943	0.568735	0.902493	0.725324
YP_001532706.1	NC_009952.1	RefSeq	CDS	1416350	1417648	+	gene1381	Dshi_1363	dihydropyrimidine dehydrogenase	-0.165808	-0.183585	-0.0558191	0.0142067	0.0344762	0.0915191	-0.0359237	0.161695	0.262402	0.241796	0.853325	0.951839	0.827195	0.47085	0.836244	0.183615
YP_001532707.1	NC_009952.1	RefSeq	CDS	1417662	1418054	-	gene1382	Dshi_1364	hypothetical protein	-0.0635911	-0.0287806	-0.188371	-0.115952	2.31737	3.86719	0.0554721	-0.0606959	0.844013	0.946361	0.605742	0.707537	5.77215e-68	2.51623e-181	0.847979	0.841577
YP_001532708.1	NC_009952.1	RefSeq	CDS	1418132	1418767	-	gene1383	Dshi_1365	transcriptional regulator	0.186761	0.0615702	0.129708	0.159114	0.146864	0.0513533	0.214675	0.0323178	0.126709	0.761029	0.473666	0.221974	0.174414	0.696722	0.051288	0.851184
YP_001532709.1	NC_009952.1	RefSeq	CDS	1418987	1420312	+	gene1384	Dshi_1366	beta alanine--pyruvate transaminase	0.000180508	-0.113161	0.138292	0.164011	0.114815	0.162923	-0.113588	-0.0560039	0.998771	0.423683	0.334188	0.134823	0.249384	0.0690976	0.31703	0.686295
YP_001532710.1	NC_009952.1	RefSeq	CDS	1420347	1421621	+	gene1385	Dshi_1367	allantoate amidohydrolase	-0.121807	-0.0876172	-0.0972366	-0.0319192	-0.0556032	-0.0743345	-0.289721	-0.160019	0.204042	0.451879	0.451373	0.819879	0.539849	0.37536	4.05908e-05	0.0364391
YP_001532711.1	NC_009952.1	RefSeq	CDS	1421652	1421951	+	gene1386	Dshi_1368	hypothetical protein	-0.3956	-0.1046	-0.0253693	-0.0515359	-0.100985	-0.0809864	-0.189484	-0.151696	0.00907109	0.690756	0.956642	0.856703	0.568814	0.656272	0.273833	0.401597
YP_001532712.1	NC_009952.1	RefSeq	CDS	1421968	1422711	+	gene1387	Dshi_1369	class II aldolase%2Fadducin family protein	0.00188299	0.0789618	0.0151733	0.104227	0.0830306	0.130719	0.0248828	0.00496853	0.991948	0.707029	0.966761	0.538564	0.547253	0.286246	0.895922	0.979663
YP_001532713.1	NC_009952.1	RefSeq	CDS	1422758	1424209	+	gene1388	Dshi_1370	phenylhydantoinase	-0.0858803	-0.102695	-0.0438407	0.0189508	-0.0501918	0.0555088	-0.0167467	0.00718557	0.502528	0.433853	0.850299	0.923847	0.642698	0.595774	0.90846	0.95912
YP_001532714.1	NC_009952.1	RefSeq	CDS	1424219	1425220	+	gene1389	Dshi_1371	ABC transporter-like protein	-0.442535	-0.0772583	-0.00568923	-0.0285191	-0.282988	-0.26789	-0.0368824	-0.307123	0.0124403	0.813527	0.992836	0.935361	0.0796723	0.0956175	0.889054	0.0695187
YP_001532715.1	NC_009952.1	RefSeq	CDS	1425233	1426150	+	gene1390	Dshi_1372	binding-protein-dependent transport system inner membrane protein	-0.18814	0.0903628	0.0849968	0.176558	0.0270821	0.0260746	0.118165	0.0409962	0.329682	0.723321	0.78831	0.308747	0.894415	0.895993	0.508802	0.856543
YP_001532716.1	NC_009952.1	RefSeq	CDS	1426147	1427058	+	gene1391	Dshi_1373	binding-protein-dependent transport system inner membrane protein	0.0927843	-0.131853	0.0851054	0.011433	0.0775127	0.205749	0.0545228	0.145729	0.77995	0.715228	0.870166	0.97763	0.756659	0.309371	0.856924	0.576113
YP_001532717.1	NC_009952.1	RefSeq	CDS	1427332	1428321	+	gene1392	Dshi_1374	NMT1%2FTHI5 like domain-containing protein	-0.0680007	-0.323418	0.0130481	0.132945	-0.094167	-0.141555	-0.0810686	0.0708919	0.612908	0.000180413	0.964182	0.213198	0.324983	0.102269	0.474063	0.547068
YP_001532718.1	NC_009952.1	RefSeq	CDS	1428663	1429859	+	gene1393	Dshi_1375	ornithine decarboxylase	-0.136727	-0.183257	-0.385772	-0.544837	-0.539679	-0.256546	-0.201205	-0.228202	0.500672	0.377995	0.0118583	2.67704e-05	7.73928e-06	0.0552093	0.211754	0.126523
YP_001532719.1	NC_009952.1	RefSeq	CDS	1429916	1430713	-	gene1394	Dshi_1376	creatininase	0.0886856	0.150193	0.0664961	0.0131374	0.0320313	0.143238	0.0488625	0.0515099	0.58773	0.328998	0.786596	0.954714	0.831184	0.185931	0.751532	0.748265
YP_001532720.1	NC_009952.1	RefSeq	CDS	1430706	1431608	-	gene1395	Dshi_1377	2OG-Fe%28II%29 oxygenase	0.0454781	0.0963885	0.145781	-0.0187887	-0.00308443	-0.0445639	-0.127119	-0.019199	0.860933	0.722513	0.608213	0.951839	0.989886	0.824284	0.513074	0.935934
YP_001532721.1	NC_009952.1	RefSeq	CDS	1431608	1432243	-	gene1396	Dshi_1378	quinone dependent NAD%28P%29H dehydrogenase	0.0601459	0.136326	0.0969393	0.108655	0.149568	0.110881	-0.0534232	0.0823988	0.784419	0.501701	0.726136	0.568607	0.274096	0.443443	0.782282	0.652592
YP_001532722.1	NC_009952.1	RefSeq	CDS	1432243	1432830	-	gene1397	Dshi_1379	quinone dependent NADH dehydrogenase	0.217092	-0.0489777	-0.0449112	0.0233265	-0.0723591	0.0305594	-0.0793735	0.0997204	0.0999721	0.836253	0.8894	0.92812	0.610322	0.848366	0.611477	0.510751
YP_001532723.1	NC_009952.1	RefSeq	CDS	1432949	1434355	-	gene1398	Dshi_1380	FAD linked oxidase domain-containing protein	0.086909	0.0228733	0.049511	0.104629	-0.06431	0.00508798	0.112313	0.012212	0.511159	0.907758	0.829368	0.390456	0.55429	0.973184	0.293036	0.934225
YP_001532724.1	NC_009952.1	RefSeq	CDS	1434352	1435626	-	gene1399	Dshi_1381	cytosine deaminase	-0.112058	-0.0204902	-0.0909444	-0.0617082	-0.206035	-0.100635	-0.0532392	-0.047552	0.371849	0.917069	0.627819	0.688323	0.0195115	0.320979	0.685711	0.737283
YP_001532725.1	NC_009952.1	RefSeq	CDS	1435626	1436483	-	gene1400	Dshi_1382	binding-protein-dependent transport system inner membrane protein	-0.0955895	-0.072263	-0.0964158	-0.0962476	-0.209881	-0.135153	-0.137498	-0.133755	0.536521	0.701942	0.64431	0.526461	0.0345267	0.209286	0.257554	0.261539
YP_001532726.1	NC_009952.1	RefSeq	CDS	1436480	1437289	-	gene1401	Dshi_1383	ABC transporter-like protein	0.325152	0.0230602	0.106001	0.0980283	0.0132037	-0.0866701	-0.0754206	-0.191481	0.0302216	0.942277	0.714921	0.647745	0.950779	0.607157	0.699254	0.225675
YP_001532727.1	NC_009952.1	RefSeq	CDS	1437354	1438355	-	gene1402	Dshi_1384	ABC transporter permease	0.130576	0.0443882	0.176398	0.0691595	-0.164467	-0.376172	-0.116493	-0.245036	0.248004	0.805258	0.136412	0.619685	0.0615819	7.04686e-07	0.275261	0.00403099
YP_001532728.1	NC_009952.1	RefSeq	CDS	1438594	1438992	+	gene1403	Dshi_1385	endoribonuclease L-PSP	-0.596077	0.0792635	0.0083619	-0.0145144	-0.224544	-0.166946	0.251759	-0.0487493	0.0244606	0.86913	0.992836	0.976743	0.374381	0.53191	0.344227	0.896895
YP_001532729.1	NC_009952.1	RefSeq	CDS	1438996	1440408	-	gene1404	Dshi_1386	hypothetical protein	-0.20479	0.189491	-0.0499272	0.047567	-0.110121	0.167175	0.0274091	0.11579	0.249845	0.332498	0.898833	0.854416	0.489057	0.233041	0.9036	0.519214
YP_001532730.1	NC_009952.1	RefSeq	CDS	1440553	1441812	-	gene1405	Dshi_1387	ATP-dependent protease ATP-binding subunit ClpX	0.00440138	-0.0102703	0.0936407	0.107755	0.222912	0.267859	0.0279511	0.11279	0.976596	0.961823	0.610086	0.396161	0.00906222	0.000858594	0.848397	0.292617
YP_001532731.1	NC_009952.1	RefSeq	CDS	1442020	1442646	-	gene1406	Dshi_1388	ATP-dependent Clp protease proteolytic subunit	0.0588192	0.197449	0.321426	0.391905	0.548436	0.664896	0.157341	0.15675	0.762074	0.229357	0.0167853	0.000804999	5.49616e-08	9.23525e-12	0.272367	0.255826
YP_001532732.1	NC_009952.1	RefSeq	CDS	1442883	1444100	+	gene1407	Dshi_1389	putative deoxyribodipyrimidine photo-lyase	0.327301	0.422014	0.190877	-0.576359	-1.10704	-2.4773	-0.364837	-2.19626	0.233337	0.113362	0.661366	0.014233	2.98763e-08	2.70353e-28	0.145546	6.48342e-23
YP_001532733.1	NC_009952.1	RefSeq	CDS	1444131	1444565	+	gene1408	Dshi_1390	NADH dehydrogenase	0.123441	0.0545941	-0.0982967	0.042983	0.231738	0.442808	0.0481439	0.313025	0.490061	0.832937	0.717952	0.864409	0.0604058	3.50094e-05	0.802977	0.0094437
YP_001532734.1	NC_009952.1	RefSeq	CDS	1444613	1445059	+	gene1409	Dshi_1391	hypothetical protein	-0.0114716	0.141786	0.094279	0.145323	0.139327	0.0402231	0.226764	-0.0963234	0.955298	0.393516	0.690913	0.316435	0.242129	0.785582	0.0540885	0.524239
YP_001532735.1	NC_009952.1	RefSeq	CDS	1445056	1445598	+	gene1410	Dshi_1392	hypothetical protein	-0.111307	-0.0459574	-0.247889	-0.0916009	-0.132235	-0.193021	-0.184992	-0.122851	0.606532	0.878255	0.197605	0.678891	0.385963	0.169872	0.247611	0.49639
YP_001532736.1	NC_009952.1	RefSeq	CDS	1445608	1446195	-	gene1411	Dshi_1393	hypothetical protein	0.0844107	0.127815	0.0995423	0.0676619	-0.106864	-0.0936163	-0.0383253	-0.039927	0.747254	0.639847	0.779715	0.80696	0.570296	0.625679	0.880874	0.877783
YP_001532737.1	NC_009952.1	RefSeq	CDS	1446363	1447034	-	gene1412	Dshi_1394	leucyltransferase	-0.11893	-0.146001	-0.0382112	-0.194041	-0.29082	-0.255065	-0.316954	-0.177519	0.479914	0.389585	0.905208	0.146089	0.00512299	0.0147118	0.00524882	0.14889
YP_001532738.1	NC_009952.1	RefSeq	CDS	1447094	1448440	-	gene1413	Dshi_1395	acetyl-CoA carboxylase biotin carboxylase subunit	0.0980145	0.172491	0.103541	0.0250032	-0.0204998	-0.0231562	0.0476001	-0.0557192	0.365313	0.0827796	0.461251	0.881454	0.863338	0.837347	0.678114	0.634218
YP_001532739.1	NC_009952.1	RefSeq	CDS	1448450	1448977	-	gene1414	Dshi_1396	acetyl-CoA carboxylase	0.17116	0.207232	0.0461469	-0.00615149	-0.0036171	-0.0097956	0.198554	0.0207661	0.117228	0.0644159	0.85938	0.976827	0.981696	0.949743	0.0435865	0.896403
YP_001532740.1	NC_009952.1	RefSeq	CDS	1449132	1450748	+	gene1415	Dshi_1397	phospholipase%2Flecithinase%2Fhemolysin-like protein	0.176735	0.274388	0.214068	0.300332	0.112716	0.0260986	0.387696	0.159116	0.375132	0.155662	0.365175	0.0777442	0.529797	0.904585	0.00997401	0.388363
YP_001532741.1	NC_009952.1	RefSeq	CDS	1450880	1451332	+	gene1416	Dshi_1398	hypothetical protein	-0.0974551	-0.0320404	-0.0326806	0.00901376	-0.0517519	-0.0751988	-0.0731623	0.237747	0.684999	0.919993	0.942858	0.97763	0.805294	0.691715	0.738231	0.137232
YP_001532742.1	NC_009952.1	RefSeq	CDS	1451413	1453374	-	gene1417	Dshi_1399	acetate--CoA ligase	-0.125319	-0.0877408	-0.0628696	0.0488476	0.168177	0.230219	-0.248482	0.135733	0.516828	0.724442	0.866109	0.852523	0.241194	0.0769156	0.0892076	0.419132
YP_001532743.1	NC_009952.1	RefSeq	CDS	1453619	1454374	-	gene1418	Dshi_1400	ABC transporter-like protein	-0.289555	-0.370314	-0.134486	-0.284051	-0.0306278	-0.115607	-0.186109	-0.197671	0.656017	0.597153	0.903617	0.647745	0.958914	0.829867	0.746256	0.743384
YP_001532744.1	NC_009952.1	RefSeq	CDS	1454386	1455144	-	gene1419	Dshi_1401	ABC transporter-like protein	-0.1346	-0.156923	0.155684	0.067107	-0.325769	0.512012	0.117636	0.312065	0.876745	0.878629	0.907175	0.947101	0.57655	0.292413	0.877137	0.634467
YP_001532745.1	NC_009952.1	RefSeq	CDS	1455157	1456365	-	gene1420	Dshi_1402	inner-membrane translocator	-0.140048	-0.059299	-0.200719	-0.0714411	-0.261281	0.200074	-0.0570686	-0.137297	0.795918	0.927152	0.773144	0.910461	0.455816	0.564602	0.90846	0.769578
YP_001532746.1	NC_009952.1	RefSeq	CDS	1456370	1457401	-	gene1421	Dshi_1403	inner-membrane translocator	-0.207992	-0.0491764	-0.396054	-0.297992	-0.200772	0.11837	-0.260626	0.215418	0.694303	0.944759	0.464932	0.502671	0.59603	0.759005	0.529348	0.60371
YP_001532747.1	NC_009952.1	RefSeq	CDS	1457511	1458866	-	gene1422	Dshi_1404	branched-chain amino acid ABC transporter	-0.0629139	-0.30227	-0.236379	-0.242934	-0.112932	0.0642536	-0.0682268	0.269773	0.938546	0.702125	0.826977	0.737097	0.84931	0.917985	0.921104	0.644262
YP_001532748.1	NC_009952.1	RefSeq	CDS	1459097	1460392	+	gene1423	Dshi_1405	transcriptional regulator	0.10198	-0.0440176	-0.0472412	-0.0946524	-0.093587	-0.0626079	-0.115017	-0.0849424	0.620571	0.878255	0.900066	0.65193	0.556338	0.709354	0.508802	0.654678
YP_001532749.1	NC_009952.1	RefSeq	CDS	1460497	1460862	+	gene1424	Dshi_1406	response regulator receiver protein	0.0362343	0.169469	0.0837657	0.152487	0.311433	0.0187501	0.314066	-0.0246804	0.906481	0.544053	0.859401	0.552972	0.0627486	0.946953	0.0919941	0.931431
YP_001532750.1	NC_009952.1	RefSeq	CDS	1460864	1461184	+	gene1425	Dshi_1407	hypothetical protein	-0.0721951	-0.37949	-0.184131	-0.104817	-0.0589623	-0.163685	-0.270405	-0.0447961	0.80818	0.0673783	0.544242	0.694066	0.792379	0.37189	0.148207	0.870715
YP_001532751.1	NC_009952.1	RefSeq	CDS	1461184	1463877	+	gene1426	Dshi_1408	integral membrane sensor signal transduction histidine kinase	-0.266224	-0.16133	-0.150264	-0.0606061	-0.158207	-0.100831	-0.0630421	0.0181281	0.00132096	0.113362	0.183162	0.631976	0.042822	0.234805	0.56324	0.895476
YP_001532752.1	NC_009952.1	RefSeq	CDS	1463926	1464975	+	gene1427	Dshi_1409	hypothetical protein	0.0195088	0.00266997	-0.131412	-0.15431	0.558801	2.73364	0.178432	0.461317	0.958756	0.995816	0.779715	0.621101	0.000989958	5.6782e-90	0.485823	0.0136827
YP_001532753.1	NC_009952.1	RefSeq	CDS	1464988	1465500	-	gene1428	Dshi_1410	hypothetical protein	-0.0471875	0.241959	-0.145532	-0.177342	-0.213807	-0.290383	0.259839	-0.397798	0.859833	0.267054	0.645002	0.41427	0.189231	0.0514557	0.13241	0.00796339
YP_001532754.1	NC_009952.1	RefSeq	CDS	1465574	1465852	+	gene1429	Dshi_1411	transcriptional regulator	-0.3839	-0.523494	-0.255935	0.13154	0.113089	0.448759	-0.275508	0.725056	0.275837	0.12062	0.614883	0.759092	0.724987	0.0509799	0.392851	0.00081191
YP_001532755.1	NC_009952.1	RefSeq	CDS	1465891	1466133	+	gene1430	Dshi_1412	hypothetical protein	-0.62886	-0.453244	-0.359812	-0.0277109	0.0567687	0.23233	-0.536482	0.285236	0.133351	0.343686	0.533412	0.966653	0.901764	0.50549	0.136762	0.458832
YP_001532756.1	NC_009952.1	RefSeq	CDS	1466558	1467793	+	gene1431	Dshi_1413	family 1 extracellular solute-binding protein	-0.198392	-0.120952	0.116805	0.0642498	-0.0266301	-0.147675	-0.217297	0.00478335	0.173038	0.527645	0.61621	0.753348	0.878505	0.233731	0.0926163	0.981195
YP_001532757.1	NC_009952.1	RefSeq	CDS	1467854	1468885	+	gene1432	Dshi_1414	binding-protein-dependent transport system inner membrane protein	0.0980026	-0.107592	0.190835	0.153057	0.0961261	0.00237971	-0.0599383	0.292359	0.613309	0.625815	0.294837	0.331262	0.501273	0.990986	0.738231	0.0119396
YP_001532758.1	NC_009952.1	RefSeq	CDS	1468888	1469772	+	gene1433	Dshi_1415	binding-protein-dependent transport system inner membrane protein	0.0584594	-0.0326408	-0.0253509	0.102652	0.088428	-0.0278941	-0.119499	0.0826475	0.798019	0.907758	0.949716	0.620554	0.586547	0.88619	0.497317	0.670084
YP_001532759.1	NC_009952.1	RefSeq	CDS	1469815	1470858	+	gene1434	Dshi_1416	ABC transporter-like protein	-0.0497533	0.0277846	-0.0235136	0.115119	0.0144773	-0.0240209	-0.128298	-0.0525908	0.800634	0.907758	0.943238	0.484212	0.936776	0.886255	0.37174	0.76882
YP_001532760.1	NC_009952.1	RefSeq	CDS	1470855	1471379	+	gene1435	Dshi_1417	hypothetical protein	0.027637	0.0362223	-0.134994	0.00275523	-0.0257214	-0.0993077	-0.275219	0.0295383	0.919044	0.907758	0.645002	0.992819	0.908842	0.572278	0.0853572	0.905032
YP_001532761.1	NC_009952.1	RefSeq	CDS	1471376	1471591	-	gene1436	Dshi_1418	hypothetical protein	-0.0146816	0.0739243	-0.070736	-0.199329	-0.189511	-0.153347	0.0560332	0.0350263	0.951269	0.74939	0.80976	0.170263	0.12307	0.229287	0.748065	0.860262
YP_001532762.1	NC_009952.1	RefSeq	CDS	1471738	1472016	+	gene1437	Dshi_1419	hypothetical protein	-0.00548884	0.225914	-0.0724854	-0.0744551	-0.124471	-0.0957147	0.000957431	-0.0943443	0.983126	0.278109	0.85938	0.779688	0.472389	0.592681	0.995431	0.654081
YP_001532763.1	NC_009952.1	RefSeq	CDS	1472033	1472908	-	gene1438	Dshi_1420	hypothetical protein	-0.019823	0.112823	-0.0655234	0.00995864	0.272145	1.37065	0.0507081	0.0296467	0.938546	0.63914	0.860509	0.972987	0.0331102	4.67671e-42	0.805682	0.896722
YP_001532764.1	NC_009952.1	RefSeq	CDS	1473533	1474705	+	gene1440	Dshi_1421	ribose ABC transporter	-0.163114	-0.0598831	-0.180018	-0.124857	-0.390084	-0.267706	-0.297828	-0.271779	0.642706	0.899555	0.69132	0.730647	0.071077	0.24507	0.242276	0.28886
YP_001532765.1	NC_009952.1	RefSeq	CDS	1474762	1476309	+	gene1441	Dshi_1422	ABC transporter-like protein	0.0816133	-0.0289328	-0.00288538	-0.26004	-0.289556	-0.165498	-0.199898	-0.140262	0.761841	0.934007	0.996581	0.176571	0.0663563	0.346161	0.296271	0.510751
YP_001532766.1	NC_009952.1	RefSeq	CDS	1476309	1477271	+	gene1442	Dshi_1423	inner-membrane translocator	0.00347696	0.261973	-0.191856	-0.107496	0.11329	-0.154376	0.254299	-0.206197	0.993481	0.52598	0.742808	0.823896	0.73562	0.63169	0.431655	0.567932
YP_001532767.1	NC_009952.1	RefSeq	CDS	1477271	1478302	+	gene1443	Dshi_1424	inner-membrane translocator	-0.422507	-0.0134211	0.0950939	0.147503	0.311728	0.114847	0.16352	-0.142664	0.144727	0.976826	0.877373	0.689814	0.176023	0.684836	0.593	0.670589
YP_001532768.1	NC_009952.1	RefSeq	CDS	1478321	1479775	+	gene1444	Dshi_1425	aldehyde dehydrogenase	0.0128434	-0.0412347	-0.0872201	0.0364923	0.00178313	0.22007	0.132755	0.396421	0.947905	0.84618	0.686798	0.852931	0.991272	0.018298	0.26937	6.77257e-06
YP_001532769.1	NC_009952.1	RefSeq	CDS	1479836	1481350	+	gene1445	Dshi_1426	hydro-lyase	-0.0230052	-0.136106	-0.0266261	0.0535475	-0.082938	0.0740007	-0.154598	0.102652	0.913572	0.421701	0.933408	0.782824	0.530493	0.576429	0.233101	0.472539
YP_001532770.1	NC_009952.1	RefSeq	CDS	1481361	1482908	+	gene1446	Dshi_1427	citrate CoA-transferase	-0.100845	-0.078741	-0.0813931	-0.123669	-0.108821	-0.0392303	0.00395239	-0.0219783	0.770304	0.854243	0.88522	0.718748	0.672883	0.893953	0.990087	0.949894
YP_001532771.1	NC_009952.1	RefSeq	CDS	1483002	1484636	-	gene1447	Dshi_1428	glucose-methanol-choline oxidoreductase	0.0463376	0.0670321	-0.0138557	-0.0129707	-0.00561572	-0.0690885	0.0196882	0.0760462	0.80228	0.745342	0.967563	0.955536	0.97287	0.598527	0.91093	0.617105
YP_001532772.1	NC_009952.1	RefSeq	CDS	1484787	1485557	-	gene1448	Dshi_1429	3-ketoacyl-ACP reductase	-0.0119061	0.0617834	-0.0658166	-0.0207941	0.0499172	-0.154165	0.0378847	0.20077	0.972758	0.878255	0.900407	0.958803	0.848972	0.482512	0.902443	0.363614
YP_001532773.1	NC_009952.1	RefSeq	CDS	1485573	1487036	-	gene1449	Dshi_1430	aldehyde dehydrogenase	0.130432	0.151476	0.0955146	-0.174171	-0.103762	-0.243175	0.147942	0.123719	0.613016	0.575987	0.804946	0.446351	0.605946	0.152028	0.471477	0.575733
YP_001532774.1	NC_009952.1	RefSeq	CDS	1487135	1488091	-	gene1450	Dshi_1431	transcriptional regulator	0.371109	0.107465	0.106894	-0.132239	-0.486408	-0.620005	-0.222975	-0.52009	0.00665443	0.646077	0.701379	0.483397	3.189e-05	5.24463e-08	0.13271	1.74725e-05
YP_001532775.1	NC_009952.1	RefSeq	CDS	1488222	1489370	+	gene1451	Dshi_1432	L-carnitine dehydratase%2Fbile acid-inducible protein F	0.111443	0.0191136	0.0059986	0.00104751	-0.0340039	0.0948714	-0.0236407	0.164647	0.791443	0.972098	0.994539	0.998617	0.926685	0.756913	0.951696	0.621775
YP_001532776.1	NC_009952.1	RefSeq	CDS	1489582	1490181	+	gene1452	Dshi_1433	hypothetical protein	-0.0504749	-0.139405	-0.0532556	-0.0443572	-0.121032	-0.193	-0.0725795	-0.125169	0.888896	0.701942	0.923875	0.918844	0.617764	0.379606	0.808395	0.661399
YP_001532777.1	NC_009952.1	RefSeq	CDS	1490184	1490399	+	gene1453	Dshi_1434	Xaa-Pro dipeptidase	-0.561618	-0.305296	-0.418827	-1.05462	-0.798398	-0.408866	-0.656925	-0.166865	0.313467	0.66018	0.560559	0.013728	0.0400519	0.336847	0.140423	0.778081
YP_001532778.1	NC_009952.1	RefSeq	CDS	1490378	1491148	-	gene1454	Dshi_1435	alpha%2Fbeta hydrolase fold protein	-0.923222	-0.294879	-0.42156	-0.095436	-0.111385	-0.199337	-0.695927	-0.226351	0.235909	0.771117	0.701379	0.928867	0.878505	0.762212	0.279757	0.776593
YP_001532779.1	NC_009952.1	RefSeq	CDS	1491145	1492686	-	gene1455	Dshi_1436	binding-protein-dependent transport system inner membrane protein	-0.608269	-0.229389	-0.518957	-0.479382	-0.406497	-0.907758	-0.207544	-0.216782	0.217946	0.729374	0.358685	0.289248	0.288839	0.009082	0.669189	0.672925
YP_001532780.1	NC_009952.1	RefSeq	CDS	1492683	1493738	-	gene1456	Dshi_1437	glycine betaine%2FL-proline ABC transporter	-0.382281	-0.117729	-0.0767395	-0.00240009	-0.176214	-0.11443	-0.281254	-0.158068	0.337576	0.83657	0.919545	0.997054	0.602694	0.745177	0.428373	0.700753
YP_001532781.1	NC_009952.1	RefSeq	CDS	1493812	1494777	-	gene1457	Dshi_1438	glycine betaine ABC transporter substrate binding protein	-0.11807	-0.235103	0.144163	0.0738022	0.0116807	-0.193698	0.119602	0.159011	0.700758	0.402544	0.708885	0.827855	0.965771	0.346172	0.631669	0.511046
YP_001532782.1	NC_009952.1	RefSeq	CDS	1494829	1495872	-	gene1458	Dshi_1439	D-cysteine desulfhydrase	-0.218058	-0.143897	-0.305607	-0.352031	-0.585976	-0.558616	-0.377715	-0.331898	0.441314	0.677329	0.290854	0.111695	0.000852155	0.00140151	0.0685628	0.106678
YP_001532783.1	NC_009952.1	RefSeq	CDS	1495960	1496892	+	gene1459	Dshi_1440	transcriptional regulator	0.121446	0.348039	0.0903467	0.0799712	-0.00145581	-0.0350911	0.517299	-0.0840786	0.804687	0.392188	0.909045	0.887808	0.997606	0.935902	0.0699	0.857491
YP_001532784.1	NC_009952.1	RefSeq	CDS	1497052	1498287	+	gene1460	Dshi_1441	hypothetical protein	0.0830507	0.0619207	0.14156	0.175916	0.138986	-0.0346876	0.150266	0.0549392	0.547708	0.719026	0.325208	0.0993586	0.142326	0.777181	0.147465	0.690281
YP_001532785.1	NC_009952.1	RefSeq	CDS	1498290	1499732	+	gene1461	Dshi_1442	peroxidase	0.120307	0.0145512	0.129	0.111814	0.0558876	-0.100499	0.0270459	-0.0818731	0.458677	0.959442	0.534025	0.49114	0.701901	0.437411	0.885017	0.610446
YP_001532786.1	NC_009952.1	RefSeq	CDS	1499876	1500844	+	gene1462	Dshi_1443	TRAP transporter solute receptor	-0.142416	0.142506	0.657992	0.460803	0.358912	-0.241065	0.304437	0.0977381	0.738632	0.787771	0.0373901	0.155812	0.202857	0.423204	0.356265	0.823228
YP_001532787.1	NC_009952.1	RefSeq	CDS	1500927	1503581	+	gene1463	Dshi_1444	TRAP transporter	0.148815	0.276322	0.728284	0.524004	0.416777	-0.159076	0.369055	0.105003	0.717226	0.501701	0.0105579	0.0787067	0.113859	0.61762	0.219646	0.802917
YP_001532788.1	NC_009952.1	RefSeq	CDS	1503594	1504028	+	gene1464	Dshi_1445	UspA domain-containing protein	-0.306625	0.0533525	0.323544	0.216679	0.20324	-0.399707	0.126734	-0.170528	0.344557	0.917069	0.427953	0.553288	0.476576	0.101336	0.717567	0.624789
YP_001532789.1	NC_009952.1	RefSeq	CDS	1504032	1505366	+	gene1465	Dshi_1446	hypothetical protein	-0.137431	0.145744	0.357072	0.174303	0.127192	-0.255713	0.214873	0.015968	0.683596	0.716641	0.268957	0.606638	0.639666	0.271415	0.44044	0.963364
YP_001532790.1	NC_009952.1	RefSeq	CDS	1505621	1505779	-	gene1466	Dshi_1447	transposase	-0.35395	-0.404765	-0.926777	-0.333732	-0.368656	-0.755609	-0.369181	0.0852441	0.701124	0.684458	0.286208	0.705346	0.571175	0.204066	0.614981	0.921063
YP_001532791.1	NC_009952.1	RefSeq	CDS	1506500	1506724	+	gene1467	Dshi_1448	HTH-type transcriptional regulator ZntR	0.800461	0.930181	0.317723	0.104646	-0.343853	-0.0748942	0.220862	-0.709798	0.515755	0.428645	0.892097	0.955091	0.783527	0.958742	0.87452	0.609104
YP_001532792.1	NC_009952.1	RefSeq	CDS	1506778	1509000	-	gene1468	Dshi_1449	TonB-dependent receptor	-0.237413	-0.143709	-0.292199	-0.411337	-0.925697	-0.3685	-0.869028	-0.948614	0.820543	0.907758	0.85495	0.666206	0.146084	0.61233	0.226865	0.173922
YP_001532793.1	NC_009952.1	RefSeq	CDS	1509057	1510334	-	gene1469	Dshi_1450	NnrS family protein	-0.746456	-0.173871	-0.250302	-0.923945	-1.71272	-2.26847	-0.585866	-1.53057	0.583981	0.915276	0.907175	0.416292	0.0614546	0.0174342	0.591227	0.126104
YP_001532794.1	NC_009952.1	RefSeq	CDS	1510331	1511080	-	gene1470	Dshi_1451	ABC transporter-like protein	-1.05112	-0.457708	-0.423789	-0.917242	-3.37856	-1.46499	-1.09058	-1.79777	0.386692	0.767985	0.833749	0.415752	0.000649228	0.0917354	0.273833	0.0592308
YP_001532795.1	NC_009952.1	RefSeq	CDS	1511077	1511940	-	gene1471	Dshi_1452	binding-protein-dependent transport system inner membrane protein	0.0206486	-0.393099	-0.41138	-0.821806	-2.33144	-0.964633	-0.77184	-0.917619	0.98691	0.777291	0.811853	0.411581	0.00336331	0.217207	0.402429	0.293778
YP_001532796.1	NC_009952.1	RefSeq	CDS	1511962	1512945	-	gene1472	Dshi_1453	putative sulfonate%2Fnitrate transport system substrate-binding protein	-0.372414	-0.463387	-0.613528	-1.63359	-2.03205	-2.18443	-0.845744	-2.0599	0.809664	0.79799	0.773144	0.155329	0.0304223	0.0176673	0.480329	0.0382894
YP_001532797.1	NC_009952.1	RefSeq	CDS	1513040	1513537	-	gene1473	Dshi_1454	hypothetical protein	-0.359673	-0.250151	-0.0607903	-0.818642	-2.73475	-1.70348	-1.77435	-2.16859	0.818067	0.896276	0.983458	0.538564	0.00848947	0.0840053	0.110684	0.0470408
YP_001532798.1	NC_009952.1	RefSeq	CDS	1513747	1513896	+	gene1474	Dshi_1455	transposase	-4.42697	-1.18337	-1.93715	-2.78057	-1.39768	-0.925153	-2.63143	-1.73756	0.0657202	0.573685	0.357136	0.0993028	0.301702	0.504653	0.107979	0.259509
YP_001532799.1	NC_009952.1	RefSeq	CDS	1513896	1514609	+	gene1475	Dshi_1456	integrase catalytic subunit	0.510718	0.341078	0.300331	-0.791907	-0.652605	-0.118014	-0.00944457	0.393659	0.674637	0.82925	0.887797	0.526461	0.51355	0.921463	0.992796	0.732536
YP_001532800.1	NC_009952.1	RefSeq	CDS	1514658	1516022	+	gene1476	Dshi_1457	type III restriction protein res subunit	0.174662	-0.0033279	-0.105184	-0.0524662	-0.138461	-0.20222	0.0153259	-0.0585775	0.536521	0.995816	0.826099	0.891972	0.540512	0.329696	0.960572	0.851184
YP_001532801.1	NC_009952.1	RefSeq	CDS	1515973	1516368	-	gene1477	Dshi_1458	site-specific recombinase	0.378246	0.105991	0.0065295	-0.063043	-0.161868	-0.0659929	0.238643	-0.143623	0.000227677	0.544483	0.986948	0.734165	0.141639	0.616246	0.0314991	0.240964
YP_001532802.1	NC_009952.1	RefSeq	CDS	1516680	1517501	+	gene1479	Dshi_1459	hypothetical protein	-0.0710031	-0.019506	0.0373079	-0.0699345	-0.108081	-0.181329	-0.208723	-0.243551	0.639528	0.925234	0.892097	0.652745	0.30713	0.0514564	0.0413604	0.00993805
YP_001532803.1	NC_009952.1	RefSeq	CDS	1517692	1518357	+	gene1480	Dshi_1460	50S ribosomal protein L21	-0.0974581	-0.0291366	-0.0440525	-0.0776322	-0.0302024	-0.0751569	-0.148091	-0.155235	0.504546	0.896276	0.875381	0.630925	0.83636	0.534965	0.210086	0.164126
YP_001532804.1	NC_009952.1	RefSeq	CDS	1518373	1518642	+	gene1481	Dshi_1461	50S ribosomal protein L27	0.0254643	0.0156193	-0.0611398	-0.0343097	-0.0212771	0.0205175	0.00701718	0.0440766	0.866811	0.937583	0.773144	0.842987	0.871911	0.872675	0.962858	0.743746
YP_001532805.1	NC_009952.1	RefSeq	CDS	1518721	1519377	+	gene1482	Dshi_1462	LysE family transport protein	0.14515	0.279922	0.122491	0.0185178	-0.0381854	0.19888	0.132101	0.0738256	0.490178	0.122512	0.687601	0.952128	0.854685	0.178606	0.481529	0.7371
YP_001532806.1	NC_009952.1	RefSeq	CDS	1519374	1519913	+	gene1483	Dshi_1463	N-acetyltransferase GCN5	0.0459615	0.0738689	-0.122084	-0.258612	-0.247255	-0.0497404	0.00340351	-0.00346891	0.834235	0.761695	0.62912	0.0724563	0.0442524	0.761353	0.988824	0.986204
YP_001532807.1	NC_009952.1	RefSeq	CDS	1519918	1520427	+	gene1484	Dshi_1464	N-acetyltransferase GCN5	0.0923743	-0.0424327	0.0632041	-0.0993458	-0.424998	0.00485715	-0.0758186	-0.0944382	0.810209	0.929732	0.917892	0.801411	0.0550327	0.990096	0.824301	0.789718
YP_001532808.1	NC_009952.1	RefSeq	CDS	1520424	1520951	+	gene1485	Dshi_1465	N-acetyltransferase GCN5	-0.297054	0.430235	0.282027	0.0622666	0.242114	0.0702764	0.266402	-0.130023	0.318874	0.128693	0.46697	0.895798	0.324983	0.818837	0.328562	0.699628
YP_001532809.1	NC_009952.1	RefSeq	CDS	1520948	1521985	+	gene1486	Dshi_1466	GTPase ObgE	-0.136403	0.260826	0.0276149	-0.0711026	-0.0988758	-0.0671296	0.0944769	-0.0326815	0.432854	0.0880083	0.942671	0.746498	0.506188	0.671212	0.580895	0.876515
YP_001532810.1	NC_009952.1	RefSeq	CDS	1521973	1523079	+	gene1487	Dshi_1467	gamma-glutamyl kinase	-0.165281	0.159381	-0.0419601	-0.156007	-0.25757	-0.104859	0.0386553	-0.00814415	0.297971	0.365729	0.902987	0.3184	0.0245389	0.44127	0.835691	0.965932
YP_001532811.1	NC_009952.1	RefSeq	CDS	1523177	1523812	+	gene1488	Dshi_1468	hypothetical protein	0.136239	-0.13251	-0.158104	-0.183324	-0.130386	-0.20525	0.147528	0.0623242	0.442749	0.516084	0.468013	0.247738	0.351762	0.102265	0.328753	0.743428
YP_001532812.1	NC_009952.1	RefSeq	CDS	1523915	1525180	+	gene1489	Dshi_1469	gamma-glutamyl phosphate reductase	-0.15276	0.0237658	-0.0905905	-0.113532	-0.229165	-0.21418	-0.0269359	-0.184474	0.218694	0.907758	0.642669	0.383602	0.0111425	0.0169673	0.8625	0.0669337
YP_001532813.1	NC_009952.1	RefSeq	CDS	1525195	1525809	-	gene1490	Dshi_1470	hypothetical protein chpT	0.327384	1.36226	3.12249	4.2008	4.69759	4.57643	0.356031	0.829596	0.0628815	4.66132e-36	1.38839e-242	0	0	0	0.0180118	1.09871e-12
YP_001532814.1	NC_009952.1	RefSeq	CDS	1525839	1526024	+	gene1491	Dshi_1471	hypothetical protein	0.0638701	-0.0880548	-0.249281	-0.772577	-1.13217	-0.86076	0.0626521	-0.0441207	0.842042	0.813527	0.41407	8.69894e-06	4.2339e-12	1.36899e-07	0.823465	0.886313
YP_001532815.1	NC_009952.1	RefSeq	CDS	1526145	1526921	+	gene1492	Dshi_1472	phospholipid%2Fglycerol acyltransferase	-0.0582086	-0.0706466	-0.128599	-0.209698	-0.558851	-0.478068	-0.245055	-0.211405	0.676936	0.656807	0.35646	0.0267592	1.84515e-14	7.06168e-11	0.0056298	0.0146034
YP_001532816.1	NC_009952.1	RefSeq	CDS	1526918	1527763	+	gene1493	Dshi_1473	phospholipid%2Fglycerol acyltransferase	-0.168303	-0.153502	-0.368368	-0.661452	-1.04969	-0.772344	-0.0169829	-0.2978	0.515424	0.604893	0.0890194	3.96665e-05	1.35346e-12	1.99008e-07	0.950534	0.100942
YP_001532817.1	NC_009952.1	RefSeq	CDS	1527727	1528590	-	gene1494	Dshi_1474	glutamyl-tRNA synthetase	-0.302989	0.0478738	-0.0648192	-0.210116	-0.194122	-0.31953	-0.208583	-0.204277	0.316963	0.916975	0.916835	0.507273	0.44345	0.158132	0.464159	0.479797
YP_001532818.1	NC_009952.1	RefSeq	CDS	1528630	1529985	-	gene1495	Dshi_1475	tRNA %28uracil-5-%29-methyltransferase Gid	-0.0767512	0.0465581	0.0197941	0.0488292	-0.0771279	-0.126219	0.137242	0.0432098	0.540845	0.773394	0.934134	0.73035	0.414236	0.131822	0.133524	0.730225
YP_001532819.1	NC_009952.1	RefSeq	CDS	1530153	1532894	-	gene1496	Dshi_1476	DNA gyrase subunit A	0.0559577	0.099631	0.124407	0.170837	-0.0345248	-0.201322	0.193055	0.0687661	0.686571	0.473089	0.391797	0.0995185	0.777457	0.0146645	0.039898	0.576174
YP_001532820.1	NC_009952.1	RefSeq	CDS	1533086	1533355	+	gene1497	Dshi_1477	Usg family protein	0.458311	0.112878	-0.315634	-0.244027	0.12154	0.955112	0.033613	0.359177	2.37175e-05	0.557545	0.0149977	0.0665059	0.343975	3.8077e-26	0.856471	0.000634786
YP_001532821.1	NC_009952.1	RefSeq	CDS	1533483	1533950	-	gene1498	Dshi_1478	disulfide bond formation protein DsbB	-0.293375	0.0622562	-0.00515669	-0.0737228	-0.211347	-0.0881242	-0.0909392	0.077172	0.178184	0.868169	0.994007	0.819879	0.264175	0.688705	0.717441	0.774939
YP_001532822.1	NC_009952.1	RefSeq	CDS	1534029	1534640	-	gene1499	Dshi_1479	exopolysaccharide synthesis ExoD	-0.289767	-0.130807	-0.295564	-0.254893	-0.31497	-0.153036	-0.15156	-0.233928	0.149111	0.640747	0.174349	0.176658	0.0378089	0.377404	0.45002	0.182001
YP_001532823.1	NC_009952.1	RefSeq	CDS	1535034	1536077	+	gene1500	Dshi_1480	TRAP dicarboxylate transporter subunit DctP	0.00674255	-0.170576	0.0333653	0.199708	0.0603992	-0.0659432	-0.0176755	0.179034	0.968904	0.208376	0.907175	0.073226	0.622193	0.584011	0.913928	0.0804711
YP_001532824.1	NC_009952.1	RefSeq	CDS	1536263	1536844	+	gene1501	Dshi_1481	hypothetical protein	0.00264088	-0.0952874	-0.0101451	-0.0923511	-0.174776	-0.129993	-0.364357	-0.122033	0.988098	0.639847	0.977896	0.593202	0.131827	0.288056	0.00106404	0.386613
YP_001532825.1	NC_009952.1	RefSeq	CDS	1536841	1538193	+	gene1502	Dshi_1482	TRAP dicarboxylate transporter	-0.0428275	0.0201018	-0.0778194	-0.090977	-0.233773	-0.200266	-0.159561	-0.132135	0.798019	0.921621	0.710982	0.52865	0.0105325	0.0293311	0.146803	0.236786
YP_001532826.1	NC_009952.1	RefSeq	CDS	1538375	1538743	-	gene1504	Dshi_1483	hypothetical protein	-0.133507	-0.130585	-0.402583	-0.617424	-0.683373	1.30222	-0.48043	-0.167205	0.765542	0.805258	0.327307	0.0336953	0.00637267	1.06324e-11	0.103794	0.659571
YP_001532827.1	NC_009952.1	RefSeq	CDS	1538907	1539512	-	gene1505	Dshi_1484	hypothetical protein	-0.821779	-0.469915	-0.501953	-0.62498	-0.586715	-0.274895	-0.440416	-0.514144	0.0206482	0.267054	0.243937	0.060898	0.0412909	0.396508	0.191525	0.105295
YP_001532828.1	NC_009952.1	RefSeq	CDS	1539700	1542114	-	gene1506	Dshi_1485	FAD dependent oxidoreductase	0.022967	0.185555	0.153551	0.163576	0.0369064	-0.364321	-0.0304789	-0.0993548	0.944357	0.461563	0.636815	0.474478	0.878505	0.0229374	0.910923	0.691135
YP_001532829.1	NC_009952.1	RefSeq	CDS	1542296	1544161	-	gene1507	Dshi_1486	BCCT transporter	0.0686698	-0.0382318	0.106397	0.0948263	-0.042247	-0.361349	-0.0277622	0.0627946	0.644915	0.852133	0.561933	0.504523	0.743404	1.36469e-05	0.860098	0.651929
YP_001532830.1	NC_009952.1	RefSeq	CDS	1544432	1546513	-	gene1508	Dshi_1487	oligopeptide%2Fdipeptide ABC transporter	-0.00497815	0.0474065	0.0701946	0.130204	0.0386167	-0.0706511	0.0263302	-0.0555923	0.972047	0.761029	0.670651	0.180402	0.710317	0.43956	0.833216	0.627714
YP_001532831.1	NC_009952.1	RefSeq	CDS	1546583	1547743	-	gene1509	Dshi_1488	binding-protein-dependent transport system inner membrane protein	0.0153669	0.0237156	0.0694902	0.0107191	0.0229266	-0.035503	-0.0170558	0.0164391	0.933997	0.907758	0.759777	0.960593	0.873256	0.783093	0.915797	0.920966
YP_001532832.1	NC_009952.1	RefSeq	CDS	1547754	1548845	-	gene1510	Dshi_1489	binding-protein-dependent transport system inner membrane protein	0.016474	0.0374015	0.10751	0.126755	0.136981	-0.0361542	0.0544541	-0.15791	0.928415	0.852544	0.540358	0.298247	0.159199	0.773698	0.685319	0.125826
YP_001532833.1	NC_009952.1	RefSeq	CDS	1548941	1550608	-	gene1511	Dshi_1490	family 5 extracellular solute-binding protein	0.00954979	-0.0706031	0.128797	0.171066	0.0808663	-0.0270985	-0.0311334	-0.0752641	0.953745	0.672171	0.391725	0.113748	0.45225	0.831863	0.830458	0.549422
YP_001532834.1	NC_009952.1	RefSeq	CDS	1550866	1551678	-	gene1512	Dshi_1491	transcriptional regulator	0.17868	0.0225505	0.288491	0.267198	0.00503442	0.103097	0.120181	0.0494334	0.628731	0.969854	0.457501	0.38421	0.989744	0.729737	0.717441	0.901678
YP_001532835.1	NC_009952.1	RefSeq	CDS	1551737	1552627	-	gene1513	Dshi_1492	tRNA delta%282%29-isopentenylpyrophosphate transferase	0.0401841	0.15864	0.0392756	0.0887955	-0.28881	0.00914037	-0.295465	0.0488535	0.928415	0.700778	0.956421	0.831147	0.245695	0.980706	0.288522	0.898073
YP_001532836.1	NC_009952.1	RefSeq	CDS	1552737	1553468	+	gene1514	Dshi_1493	uridylate kinase	-0.118579	-0.00143106	-0.0126479	-0.0328361	-0.00877937	-0.110865	-0.0644884	-0.233886	0.393954	0.995816	0.971431	0.875974	0.956807	0.325024	0.655411	0.0217595
YP_001532837.1	NC_009952.1	RefSeq	CDS	1553599	1554165	+	gene1515	Dshi_1494	ribosome recycling factor	0.0376407	0.15939	0.0219528	0.0157961	0.00789274	0.0966171	0.152984	0.066626	0.828123	0.279441	0.942858	0.944323	0.960729	0.407992	0.202537	0.655687
YP_001532838.1	NC_009952.1	RefSeq	CDS	1554231	1554962	+	gene1516	Dshi_1495	undecaprenyl diphosphate synthase	-0.0463199	0.0331091	0.0420712	0.0429872	-0.0887278	-0.0227908	-0.0675529	-0.104688	0.765816	0.873755	0.873161	0.808734	0.419313	0.867774	0.606718	0.371652
YP_001532839.1	NC_009952.1	RefSeq	CDS	1554983	1555774	+	gene1517	Dshi_1496	phosphatidate cytidylyltransferase	-0.0931153	0.00816965	0.0450311	0.0354877	-0.0455277	0.0483419	-0.223617	-0.0671979	0.550888	0.972098	0.873161	0.860581	0.73733	0.712581	0.0406825	0.650644
YP_001532840.1	NC_009952.1	RefSeq	CDS	1555798	1556979	+	gene1518	Dshi_1497	1-deoxy-D-xylulose 5-phosphate reductoisomerase	-0.138057	0.228325	0.0515376	0.0200996	0.0479143	-0.00607867	0.15748	-0.169498	0.400644	0.140562	0.877373	0.938698	0.770044	0.976766	0.276758	0.217423
YP_001532841.1	NC_009952.1	RefSeq	CDS	1557041	1558378	+	gene1519	Dshi_1498	putative membrane-associated zinc metalloprotease	0.0873813	0.149414	0.0822137	0.0492528	-0.0152017	0.0104663	-0.0349678	-0.060406	0.532701	0.246852	0.663777	0.764396	0.916414	0.945526	0.806997	0.653132
YP_001532842.1	NC_009952.1	RefSeq	CDS	1558817	1561063	+	gene1520	Dshi_1499	hypothetical protein	-0.046956	-0.0454663	0.0324738	0.0104619	-0.122873	-0.237815	-0.0870123	-0.0283885	0.736009	0.792819	0.89696	0.955536	0.170516	0.00189757	0.431213	0.841577
YP_001532843.1	NC_009952.1	RefSeq	CDS	1561065	1561640	+	gene1521	Dshi_1500	outer membrane chaperone Skp	0.0154959	0.0372758	0.0440379	0.0409012	-0.125065	-0.184472	0.0656701	-0.0212808	0.933997	0.86066	0.873161	0.828941	0.246815	0.0557528	0.634249	0.900747
YP_001532844.1	NC_009952.1	RefSeq	CDS	1561725	1562216	+	gene1522	Dshi_1501	%283R%29-hydroxymyristoyl-ACP dehydratase	0.0666454	0.0728921	0.0923588	0.0414466	-0.0115023	0.0424662	0.172436	0.0737526	0.60495	0.625815	0.566689	0.78661	0.930856	0.691715	0.0554164	0.515577
YP_001532845.1	NC_009952.1	RefSeq	CDS	1562213	1563013	+	gene1523	Dshi_1502	UDP-N-acetylglucosamine acyltransferase	-0.170559	-0.0365771	-0.102475	-0.130279	-0.210113	-0.111336	-0.208245	-0.212681	0.0977837	0.840753	0.518735	0.236797	0.0104131	0.227436	0.0219273	0.0133047
YP_001532846.1	NC_009952.1	RefSeq	CDS	1563017	1563814	+	gene1524	Dshi_1503	hypothetical protein	-0.0535329	0.0185326	0.0588626	-0.0874635	-0.184799	-0.0755538	-0.192158	-0.140529	0.785536	0.94473	0.842303	0.61935	0.106646	0.582358	0.129027	0.292617
YP_001532847.1	NC_009952.1	RefSeq	CDS	1563814	1564956	+	gene1525	Dshi_1504	lipid-A-disaccharide synthase	0.0811669	0.0544709	0.0286551	-0.0253676	-0.148484	-0.0830856	-0.0554293	-0.157812	0.596902	0.783115	0.91928	0.907773	0.1521	0.475059	0.697464	0.151516
YP_001532848.1	NC_009952.1	RefSeq	CDS	1564953	1566149	-	gene1526	Dshi_1505	hypothetical protein	0.109418	0.180074	0.0809321	0.00606353	-0.874107	-1.81312	0.223042	0.0530868	0.530745	0.285769	0.773144	0.980586	2.09279e-19	1.33137e-76	0.0853572	0.774177
YP_001532849.1	NC_009952.1	RefSeq	CDS	1566319	1567473	-	gene1527	Dshi_1506	tRNA-specific 2-thiouridylase MnmA	0.0214912	-0.0102403	-0.119795	-0.227743	-0.363476	-0.265541	-0.0871434	-0.166178	0.89622	0.961557	0.430136	0.0175509	3.33354e-06	0.000950489	0.457675	0.0814762
YP_001532850.1	NC_009952.1	RefSeq	CDS	1567599	1567877	+	gene1528	Dshi_1507	hypothetical protein	0.5682	0.0482149	0.0892838	-0.0840319	1.97131	4.91963	0.0459001	0.200768	0.15808	0.950754	0.927098	0.908938	7.12628e-16	2.17042e-96	0.936376	0.685346
YP_001532851.1	NC_009952.1	RefSeq	CDS	1567977	1568690	+	gene1529	Dshi_1508	cell cycle transcriptional regulator ctrA	0.991107	1.60226	3.01343	3.54694	5.02006	5.92012	0.604719	1.23307	5.1692e-14	3.48533e-38	8.74955e-133	1.57375e-178	0	0	2.33523e-05	2.24873e-23
YP_001532852.1	NC_009952.1	RefSeq	CDS	1568730	1570955	+	gene1530	Dshi_1509	DNA ligase	-0.138626	0.0370071	-0.112346	-0.13961	-0.171508	-0.0566825	0.0178564	0.0606149	0.178053	0.827046	0.41407	0.163661	0.0314565	0.571509	0.895922	0.603241
YP_001532853.1	NC_009952.1	RefSeq	CDS	1570952	1573042	+	gene1531	Dshi_1510	ATP-dependent DNA helicase RecG	-0.0885874	-0.0491078	-0.173017	-0.170111	-0.416071	-0.444721	0.0137445	0.0728908	0.596902	0.823923	0.290854	0.199305	9.45522e-06	1.49625e-06	0.939566	0.634467
YP_001532854.1	NC_009952.1	RefSeq	CDS	1573442	1574914	-	gene1532	Dshi_1511	carboxypeptidase Taq	-0.230023	-0.0245465	-0.151763	-0.245069	-0.308142	-0.251563	-0.206657	-0.216446	0.0384118	0.907758	0.328296	0.0219248	0.000571987	0.00546065	0.0520426	0.0309312
YP_001532855.1	NC_009952.1	RefSeq	CDS	1574911	1576062	-	gene1533	Dshi_1512	putative cytochrome oxidase assembly protein	-0.0406258	0.190918	0.0210104	-0.0536726	-0.0140894	0.000738792	0.0585197	0.126611	0.844013	0.243985	0.956136	0.806106	0.940091	0.9964	0.734226	0.386124
YP_001532856.1	NC_009952.1	RefSeq	CDS	1576115	1576882	-	gene1534	Dshi_1513	putative tRNA%2FrRNA methyltransferase	-0.0422378	0.101947	-0.130757	-0.112194	-0.226834	-0.140503	0.103914	-0.133156	0.825026	0.59054	0.506952	0.47656	0.0328908	0.226721	0.464159	0.308474
YP_001532857.1	NC_009952.1	RefSeq	CDS	1576962	1577585	+	gene1535	Dshi_1514	putative thiamine monophosphate synthase	-0.0483063	0.12801	0.06525	-0.0533388	-0.0238468	-0.00584654	0.202564	-0.0821182	0.827058	0.537074	0.845852	0.823311	0.902793	0.97764	0.152645	0.656436
YP_001532858.1	NC_009952.1	RefSeq	CDS	1577589	1577948	-	gene1536	Dshi_1515	phosphoribosyl-AMP cyclohydrolase	-0.0647084	-0.0768879	-0.106764	-0.105312	-0.254562	-0.490353	-0.176464	-0.260396	0.790404	0.777291	0.717459	0.621101	0.0614546	6.29175e-05	0.285285	0.0749808
YP_001532859.1	NC_009952.1	RefSeq	CDS	1578009	1578458	+	gene1537	Dshi_1516	hypothetical protein	-0.327848	-0.208187	-0.181446	-0.150453	-0.214037	-0.429569	-0.202925	-0.246676	0.00173765	0.0861849	0.183506	0.209065	0.0211258	2.47034e-07	0.0506824	0.00985669
YP_001532860.1	NC_009952.1	RefSeq	CDS	1578568	1579872	-	gene1538	Dshi_1517	hypothetical protein	-0.0598463	-0.153683	-0.0621515	-0.0753108	-0.245688	-0.280278	-0.220107	-0.154628	0.646887	0.171761	0.753908	0.561931	0.00150814	0.000158609	0.0117081	0.0846004
YP_001532861.1	NC_009952.1	RefSeq	CDS	1579869	1580879	-	gene1539	Dshi_1518	hypothetical protein	0.0132359	-0.122167	0.0928016	0.047416	-0.10834	-0.19705	-0.0738974	-0.0572127	0.947905	0.45321	0.667484	0.80696	0.359146	0.0526586	0.60899	0.720026
YP_001532862.1	NC_009952.1	RefSeq	CDS	1580879	1581238	-	gene1540	Dshi_1519	hypothetical protein	-0.0671185	-0.23287	-0.127255	-0.158588	-0.24877	-0.448617	-0.193965	-0.208636	0.810209	0.328628	0.711923	0.492717	0.130683	0.00209142	0.322184	0.264488
YP_001532863.1	NC_009952.1	RefSeq	CDS	1581242	1582075	-	gene1541	Dshi_1520	high-affinity branched-chain amino acid transport ATP-binding protein	0.0629445	0.0522055	0.06399	0.110089	-0.0254429	-0.180016	0.0128919	0.0250515	0.639264	0.75542	0.73635	0.322059	0.834858	0.0257171	0.929443	0.860262
YP_001532864.1	NC_009952.1	RefSeq	CDS	1582072	1582854	-	gene1542	Dshi_1521	putative high-affinity branched-chain amino acid transport ATP-binding protein	0.189063	-0.0089708	0.108447	0.078868	-0.00746356	-0.122084	0.00837007	0.0133602	0.0502784	0.967427	0.473666	0.545255	0.956807	0.175817	0.954947	0.927849
YP_001532865.1	NC_009952.1	RefSeq	CDS	1582914	1584101	-	gene1543	Dshi_1522	putative periplasmic ligand-binding protein	-0.0629386	0.0287052	0.0291513	0.120067	0.0110393	-0.222286	0.0296354	-0.0586451	0.737443	0.907758	0.932514	0.476929	0.952974	0.0467495	0.878151	0.74241
YP_001532866.1	NC_009952.1	RefSeq	CDS	1584337	1585446	+	gene1544	Dshi_1523	aldose sugar dehydrogenase	-0.121758	0.104354	-0.137628	-0.479372	-0.695637	-0.422763	-0.0702642	-0.440477	0.588447	0.679642	0.627819	0.000504856	2.31446e-08	0.00100382	0.730877	0.00122194
YP_001532867.1	NC_009952.1	RefSeq	CDS	1585464	1586033	-	gene1545	Dshi_1524	hypothetical protein	0.112546	0.199035	0.0923251	0.0535638	-0.0654311	0.103622	0.0324104	0.17376	0.847041	0.742008	0.917555	0.935361	0.890923	0.80953	0.950534	0.712754
YP_001532868.1	NC_009952.1	RefSeq	CDS	1586124	1587143	-	gene1546	Dshi_1525	HTH-type transcriptional regulator	-0.0544797	0.00420028	0.0352874	0.145611	0.127226	0.261139	0.132899	0.0501862	0.694286	0.981703	0.883208	0.156583	0.14754	0.000416245	0.170972	0.695897
YP_001532869.1	NC_009952.1	RefSeq	CDS	1587318	1588694	+	gene1547	Dshi_1526	phospho-2-dehydro-3-deoxyheptonate aldolase	0.0123934	-0.0904168	-0.0175632	-0.0998291	-0.0759964	-0.016975	-0.239124	-0.0719065	0.938546	0.520553	0.94496	0.411894	0.454921	0.893508	0.00621978	0.542063
YP_001532870.1	NC_009952.1	RefSeq	CDS	1588773	1589510	-	gene1548	Dshi_1527	hypothetical protein	0.29582	-0.0192384	0.014994	0.135996	2.27042	3.23189	0.22971	0.235078	0.0128345	0.940861	0.966761	0.368644	5.72923e-157	1.8268e-305	0.0527585	0.0363488
YP_001532871.1	NC_009952.1	RefSeq	CDS	1589674	1590558	+	gene1549	Dshi_1528	hypothetical protein	0.0576219	-0.0050546	0.058181	-0.017845	-0.598017	-1.59691	0.223625	0.0028511	0.700753	0.978856	0.793772	0.931987	1.49015e-14	1.95752e-86	0.0187092	0.986204
YP_001532872.1	NC_009952.1	RefSeq	CDS	1590625	1591278	+	gene1550	Dshi_1529	guanylate kinase	-0.00324642	0.0365952	0.0338345	0.018063	-0.0266592	-0.105604	0.0575413	-0.0494332	0.985763	0.861673	0.907175	0.934485	0.851822	0.333464	0.681507	0.743647
YP_001532873.1	NC_009952.1	RefSeq	CDS	1591275	1591799	+	gene1551	Dshi_1530	gamma-class carbonic anhydrase family protein	-0.198544	0.0661713	-0.01045	0.0220149	0.0505856	-0.0718614	0.174035	-0.0163061	0.0978635	0.733329	0.975654	0.92519	0.70348	0.562973	0.125612	0.925322
YP_001532874.1	NC_009952.1	RefSeq	CDS	1591903	1592376	-	gene1552	Dshi_1531	hypothetical protein	0.260974	-0.0738594	0.0209192	0.0119398	-0.11235	-0.0701346	0.0583848	-0.0425223	0.0334317	0.728519	0.951983	0.961873	0.378499	0.613392	0.718836	0.818087
YP_001532875.1	NC_009952.1	RefSeq	CDS	1592488	1593549	+	gene1553	Dshi_1532	histidine kinase	0.157229	0.109244	-0.0138951	-0.0738523	0.0529136	0.0845551	0.158548	0.153813	0.373646	0.639752	0.97561	0.746498	0.760031	0.59374	0.31321	0.318162
YP_001532876.1	NC_009952.1	RefSeq	CDS	1593702	1594727	+	gene1554	Dshi_1533	periplasmic-binding protein	-0.0386283	-0.0447779	-0.0846218	-0.13535	-0.0415902	-0.315615	-0.288784	-0.135702	0.844308	0.851957	0.736452	0.375115	0.789985	0.00189757	0.0130761	0.312847
YP_001532877.1	NC_009952.1	RefSeq	CDS	1594799	1596268	+	gene1555	Dshi_1534	phosphate ABC transporter permease	-0.0964393	-0.158059	-0.183197	-0.32074	-0.388711	-0.591897	-0.279998	-0.234521	0.632151	0.415752	0.365175	0.0188461	0.000771092	6.65606e-08	0.0386875	0.0828389
YP_001532878.1	NC_009952.1	RefSeq	CDS	1596265	1597617	+	gene1556	Dshi_1535	phosphate ABC transporter permease	0.110182	0.0277842	-0.100046	-0.117789	-0.143952	-0.327746	-0.0377626	-0.176382	0.535568	0.912458	0.695338	0.495688	0.265632	0.00227854	0.841914	0.186019
YP_001532879.1	NC_009952.1	RefSeq	CDS	1597634	1598428	+	gene1557	Dshi_1536	phosphate transporter ATP-binding protein	0.0401442	0.0451416	-0.0227545	0.0385766	0.0740999	-0.16734	0.0910579	-0.000398948	0.830436	0.844235	0.943238	0.858668	0.583416	0.135571	0.537879	0.998407
YP_001532880.1	NC_009952.1	RefSeq	CDS	1598428	1599141	+	gene1558	Dshi_1537	phosphate transport system protein	0.0767536	0.00717103	-0.0732413	-0.108913	-0.0376242	-0.225646	-0.0684432	0.001548	0.624702	0.972318	0.758465	0.452705	0.789985	0.0170324	0.625008	0.991107
YP_001532881.1	NC_009952.1	RefSeq	CDS	1599146	1599832	+	gene1559	Dshi_1538	phosphate regulon transcriptional regulatory protein	0.00520997	-0.057798	-0.101875	-0.139728	-0.325808	-0.494045	-0.252395	-0.361161	0.98806	0.892511	0.841471	0.647542	0.0986618	0.00671081	0.279736	0.0838191
YP_001532882.1	NC_009952.1	RefSeq	CDS	1599990	1600946	+	gene1560	Dshi_1539	inner membrane protein	0.443857	0.435785	0.222995	0.293747	0.463492	0.585642	-0.0585587	-0.321969	0.691667	0.72556	0.907175	0.806388	0.553001	0.415274	0.960572	0.786029
YP_001532883.1	NC_009952.1	RefSeq	CDS	1601019	1602053	+	gene1561	Dshi_1540	protease	-0.0707998	0.43131	0.151912	0.113759	0.0741203	0.295432	-0.060326	0.0835884	0.953177	0.671664	0.927306	0.928632	0.935058	0.680335	0.950534	0.932499
YP_001532884.1	NC_009952.1	RefSeq	CDS	1602173	1604119	+	gene1562	Dshi_1541	putative amidohydrolase 3	-0.164666	-0.0428862	0.0821402	0.144622	-0.0316054	-0.00235541	0.0756277	0.0804642	0.209489	0.842279	0.710982	0.266564	0.831151	0.989957	0.591227	0.570714
YP_001532885.1	NC_009952.1	RefSeq	CDS	1604184	1604711	+	gene1563	Dshi_1542	hypothetical protein	-0.158148	-0.15701	-0.0525875	0.0868251	-0.136793	-0.0860166	0.0105178	-0.107897	0.488575	0.519463	0.900407	0.724456	0.419456	0.640042	0.968612	0.609104
YP_001532886.1	NC_009952.1	RefSeq	CDS	1604724	1605764	-	gene1564	Dshi_1543	hypothetical protein	0.101409	-0.0126219	0.0977212	0.114892	0.064863	0.0735066	0.0115624	-0.00653656	0.355795	0.946758	0.48497	0.254035	0.494533	0.416713	0.933901	0.95992
YP_001532887.1	NC_009952.1	RefSeq	CDS	1605788	1606561	-	gene1565	Dshi_1544	short-chain dehydrogenase%2Freductase family protein	0.119264	0.074662	0.0843574	0.126712	0.00156768	0.04347	-0.0739094	-0.00156753	0.297476	0.635063	0.639563	0.256632	0.991272	0.697983	0.532998	0.990395
YP_001532888.1	NC_009952.1	RefSeq	CDS	1606867	1608687	+	gene1566	Dshi_1545	putative extracellular solute-binding protein	0.0427047	0.0749689	0.127769	0.16859	0.17513	0.160162	0.104147	0.188969	0.82408	0.708877	0.507369	0.204464	0.107331	0.144774	0.459	0.0979926
YP_001532889.1	NC_009952.1	RefSeq	CDS	1608891	1609703	-	gene1567	Dshi_1546	hypothetical protein	0.0732688	-0.0854882	0.00295949	-0.112589	-0.256065	-0.185011	-0.219281	-0.270092	0.52424	0.489655	0.992836	0.254035	0.000211258	0.00956499	0.00507547	0.000135234
YP_001532890.1	NC_009952.1	RefSeq	CDS	1609759	1610724	-	gene1568	Dshi_1547	putative carbohydrate kinase	-0.0485284	0.278715	0.0775384	0.0175724	0.00706903	-0.0679876	0.139995	-0.0700263	0.826777	0.0626738	0.797453	0.948059	0.971285	0.671212	0.366942	0.714318
[truncated: 2,650 more rows]
