# Supplementary material for: Integrated Transcriptional Regulatory Network of Quorum Sensing, Replication Control, and SOS Response in Dinoroseobacter shibae
Source: Front Microbiol. 2019 Apr 12;10:803. doi: 10.3389/fmicb.2019.00803 (PMC6473078; doi:10.3389/fmicb.2019.00803)
Supplement: Supplementary file 2 [file Table_2.xlsx]

## Sheet: result_with_clusters
# Supplementary Table S2: Annotation, Clustering, Transcription Factor Binding Sites, log2 fold changes and adjusted p-values for QS regulated D. shibae genes
#											log2 Fold change compared to time point 0
#											Induction with 500 nM 3-oxo-C14 HSL
#			Annotation								10 min	20 min	40 min	60 min	120 min	180 min	Transcription factor binding site (TFBS): T = TRUE, F = FALSE
Locus Tag	Replicon	Start	End	Strand	ID	product	Symbol	Description	Group	Subgroup	DS_beforevs010	DS_beforevs020	DS_beforevs040	DS_beforevs060	DS_beforevs120	DS_beforevs180	LexA TFBS (min score 82.5%)	CtrA TFBS (min score 80%)	CtrA TFBS (min score 82.5%)
Dshi_0009	NC_009952.1	11747	11953	-	YP_001531359.1	cold-shock DNA-binding domain-containing protein	NA	cold-shock DNA-binding domain-containing protein	Others	Stress related	1.12255	0.388396	0.472167	0.378549	0.0250376	0.259023	F	F	F
Dshi_0022	NC_009952.1	26400	26954	+	YP_001531372.1	hypothetical protein	NA	hypothetical protein	Others	hypothetical protein	-0.353312	0.3861	0.433893	1.56831	1.68167	1.51332	F	F	F
Dshi_0037	NC_009952.1	39692	40216	+	YP_001531387.1	hypothetical protein	NA	VPLPA-CTERM sorting domain-containing protein	Gene expression	Transcription/translation/protein folding	0.381194	-0.313127	-0.0710353	-0.262464	-0.86622	-1.93012	F	T	F
Dshi_0068	NC_009952.1	69090	69674	-	YP_001531418.1	lipoprotein	NA	lipoprotein, lytic transglycosylase Rhodobacterales	Membrane located	Membrane associated	0.055669	0.0335626	0.0569562	0.181039	0.631315	1.40425	F	F	F
Dshi_0072	NC_009952.1	72738	73247	-	YP_001531422.1	serine-protein kinase	rsbW	sigma-factor- antagonist	Horizontal gene transfer	GTA associated	-0.320796	-0.17612	-0.0373872	-0.0891381	3.2564	6.13379	F	F	F
Dshi_0073	NC_009952.1	73262	73594	-	YP_001531423.1	anti-sigma-factor antagonist	rsbV	sigma-factor- antagonist repressor	Horizontal gene transfer	GTA associated	-0.232386	0.0648	0.0410885	0.03648	3.72264	6.45419	F	F	F
Dshi_0082	NC_009952.1	81262	82386	-	YP_001531432.1	hypothetical protein	NA	endonuclease/exonuclease/phosphatase family protein	Others	other	0.0713249	-0.203885	-0.0102182	0.220745	3.59858	4.90379	F	T	T
Dshi_0133	NC_009952.1	132102	133061	+	YP_001531483.1	putative type I secretion target repeat protein	NA	putative type I secretion target repeat protein	Membrane located	Secretion system/ Transporter/porine	0.248367	0.0315941	-0.0935408	0.0221058	0.285822	1.19833	T	T	T
Dshi_0211	NC_009952.1	207658	209376	-	YP_001531561.1	integral membrane sensor signal transduction histidine kinase	NA	integral membrane sensor signal transduction histidine kinase	Membrane located	Membrane associated	0.0407152	0.122701	0.106883	0.149795	0.472971	1.24323	F	F	F
Dshi_0212	NC_009952.1	209373	210074	-	YP_001531562.1	two component transcriptional regulator	NA	two component transcriptional regulator	Membrane located	Secretion system/ Transporter/porine	0.0956347	-0.0224635	0.0469524	0.15256	0.385393	1.65264	F	F	F
Dshi_0215	NC_009952.1	213167	214024	+	YP_001531565.1	hypothetical protein	NA	hypothetical protein	Others	hypothetical protein	-0.271078	0.112056	-0.371286	0.0941221	0.0978543	1.90253	F	F	F
Dshi_0234	NC_009952.1	231585	232649	+	YP_001531584.1	hypothetical protein	NA	type I secretion protein	Membrane located	Secretion system/ Transporter/porine	-0.00930803	0.119901	0.17386	-0.090306	-0.0279994	1.1133	T	F	F
Dshi_0241	NC_009952.1	239334	239729	+	YP_001531591.1	large conductance mechanosensitive channel protein	NA	large conductance mechanosensitive channel protein	Membrane located	Secretion system/ Transporter/porine	-0.161936	-0.411191	-0.165879	-0.358186	-0.9188	-1.87548	F	F	F
Dshi_0242	NC_009952.1	239815	240792	+	YP_001531592.1	hypothetical protein	NA	hypothetical protein	Others	hypothetical protein	0.122984	0.318297	-0.424097	-0.568782	0.147878	2.75439	F	F	F
Dshi_0243	NC_009952.1	240789	241940	+	YP_001531593.1	acyltransferase family protein	NA	acyltransferase family protein	Metabolism	Energy metabolism	-0.214077	0.342656	-0.988973	-0.769908	0.514855	2.87014	F	F	F
Dshi_0262	NC_009952.1	258788	259516	+	YP_001531612.1	hypothetical protein	NA	VPLPA-CTERM sorting domain-containing protein	Gene expression	Transcription/translation/protein folding	0.128253	-0.016595	0.0421028	-0.0531406	-0.477938	-1.60414	F	F	F
Dshi_0263	NC_009952.1	259644	260429	+	YP_001531613.1	FkbM family methyltransferase	NA	FkbM family methyltransferase	Others	other	0.276836	-0.00825453	-0.0108616	-0.286929	-0.745705	-1.44267	F	F	F
Dshi_0264	NC_009952.1	260484	261542	+	YP_001531614.1	hypothetical protein	NA	hypothetical protein	Others	hypothetical protein	-0.0837913	-0.148096	-0.0338835	0.311282	1.47951	4.11447	F	T	F
Dshi_0311	NC_009952.1	300364	300975	+	YP_001531661.1	transcriptional regulator	luxR1	transcriptional regulator	CtrA phosphorelay regulating	QS	0.935623	1.01378	0.97409	1.01339	1.37187	1.27746	F	F	F
Dshi_0329	NC_009952.1	317056	318645	-	YP_001531679.1	diguanylate cyclase%2Fphosphodiesterase	pde1	phosphodiesterase	Cyclic diGMP	Cyclic diGMP related	0.0822499	0.119302	0.0108143	-0.0973983	-0.102289	1.41685	F	F	F
Dshi_0343	NC_009952.1	330412	331401	+	YP_001531693.1	aminoglycoside phosphotransferase	NA	aminoglycoside phosphotransferase	Others	Resistance related	0.104892	0.0772538	-0.108189	-0.000491281	0.669005	2.31528	T	F	F
Dshi_0377	NC_009952.1	360124	360432	-	YP_001531727.1	hypothetical protein	NA	hypothetical protein	Others	hypothetical protein	0.310075	0.263997	0.104201	0.0770359	0.297439	1.3631	F	F	F
Dshi_0383	NC_009952.1	365857	366321	+	YP_001531733.1	hypothetical protein	NA	hypothetical protein	Others	hypothetical protein	0.346767	0.120458	-0.130641	-0.570057	0.263686	1.63584	F	F	F
Dshi_0399	NC_009952.1	390817	391029	-	YP_001531749.1	DNA-binding domain-containing protein	NA	DNA-binding domain-containing protein	Gene expression	Transcription/translation/protein folding	-0.45769	-0.967889	-0.571987	-0.0483611	-0.453038	-0.268733	F	F	F
Dshi_0429	NC_009952.1	421265	421552	-	YP_001531778.1	hypothetical protein	NA	uncharacterized conserved coiled coil protein	Gene expression	Transcription/translation/protein folding	0.113962	0.289747	0.121152	0.177504	-0.198698	-1.06145	F	F	F
Dshi_0430	NC_009952.1	421575	422009	-	YP_001531779.1	hypothetical protein	NA	hypothetical protein	Others	hypothetical protein	0.0236337	0.244731	0.189707	0.15838	-0.182132	-1.1542	F	T	T
Dshi_0510	NC_009952.1	495589	496662	-	YP_003422323.1	beta-lactamase	NA	beta-lactamase	Others	others	-0.357539	0.279241	-0.250517	-0.401028	-1.35978	-0.36673	T	F	F
Dshi_0585	NC_009952.1	576608	577267	-	YP_001531932.1	capsule polysaccharide export	NA	capsule polysaccharide export	Membrane located	Membrane associated	0.0309666	-0.0703039	0.043817	-0.0151784	0.270413	1.05952	F	T	T
Dshi_0597	NC_009952.1	588851	589648	-	YP_001531944.1	hypothetical protein	NA	hypothetical protein	Others	hypothetical protein	-0.0754503	0.0388102	-0.187705	0.135378	0.90588	1.90003	F	F	F
Dshi_0613	NC_009952.1	606284	607171	+	YP_001531960.1	hypothetical protein	NA	SPFH/Band 7/PHB domain protein	Membrane located	Membrane associated	0.109425	0.0797915	0.240539	0.208425	0.543291	1.83843	F	T	T
Dshi_0614	NC_009952.1	607171	607452	+	YP_001531961.1	hypothetical protein	NA	hypothetical protein	Others	hypothetical protein	-0.144196	-0.517885	-0.311304	-0.145227	-0.187347	1.26583	F	F	F
Dshi_0619	NC_009952.1	612549	612863	+	YP_001531966.1	hypothetical protein	NA	hypothetical protein	Others	hypothetical protein	0.491045	0.278896	0.527033	0.367894	0.608948	1.99659	F	F	F
Dshi_0673	NC_009952.1	678229	678606	-	YP_001532020.1	hypothetical protein	NA	hypothetical protein	Others	hypothetical protein	0.0708495	-0.213382	-0.808672	-0.0429902	3.30528	4.89343	F	F	F
Dshi_0725	NC_009952.1	732437	733432	+	YP_001532071.1	hypothetical protein	NA	hypothetical protein	Others	hypothetical protein	-0.156237	0.04476	0.192183	0.245762	0.439664	1.0999	F	F	F
Dshi_0750	NC_009952.1	760995	761789	+	YP_001532096.1	hypothetical protein	NA	hypothetical protein	Others	hypothetical protein	-0.0460917	0.148886	-0.0988798	-0.0359407	-0.617499	-2.17625	F	T	F
Dshi_0765	NC_009952.1	773281	773778	+	YP_001532111.1	transcriptional regulator	NA	transcriptional regulator/ MarR family transcriptional regulator	Others	Response regulator/ kinases	-0.0632696	-0.292655	-0.305949	-0.320961	2.36299	4.70318	F	F	F
Dshi_0766	NC_009952.1	773856	774593	-	YP_001532112.1	hypothetical protein	NA	protein of unknown function DUF1194	Others	Resistance related	0.983189	0.652062	0.304259	0.00191121	-0.2628	0.714724	F	F	F
Dshi_0814	NC_009952.1	822057	822242	+	YP_001532160.1	hypothetical protein	NA	hypothetical protein	Others	hypothetical protein	0.0668924	0.0115626	0.154984	0.464606	0.738948	1.00499	F	F	F
Dshi_0817	NC_009952.1	823262	823522	+	YP_001532163.1	hypothetical protein	NA	hypothetical protein	Metabolism	Metabolism	0.324369	-0.116676	-0.102912	0.0390078	1.41488	2.56871	F	F	F
Dshi_0818	NC_009952.1	823519	823725	+	YP_001532164.1	hypothetical protein	NA	hypothetical protein	Others	hypothetical protein	-0.28477	-0.53655	-0.0999934	-0.269219	0.918274	1.45242	F	F	F
Dshi_0819	NC_009952.1	823750	824046	+	YP_001532165.1	hypothetical protein	NA	hypothetical protein	Others	hypothetical protein	-0.0234249	-0.315012	-0.150056	0.505668	5.07008	6.62579	F	T	T
Dshi_0836	NC_009952.1	846270	847481	-	YP_001532182.1	acetyl-CoA acetyltransferase	NA	acetyl-CoA acetyltransferase	Metabolism	Energy metabolism	1.02284	0.511417	0.114854	0.112443	0.729133	0.175855	F	F	F
Dshi_0840	NC_009952.1	851439	851840	-	YP_001532186.1	transcriptional regulator	NA	transcriptional regulator	Others	Response regulator/ kinases	1.04496	0.783131	0.498543	0.660645	0.855411	1.08902	F	T	T
Dshi_0854	NC_009952.1	867049	867252	+	YP_001532200.1	hypothetical protein	NA	hypothetical protein	Others	hypothetical protein	-0.214054	0.147661	0.507357	0.968166	4.80703	5.49032	F	T	T
Dshi_0873	NC_009952.1	890141	890812	+	YP_001532219.1	hypothetical protein	NA	hypothetical protein	Others	hypothetical protein	0.280666	-0.00708115	-0.0604638	0.0134451	-1.00422	-1.59705	F	T	T
Dshi_0883	NC_009952.1	898620	898811	-	YP_001532229.1	hypothetical protein	NA	hypothetical protein	Others	hypothetical protein	-1.23494	-0.339243	-0.478327	-0.499684	-0.243446	0.803962	F	F	F
Dshi_0935	NC_009952.1	960258	960719	-	YP_001532281.1	hypothetical protein	NA	hypothetical protein	Others	hypothetical protein	-0.000224422	-0.0622556	0.128058	0.19347	-0.277486	-0.390781	F	F	F
Dshi_1030	NC_009952.1	1064067	1064297	+	YP_001532373.1	hypothetical protein	NA	hypothetical protein	Others	hypothetical protein	0.101477	0.0871164	-0.0208559	0.438282	3.71131	4.89396	F	T	T
Dshi_1086	NC_009952.1	1113620	1114048	+	YP_001532429.1	hypothetical protein	NA	hypothetical protein	Others	hypothetical protein	-0.554759	-0.73085	-0.699567	-0.673461	0.432034	2.79304	F	F	F
Dshi_1095	NC_009952.1	1122494	1124014	+	YP_001532438.1	aldehyde dehydrogenase	NA	aldehyde dehydrogenase	Metabolism	Energy metabolism	0.163539	-0.195613	0.210517	0.265707	0.731628	1.138	F	F	F
Dshi_1102	NC_009952.1	1129452	1129649	-	YP_001532445.1	hypothetical protein	NA	DUF1127 domain-containing protein	Others	Resistance related	-0.196419	-0.255219	-0.856443	-1.27924	-1.26417	-0.972008	T	F	F
Dshi_1120	NC_009952.1	1146135	1147442	-	YP_001532463.1	hypothetical protein	NA	Type II secretion locus	Horizontal gene transfer	Pilus	0.272815	-0.00827674	-0.0803466	-0.034037	1.24927	3.38323	F	F	F
Dshi_1124	NC_009952.1	1149478	1150473	-	YP_001532467.1	type II secretion system protein	tadC	type II secretion system protein	Horizontal gene transfer	Pilus	-0.0846212	0.0348247	0.20181	0.162832	0.649494	2.10024	F	F	F
Dshi_1125	NC_009952.1	1150478	1151446	-	YP_001532468.1	type II secretion system protein	tadB	type II secretion system protein	Horizontal gene transfer	Pilus	0.308386	0.0796254	0.0685051	0.0769642	1.18276	3.47596	F	F	F
Dshi_1126	NC_009952.1	1151449	1152903	-	YP_001532469.1	type II secretion system protein E	tadA	type II secretion system protein E	Horizontal gene transfer	Pilus	0.338007	0.183093	0.064657	0.148312	1.60851	3.98906	T	F	F
Dshi_1127	NC_009952.1	1152923	1154230	-	YP_001532470.1	response regulator receiver protein	tadZ	response regulator receiver protein	Horizontal gene transfer	Pilus	0.218725	-0.106505	-0.140851	-0.101394	0.932388	3.22036	T	T	T
Dshi_1130	NC_009952.1	1156688	1157530	-	YP_001532473.1	SAF domain-containing protein, pilus assembly protein	rcpC	SAF domain-containing protein, pilus assembly protein	Horizontal gene transfer	Pilus	0.0357339	-0.315115	-0.135281	-0.354394	-0.138898	1.09937	F	F	F
Dshi_1131	NC_009952.1	1157706	1157918	-	YP_001532474.1	pilus assembly protein	NA	pilus assembly protein	Horizontal gene transfer	Pilus	0.244542	0.248724	0.100722	-0.00525074	0.323106	1.85092	F	F	F
Dshi_1132	NC_009952.1	1158153	1158365	-	YP_001532475.1	pilus assembly protein	NA	pilus assembly protein	Horizontal gene transfer	Pilus	0.215148	0.173324	0.0390266	0.0643627	0.27199	1.97945	F	F	F
Dshi_1138	NC_009952.1	1165063	1166202	-	YP_001532481.1	DNA protecting protein	dprA	recombination	Horizontal gene transfer	Competence	-0.216647	-0.1139	-0.114362	0.0970463	3.19671	4.70857	T	F	F
Dshi_1178	NC_009952.1	1210336	1210797	-	YP_001532521.1	alkyl hydroperoxide reductase	NA	alkyl hydroperoxide reductase	Metabolism	Energy metabolism	0.307649	0.25517	0.0770898	-0.186501	-0.501615	-1.18031	F	F	F
Dshi_1198	NC_009952.1	1238964	1239965	-	YP_001532541.1	beta-lactamase	NA	beta-lactamase	Others	others	0.163612	0.188969	-0.308837	-0.198759	-0.965065	-1.35315	F	F	F
Dshi_1205	NC_009952.1	1244215	1244763	+	YP_001532548.1	hypothetical protein	NA	VPLPA-CTERM sorting domain-containing protein	Others	Stress related	0.237217	0.286396	0.117185	0.110269	-0.776918	-2.56866	F	T	T
Dshi_1215	NC_009952.1	1254912	1255724	+	YP_001532558.1	hypothetical protein	NA	hypothetical protein	Others	other	-0.338382	0.0122852	0.619613	0.220713	-1.30271	-0.104109	F	F	F
Dshi_1219	NC_009952.1	1260068	1260553	-	YP_001532562.1	hypothetical protein	NA	tripartite tricarboxylate transporter TctB family protein	Metabolism	Metabolism	0.00958744	-0.130357	-0.322703	-0.594017	-0.350876	-1.00476	F	F	F
Dshi_1226	NC_009952.1	1269139	1269306	+	YP_001532569.1	hypothetical protein	NA	DUF2256 domain-containing protein	Others	Resistance related	-0.974375	-0.337809	-0.653933	-0.361756	-0.366125	-1.42399	F	F	F
Dshi_1335	NC_009952.1	1388539	1389207	+	YP_001532678.2	hypothetical protein	NA	VPLPA-CTERM sorting domain-containing protein	Gene expression	Transcription/translation/protein folding	-0.113045	-0.295829	-0.243637	-0.347737	-0.961838	-2.23531	F	F	F
Dshi_1341	NC_009952.1	1394766	1395854	+	YP_001532684.1	ABC transporter-like protein	NA	ABC transporter-like protein	Membrane located	Secretion system/ Transporter/porine	-0.19158	0.0592267	-0.228629	-0.644504	-1.09468	-0.937308	F	F	F
Dshi_1352	NC_009952.1	1403674	1404003	-	YP_001532695.1	TfoX domain-containing protein	NA	TfoX domain-containing protein	Horizontal gene transfer	Competence	-0.700664	1.53972	1.60599	0.841293	0.891911	2.22412	F	F	F
Dshi_1364	NC_009952.1	1417662	1418054	-	YP_001532707.1	hypothetical protein	NA	hypothetical protein	Others	hypothetical protein	-0.0635911	-0.0287806	-0.188371	-0.115952	2.31737	3.86719	T	F	F
Dshi_1409	NC_009952.1	1463926	1464975	+	YP_001532752.1	hypothetical protein	fliM	flagellar motor switch protein	Flagella	Flagella single	0.0195088	0.00266997	-0.131412	-0.15431	0.558801	2.73364	F	F	F
Dshi_1420	NC_009952.1	1472033	1472908	-	YP_001532763.1	hypothetical protein	NA	hypothetical protein	Others	hypothetical protein	-0.019823	0.112823	-0.0655234	0.00995864	0.272145	1.37065	F	F	F
Dshi_1434	NC_009952.1	1490184	1490399	+	YP_001532777.1	Xaa-Pro dipeptidase	NA	Xaa-Pro dipeptidase	Metabolism	Metabolism	-0.561618	-0.305296	-0.418827	-1.05462	-0.798398	-0.408866	F	F	F
Dshi_1450	NC_009952.1	1509057	1510334	-	YP_001532793.1	NnrS family protein	NA	NnrS family protein	Membrane located	Membrane associated	-0.746456	-0.173871	-0.250302	-0.923945	-1.71272	-2.26847	F	F	F
Dshi_1451	NC_009952.1	1510331	1511080	-	YP_001532794.1	ABC transporter-like protein	NA	ABC transporter-like protein	Membrane located	Secretion system/ Transporter/porine	-1.05112	-0.457708	-0.423789	-0.917242	-3.37856	-1.46499	F	F	F
Dshi_1452	NC_009952.1	1511077	1511940	-	YP_001532795.1	binding-protein-dependent transport system inner membrane protein	NA	binding-protein-dependent transport system inner membrane protein	Membrane located	Secretion system/ Transporter/porine	0.0206486	-0.393099	-0.41138	-0.821806	-2.33144	-0.964633	F	F	F
Dshi_1470	NC_009952.1	1525195	1525809	-	YP_001532813.1	hypothetical protein	chpt	phosphotransferase	CtrA phosphorelay regulating	CtrA phosphorelay	0.327384	1.36226	3.12249	4.2008	4.69759	4.57643	F	F	F
Dshi_1471	NC_009952.1	1525839	1526024	+	YP_001532814.1	hypothetical protein	NA	DUF3553 domain-containing protein	Others	Resistance related	0.0638701	-0.0880548	-0.249281	-0.772577	-1.13217	-0.86076	F	F	F
Dshi_1473	NC_009952.1	1526918	1527763	+	YP_001532816.1	phospholipid%2Fglycerol acyltransferase	NA	phospholipid/glycerol acyltransferase	Membrane located	Membrane associated	-0.168303	-0.153502	-0.368368	-0.661452	-1.04969	-0.772344	F	F	F
Dshi_1483	NC_009952.1	1538375	1538743	-	YP_001532826.1	hypothetical protein	NA	hypothetical protein	Others	hypothetical protein	-0.133507	-0.130585	-0.402583	-0.617424	-0.683373	1.30222	F	F	F
Dshi_1505	NC_009952.1	1564953	1566149	-	YP_001532848.1	hypothetical protein	NA	hypothetical protein	Others	hypothetical protein	0.109418	0.180074	0.0809321	0.00606353	-0.874107	-1.81312	F	T	T
Dshi_1507	NC_009952.1	1567599	1567877	+	YP_001532850.1	hypothetical protein	NA	DUF1153 domain-containing protein	Others	Resistance related	0.5682	0.0482149	0.0892838	-0.0840319	1.97131	4.91963	F	T	F
Dshi_1508	NC_009952.1	1567977	1568690	+	YP_001532851.1	cell cycle transcriptional regulator	ctrA	transcriptional regulator	CtrA phosphorelay regulating	CtrA phosphorelay	0.991107	1.60226	3.01343	3.54694	5.02006	5.92012	F	T	T
Dshi_1527	NC_009952.1	1588773	1589510	-	YP_001532870.1	hypothetical protein	NA	PAS domain-containing protein	Photosynthetic gene cluster (PGC)	Photosynthetic gene cluster (PGC)	0.29582	-0.0192384	0.014994	0.135996	2.27042	3.23189	F	F	F
Dshi_1528	NC_009952.1	1589674	1590558	+	YP_001532871.1	hypothetical protein	NA	hypothetical protein	Others	hypothetical protein	0.0576219	-0.0050546	0.058181	-0.017845	-0.598017	-1.59691	F	T	T
Dshi_1582	NC_009952.1	1647958	1648476	-	YP_001532925.1	hypothetical protein	NA	hypothetical protein	Others	hypothetical protein	0.332302	-0.275947	-0.199929	-0.454543	-0.218221	0.954489	F	F	F
Dshi_1584	NC_009952.1	1649803	1650927	-	YP_001532927.1	hypothetical protein	dnaA-like	hypothetical protein	Horizontal gene transfer	GTA associated	0.145357	-0.152358	-0.0529997	-0.0683023	1.51268	2.92252	F	T	T
Dshi_1585	NC_009952.1	1651121	1651423	+	YP_001532928.1	hypothetical protein	NA	hypothetical protein	Horizontal gene transfer	GTA associated	-0.548675	0.874932	1.38687	2.03404	4.75305	6.94422	F	T	F
Dshi_1614	NC_009952.1	1678074	1679633	-	YP_001532957.1	hypothetical protein	NA	DUF853 domain-containing protein	Others	Resistance related	0.0833122	-0.0629744	-0.0322231	-0.0946386	-0.708536	-1.41706	F	T	T
Dshi_1622	NC_009952.1	1686892	1688406	-	YP_001532965.1	putative hemolysin	NA	putative hemolysin	Others	Hemin	0.0202959	0.0418017	-0.0228725	-0.138751	-0.127178	1.35894	F	F	F
Dshi_1643	NC_009952.1	1704693	1705760	-	YP_001532986.1	recombinase	recA	recombinase	Horizontal gene transfer	Competence	0.171821	-0.0113711	-0.0250594	0.0704404	0.715026	1.53159	T	F	F
Dshi_1644	NC_009952.1	1705935	1708274	-	YP_001532987.1	histidine kinase	cckA	histidin kinase	CtrA phosphorelay regulating	CtrA phosphorelay	0.389805	0.624944	1.52256	1.98388	2.38668	2.90414	F	T	F
Dshi_1666	NC_009952.1	1733027	1733473	+	YP_001533009.1	putative flavohemoglobin	NA	putative flavohemoglobin	Metabolism	Metabolism	-0.0402717	-0.0858747	0.0641839	0.274353	1.78948	4.86138	F	F	F
Dshi_1667	NC_009952.1	1733528	1735960	+	YP_001533010.1	nitrite reductase %5BNAD%28P%29H%5D large subunit	NA	nitrite reductase [NAD(P)H], large subunit	Metabolism	Metabolism	0.155166	0.271068	0.271501	0.0809216	0.0461126	1.1463	F	F	F
Dshi_1748	NC_009952.1	1813903	1814532	-	YP_001533091.1	hypothetical protein	NA	VPLPA-CTERM sorting domain-containing protein	Gene expression	Transcription/translation/protein folding	0.0596269	0.424575	0.16886	0.204435	-0.0832902	-1.0813	F	T	T
Dshi_1754	NC_009952.1	1820040	1820456	-	YP_001533097.1	hypothetical protein	NA	hypothetical protein	Others	hypothetical protein	-0.092268	-0.0324988	-0.0349346	-0.262976	-0.0341458	1.22944	F	F	F
Dshi_1755	NC_009952.1	1820449	1820655	-	YP_001533098.1	tRNA pseudouridine synthase B	NA	tRNA pseudouridine synthase B	Horizontal gene transfer	GTA associated	-0.463464	0.0745083	0.307653	-0.0947307	0.554588	3.82961	F	F	F
Dshi_1756	NC_009952.1	1820645	1821166	-	YP_001533099.1	Holin of 3TMs, for gene-transfer release	NA	Holin of 3TMs, for gene-transfer release	Horizontal gene transfer	GTA associated	-0.284959	-0.290076	0.0700169	-0.311171	0.727353	4.01289	F	F	F
Dshi_1757	NC_009952.1	1821157	1821768	-	YP_001533100.1	peptidoglycan-binding protein	NA	peptidoglycan-binding protein	Horizontal gene transfer	GTA associated	0.233574	-0.0611421	-0.00769945	-0.177207	0.347042	2.18666	F	F	F
Dshi_1778	NC_009952.1	1847401	1848006	+	YP_001533121.1	hypothetical protein	NA	hypothetical protein	Others	hypothetical protein	0.029509	0.273068	0.275184	0.29792	-0.213827	-2.02448	F	F	F
Dshi_1784	NC_009952.1	1853035	1853577	+	YP_001533127.1	putative RNA polymerase sigma factor	NA	putative RNA polymerase sigma factor	Gene expression	Transcription/translation/protein folding	0.716038	0.655314	-0.487266	0.790957	0.414125	1.08284	F	F	F
Dshi_1790	NC_009952.1	1861237	1862055	+	YP_001533133.1	NADH dependent enoyl-%5Bacyl-carrier-protein%5D reductase	NA	NADH dependent enoyl-[acyl-carrier-protein] reductase	Metabolism	Energy metabolism	0.174338	0.108061	0.00378377	-0.121106	-0.361892	-1.00604	F	F	F
Dshi_1791	NC_009952.1	1862057	1862668	+	YP_001533134.1	putative LysE type translocator	NA	putative LysE type translocator	Membrane located	Secretion system/ Transporter/porine	-0.0114912	0.00494527	0.00983125	-0.134733	-0.521082	-1.06631	F	F	F
Dshi_1792	NC_009952.1	1862665	1863276	+	YP_001533135.1	putative LysE type translocator	NA	putative LysE type translocator	Membrane located	Secretion system/ Transporter/porine	-0.0949347	-0.0151735	-0.103202	-0.208435	-0.698206	-1.20305	F	F	F
Dshi_1803	NC_009952.1	1875043	1875738	+	YP_001533146.1	master regulator stress response	lexA	master regulator	CtrA phosphorelay regulating	Stress related	0.180889	0.101088	0.171012	0.224477	0.764867	1.41615	T	T	T
Dshi_1804	NC_009952.1	1875927	1878011	-	YP_001533147.1	putative competence protein	comE	DNA binding protein	Horizontal gene transfer	Competence	0.936412	0.52539	0.559249	1.12933	5.47035	6.43561	F	T	F
Dshi_1814	NC_009952.1	1891703	1892863	+	YP_001533157.1	hypothetical protein	NA	hypothetical protein	Others	hypothetical protein	-0.346263	-0.164019	0.14572	-0.131628	-1.1891	-1.6299	F	F	F
Dshi_1845	NC_009952.1	1925869	1926918	+	YP_001533188.1	putative flagellar motor switch protein	fliG	putative flagellar motor switch protein	Flagella	Flagella single	0.129137	0.269385	-0.0702611	0.115119	3.02368	5.52069	F	F	F
Dshi_1846	NC_009952.1	1927300	1927743	+	YP_001533189.1	hypothetical protein	NA	hypothetical protein	Others	hypothetical protein	0.735005	0.257229	0.912096	-1.33523	0.962149	3.54384	F	F	F
Dshi_1890	NC_009952.1	1967456	1968577	-	YP_001533233.1	hypothetical protein	NA	hypothetical protein	Others	hypothetical protein	3.07313	2.58786	1.49351	0.916467	0.837047	-0.642934	F	F	F
Dshi_1895	NC_009952.1	1973861	1976413	-	YP_001533238.1	hypothetical protein	NA	hypothetical protein	Others	hypothetical protein	4.23457	3.01436	1.93069	1.24145	1.3991	-0.286143	F	F	F
Dshi_1896	NC_009952.1	1976442	1977851	-	YP_001533239.1	GDP-mannose 6-dehydrogenase	NA	GDP-mannose 6-dehydrogenase	Metabolism	Metabolism	4.14453	3.09765	2.06658	1.40428	1.5031	-0.393699	F	F	F
Dshi_1897	NC_009952.1	1978068	1979498	-	YP_001533240.1	alginate biosynthesis protein	NA	alginate biosynthesis protein	Metabolism	Metabolism	3.02891	2.22507	1.26702	0.749356	0.804828	-0.741313	F	F	F
Dshi_1898	NC_009952.1	1979617	1981209	-	YP_001533241.1	putative glycosyltransferase alg8	NA	putative glycosyltransferase alg8	Metabolism	Metabolism	2.65303	2.05702	1.22715	0.834406	0.831291	-0.28	F	F	F
Dshi_1899	NC_009952.1	1981196	1982602	-	YP_001533242.1	hypothetical protein	NA	hypothetical protein	Others	hypothetical protein	2.20044	1.76362	1.06739	0.575031	0.594891	-0.548949	F	F	F
Dshi_1900	NC_009952.1	1982818	1984188	+	YP_001533243.1	phosphomannomutase	NA	phosphomannomutase	Metabolism	Metabolism	1.41282	1.04352	0.45674	0.14696	0.0662403	-0.265638	F	F	F
Dshi_1901	NC_009952.1	1984363	1984953	+	YP_001533244.1	hypothetical protein	NA	hypothetical protein	Others	hypothetical protein	2.59853	2.01053	1.2591	0.77827	0.539442	-0.751849	F	F	F
Dshi_1902	NC_009952.1	1984955	1986331	+	YP_001533245.1	putative poly%28beta-D-mannuronate%29 O-acetylase	NA	putative poly(beta-D-mannuronate) O-acetylase	Metabolism	Metabolism	3.04599	2.31677	1.51638	0.864823	0.946075	-0.346502	F	F	F
Dshi_1903	NC_009952.1	1986343	1987356	+	YP_001533246.1	putative alginate biosynthesis protein	algJ	putative alginate biosynthesis protein	Metabolism	Metabolism	3.23327	2.58389	1.60552	1.13354	1.13074	-0.0799655	F	F	F
Dshi_1904	NC_009952.1	1987353	1988663	+	YP_001533247.1	hypothetical protein	NA	hypothetical protein	Others	hypothetical protein	3.20866	2.431	1.45287	0.806531	1.29675	-0.275905	F	F	F
Dshi_1923	NC_009952.1	2007881	2009116	+	YP_001533266.1	hypothetical protein	NA	hypothetical protein	Others	hypothetical protein	0.0452316	-0.0123367	0.0736215	0.173706	-0.759822	-2.14286	F	T	T
Dshi_1924	NC_009952.1	2009151	2010203	+	YP_001533267.1	putative TRAP transporter solute receptor	NA	putative TRAP transporter solute receptor	Membrane located	Secretion system/ Transporter/porine	-0.0878324	-0.0761065	-0.0236132	0.0321328	-0.750822	-2.08264	F	T	T
Dshi_1995	NC_009952.1	2113662	2114381	+	YP_001533335.1	hypothetical protein	NA	hypothetical protein	Others	hypothetical protein	-0.271631	-0.178032	-0.144908	-0.261597	-1.65216	-2.20198	F	T	T
Dshi_2003	NC_009952.1	2123844	2124359	+	YP_001533343.1	hypothetical protein	NA	hypothetical protein	Membrane located	Membrane associated	-0.325627	-0.202978	-0.00264167	-0.615129	-0.956891	-1.06293	F	F	F
Dshi_2018	NC_009952.1	2137369	2137632	+	YP_001533358.1	hypothetical protein	NA	conserved hypothetical protein	Horizontal gene transfer	GTA associated	0.0903523	0.117989	-0.166281	-0.328119	-0.0649499	1.80648	F	F	F
Dshi_2021	NC_009952.1	2141284	2142312	+	YP_001533361.1	putative-binding protein component of ABC iron transporter	NA	putative-binding protein component of ABC iron transporter	Membrane located	Secretion system/ Transporter/porine	-0.338613	0.0943774	0.0643591	-0.655403	-4.2882	-4.58354	F	F	F
Dshi_2084	NC_009952.1	2204080	2205153	-	YP_001533422.1	hypothetical protein	NA	hypothetical protein	Others	hypothetical protein	0.196209	0.122108	0.150864	0.0864098	0.197991	1.79398	F	F	F
Dshi_2100	NC_009952.1	2223872	2225461	+	YP_001533438.1	putative integrase	NA	putative integrase	Horizontal gene transfer	Competence	0.268489	-0.0981027	-0.146189	-0.174821	0.30448	0.983298	T	F	F
Dshi_2146	NC_009952.1	2276189	2276938	-	YP_001533483.1	hypothetical protein	NA	hypothetical protein	Others	hypothetical protein	-0.0266588	0.216516	-0.0287832	0.00338455	0.356404	1.25953	F	F	F
Dshi_2147	NC_009952.1	2277080	2277499	-	YP_001533484.1	hypothetical protein	NA	hypothetical protein	Others	hypothetical protein	0.0889239	-0.156678	-0.0598381	-0.391723	2.08752	4.68257	T	F	F
Dshi_2162	NC_009952.1	2291686	2292393	-	YP_001533499.1	attachment GTA, putative tailspike protein	NA	conserved hypothetical protein	Horizontal gene transfer	GTA associated	-0.020817	-0.0680715	0.115831	-0.116682	0.376118	2.3337	F	F	F
Dshi_2163	NC_009952.1	2292386	2296303	-	YP_001533500.1	hypothetical protein	NA	hypothetical protein	Horizontal gene transfer	GTA gene cluster	0.0415391	0.00972278	0.0966211	0.00478511	0.258948	2.49357	F	F	F
Dshi_2164	NC_009952.1	2296307	2296747	-	YP_001533501.1	peptidase	NA	peptidase	Horizontal gene transfer	GTA gene cluster	-0.556429	-0.107259	0.196665	0.480357	0.657077	3.49564	F	F	F
Dshi_2165	NC_009952.1	2296744	2297634	-	YP_001533502.1	hypothetical protein	NA	hypothetical protein	Horizontal gene transfer	GTA gene cluster	0.306676	0.0515477	0.194928	0.152555	0.296043	3.44097	F	F	F
Dshi_2166	NC_009952.1	2297631	2298263	-	YP_001533503.1	TIGR02217 family protein	NA	TIGR02217 family protein	Horizontal gene transfer	GTA gene cluster	0.111409	0.426243	0.258747	-0.101745	0.952098	4.14972	F	F	F
Dshi_2167	NC_009952.1	2298277	2298945	-	YP_001533504.1	tail protein	NA	tail protein	Horizontal gene transfer	GTA gene cluster	-0.472317	0.315212	-0.35511	-0.167623	0.885753	4.55118	T	F	F
Dshi_2168	NC_009952.1	2298929	2299144	-	YP_001533505.1	phage tail assembly protein	NA	phage tail assembly protein	Horizontal gene transfer	GTA gene cluster	-0.243227	-0.479049	-0.0520947	0.561445	2.28926	5.22613	T	F	F
Dshi_2169	NC_009952.1	2299141	2299470	-	YP_001533506.1	gene transfer agent family protein	NA	gene transfer agent family protein	Horizontal gene transfer	GTA gene cluster	-0.0323797	0.902482	0.405176	0.162974	0.768556	4.02208	T	F	F
Dshi_2170	NC_009952.1	2299476	2299889	-	YP_001533507.1	phage major tail protein, TP901-1 family	NA	phage major tail protein, TP901-1 family	Horizontal gene transfer	GTA gene cluster	-1.10854	0.792881	0.0411244	-0.911291	1.42533	4.64158	F	F	F
Dshi_2171	NC_009952.1	2299911	2300321	-	YP_001533508.1	DUF3168 domain-containing protein	NA	DUF3168 domain-containing protein	Horizontal gene transfer	GTA gene cluster	-0.282685	0.317897	0.231516	0.0147981	1.24466	4.55627	F	F	F
Dshi_2172	NC_009952.1	2300318	2300656	-	YP_001533509.1	head-tail adaptor protein	NA	head-tail adaptor protein	Horizontal gene transfer	GTA gene cluster	-0.179552	-0.426174	0.120739	0.0819775	0.528022	3.42487	F	F	F
Dshi_2173	NC_009952.1	2300653	2301243	-	YP_001533510.1	hypothetical protein	NA	hypothetical protein	Horizontal gene transfer	GTA gene cluster	-0.229098	-0.0118751	-0.0384037	-0.147205	0.320562	2.80085	F	F	F
Dshi_2174	NC_009952.1	2301398	2302615	-	YP_001533511.1	putative phage major capsid protein	g5	putative phage major capsid protein	Horizontal gene transfer	GTA gene cluster	0.433033	1.20536	1.45483	1.13392	3.69531	8.06792	F	F	F
Dshi_2175	NC_009952.1	2302612	2303229	-	YP_001533512.1	putative phage prohead protease	NA	putative phage prohead protease	Horizontal gene transfer	GTA gene cluster	-0.0496327	0.236549	0.350708	0.783768	3.62536	8.13515	F	F	F
Dshi_2176	NC_009952.1	2303242	2303508	-	YP_001533513.1	hypothetical protein	NA	hypothetical protein	Horizontal gene transfer	GTA gene cluster	1.03341	2.40236	1.49231	-2.14999	3.14477	6.78483	F	F	F
Dshi_2177	NC_009952.1	2303499	2304689	-	YP_001533514.1	putative phage portal protein	NA	putative phage portal protein, in R. lobularis GTA portal protein	Horizontal gene transfer	GTA gene cluster	0.237845	0.779371	0.201032	-0.0315869	1.2674	4.41686	F	F	F
Dshi_2178	NC_009952.1	2304797	2306155	-	YP_001533515.1	hypothetical protein	NA	Terminase large Subunit	Horizontal gene transfer	GTA gene cluster	0.0332407	0.534823	0.604356	0.545229	1.26154	2.90784	F	F	F
Dshi_2189	NC_009952.1	2314997	2316958	+	YP_001533526.1	bifunctional 2%27%2C3%27-cyclic nucleotide 2%27-phosphodiesterase%2F3%27-nucleotidase periplasmic protein	NA	2',3'-cyclic-nucleotide 2'-phosphodiesterase precursor		Stress related	0.495677	0.846057	1.48117	1.77054	1.64026	1.74164	F	F	F
Dshi_2194	NC_009952.1	2321854	2322237	+	YP_001533531.1	hypothetical protein	NA	hypothetical protein	Others	hypothetical protein	-0.4106	-0.142929	-0.417688	-0.324016	0.261836	2.70078	F	T	T
Dshi_2210	NC_009952.1	2336408	2338699	+	YP_001533547.1	hypothetical protein	NA	hypothetical protein	Horizontal gene transfer	GTA associated	0.294577	0.265432	-0.083405	-0.369768	0.238688	4.06507	F	T	T
Dshi_2267	NC_009952.1	2391484	2393145	+	YP_001533604.1	hypothetical protein	tadG	hypothetical protein	Horizontal gene transfer	Pilus	0.281924	0.0991642	-0.0106662	-0.103155	0.355225	1.74137	T	F	F
Dshi_2268	NC_009952.1	2393142	2393666	+	YP_001533605.1	pilus assembly protein	tadE	pilus assembly protein	Horizontal gene transfer	Pilus	-0.0633262	-0.139271	-0.135257	-0.117552	0.515105	2.21047	F	F	F
Dshi_2269	NC_009952.1	2393676	2394230	+	YP_001533606.1	pilus assembly protein	tadG	pilus assembly protein	Horizontal gene transfer	Pilus	0.323649	0.142165	-0.0490068	-0.0814433	-0.0270141	0.974948	F	F	F
Dshi_2336	NC_009952.1	2465612	2465803	+	YP_001533673.1	hypothetical protein	NA	hypothetical protein	Others	hypothetical protein	-0.140997	0.188119	-0.145291	-0.0564086	1.24985	3.03213	F	T	T
Dshi_2388	NC_009952.1	2522050	2523957	+	YP_001533725.1	glycosyl transferase family protein	NA	glycosyl transferase family protein	Others	Response regulator/ kinases	-0.277551	0.0264097	0.133902	0.294361	4.04006	5.13605	F	T	F
Dshi_2415	NC_009952.1	2553954	2554874	-	YP_001533750.1	UDP-3-O-%5B3-hydroxymyristoyl%5D N-acetylglucosamine deacetylase	NA	UDP-3-O-[3-hydroxymyristoyl] N-acetylglucosamine deacetylase	Metabolism	Metabolism	-0.136652	-0.611187	-1.0559	-0.898067	-0.698558	-0.340555	F	F	F
Dshi_2481	NC_009952.1	2633360	2633482	+	YP_001533816.1	hypothetical protein	NA	hypothetical protein	Others	hypothetical protein	-1.85155	0.526481	0.0943437	0.286307	-0.492279	-0.131853	F	F	F
Dshi_2527	NC_009952.1	2688731	2689123	-	YP_001533861.1	hypothetical protein	NA	hypothetical protein	Others	hypothetical protein	0.219085	0.366927	0.869032	0.648895	1.10721	1.22781	F	F	F
Dshi_2534	NC_009952.1	2693038	2693469	-	YP_001533868.1	hypothetical protein	NA	hypothetical protein	Others	hypothetical protein	-0.253104	-0.305612	-0.3819	-0.977393	-1.07981	-1.58334	F	F	F
Dshi_2631	NC_009952.1	2787540	2788244	+	YP_001533965.1	putative response regulator	NA	putative response regulator	Others	Response regulator/ kinases	-0.741779	-0.433603	-0.428336	0.550514	5.30117	7.30282	F	F	F
Dshi_2638	NC_009952.1	2794120	2794332	-	YP_001533972.1	pilus assembly protein	NA	pilus assembly protein	Horizontal gene transfer	Pilus	0.890313	0.956678	-0.566785	-0.400527	0.0113458	2.98984	F	F	F
Dshi_2694	NC_009952.1	2853623	2854024	+	YP_001534028.1	putative cytochrome c family protein	NA	putative cytochrome c family protein	Metabolism	Energy metabolism	0.178686	-0.311826	-0.0303055	-0.00781041	0.0909736	1.14419	F	F	F
Dshi_2740	NC_009952.1	2901566	2903512	+	YP_001534074.1	hypothetical protein	NA	hypothetical protein	Others	hypothetical protein	-0.0414572	-0.00435617	-0.0424263	0.00258629	0.867453	2.44071	F	T	T
Dshi_2775	NC_009952.1	2937384	2937755	-	YP_001534109.1	putative transcriptional regulator	NA	putative transcriptional regulator	Others	Response regulator/ kinases	-3.13098	-3.89987	-3.60344	-3.03376	-2.66832	-2.20861	F	F	F
Dshi_2814	NC_009952.1	2969763	2970803	-	YP_001534148.1	hypothetical protein	dgc1	Diguanylatecyclase	Cyclic diGMP	Cyclic diGMP related	0.313808	0.177423	-0.104146	-0.0648805	2.81486	5.00009	F	F	F
Dshi_2815	NC_009952.1	2970800	2971384	-	YP_001534149.1	hypothetical protein	hnox	heme NO-binding protein	Cyclic diGMP	Cyclic diGMP related	0.0033172	0.341036	0.0603683	0.21852	2.81099	4.87621	F	F	F
Dshi_2820	NC_009952.1	2976378	2977766	+	YP_001534154.1	response regulator	dgc2	Diguanylatecyclase	Cyclic diGMP	Cyclic diGMP related	-0.310696	0.124847	0.0664585	1.22037	5.94499	6.88534	F	T	T
Dshi_2828	NC_009952.1	2983768	2985282	+	YP_001534162.1	hypothetical protein	comM	competence	Horizontal gene transfer	Competence	0.356958	0.219528	0.272872	1.20076	6.07407	6.60558	F	T	F
Dshi_2830	NC_009952.1	2986303	2986707	-	YP_001534164.1	hypothetical protein	NA	hypothetical protein	Membrane located	Secretion system/ Transporter/porine	-0.266416	-0.0839833	0.0217456	0.0816025	2.10322	4.22823	F	F	F
Dshi_2851	NC_009952.1	3008719	3009339	-	YP_001534185.1	autoinducer synthetase	luxI2	autoinducer synthetase	CtrA phosphorelay regulating	QS	0.640341	0.296185	0.832679	1.77209	3.80245	5.71402	F	T	T
Dshi_2852	NC_009952.1	3009442	3010152	-	YP_001534186.1	transcriptional regulator	luxR2	transcriptional regulator	CtrA phosphorelay regulating	QS	0.571694	0.65732	1.52063	2.75915	4.74145	6.18375	T	T	T
Dshi_2919	NC_009952.1	3077174	3078817	-	YP_001534253.1	chaperonin	GroEL	chaperonin GroEL	Gene expression	Transcription/translation/protein folding	-1.20088	-0.567304	0.60687	0.560707	0.416302	0.359836	F	F	F
Dshi_2920	NC_009952.1	3078861	3079172	-	YP_001534254.1	chaperonin 10 Kd subunit	NA	chaperonin 10 Kd subunit	Gene expression	Transcription/translation/protein folding	-1.0276	-0.556465	0.632111	0.66238	0.59383	0.505273	F	F	F
Dshi_2923	NC_009952.1	3081428	3082663	+	YP_001534257.1	hypothetical protein	NA	hypothetical protein	Others	hypothetical protein	-0.0219012	-0.321211	-0.480752	-0.34885	-0.339368	1.02981	F	F	F
Dshi_2968	NC_009952.1	3135780	3136373	+	YP_001534302.1	hypothetical protein	NA	hypothetical protein	Others	hypothetical protein	-0.0398633	0.275699	0.58376	0.345354	0.691999	1.66996	F	F	F
Dshi_3065	NC_009952.1	3233338	3234183	+	YP_001534399.1	EAL domain-containing protein	pde2	Phosphodiesterase EAL	Cyclic diGMP	Cyclic diGMP related	-0.161624	0.0686751	0.0221412	-0.0436968	1.37334	3.85455	T	F	F
Dshi_3069	NC_009952.1	3237811	3237978	-	YP_001534403.1	hypothetical protein	NA	hypothetical protein	Others	hypothetical protein	0.39394	0.350828	0.834058	1.10261	1.22877	1.16028	F	F	F
Dshi_3120	NC_009952.1	3287089	3288279	-	YP_001534454.1	formyl-coenzyme A transferase	NA	formyl-coenzyme A transferase	Metabolism	Energy metabolism	0.446487	-0.0139916	-0.0582525	0.0792034	1.0079	-0.130698	F	F	F
Dshi_3121	NC_009952.1	3288269	3289786	-	YP_001534455.1	hypothetical protein	NA	protein of unknown function DUF465	Others	Resistance related	0.385295	-0.261493	-0.0894151	0.0132911	1.22575	-0.320792	F	F	F
Dshi_3122	NC_009952.1	3289790	3290278	-	YP_001534456.1	hypothetical protein	tctA	tripartite tricarboxylate transporter	Metabolism	Metabolism	0.290658	-0.415604	-0.0197374	-0.0531475	1.46632	-0.403524	F	F	F
Dshi_3123	NC_009952.1	3290359	3291339	-	YP_001534457.1	hypothetical protein	NA	tripartite tricarboxylate transporter substrate binding protein	Metabolism	Metabolism	0.558324	-0.0183614	-0.0623795	-0.00205571	1.48146	-0.219019	F	F	F
Dshi_3166	NC_009952.1	3331178	3331480	-	YP_001534500.1	periplasmic nitrate reductase	napD	periplasmic nitrate reductase	Metabolism	Metabolism	-0.147657	0.00255342	0.273403	0.533701	1.06468	1.02679	F	F	F
Dshi_3188	NC_009952.1	3352145	3352414	+	YP_001534522.1	hypothetical protein	NA	hypothetical protein	Others	hypothetical protein	-0.484007	-0.586128	-0.321823	-0.0908312	-0.0153527	0.128384	F	F	F
Dshi_3199	NC_009952.1	3363665	3364573	+	YP_001534533.1	putative nitrous-oxide reductase protein	nosX	putative nitrous-oxide reductase protein	Metabolism	Metabolism	-2.33663	-0.284118	-0.903045	-1.01421	-0.752522	-0.639893	F	F	F
Dshi_3235	NC_009952.1	3404838	3405260	-	YP_001534569.1	hypothetical protein	NA	hypothetical protein	Others	hypothetical protein	-0.0537155	0.178889	-0.0482175	0.0959757	0.271255	2.52935	F	F	F
Dshi_3239	NC_009952.1	3407481	3407954	+	YP_001534573.1	hypothetical protein	NA	hypothetical protein	Others	hypothetical protein	-0.0668801	0.360526	-0.0725351	-0.00507162	0.739395	2.11297	F	F	F
Dshi_3246	NC_009952.1	3414677	3416029	-	YP_001534580.1	flagellum-specific ATP synthase	flil	flagellum-specific ATP synthase	Flagella	Flagella operon I	-0.160969	-0.187291	-0.276717	-0.654707	1.61689	3.43666	T	F	F
Dshi_3247	NC_009952.1	3416124	3416504	+	YP_001534581.1	flagellar basal body rod protein	flgB	flagellar basal body rod protein	Flagella	Flagella operon I	-0.347207	0.0224807	0.525275	0.657324	5.256	7.3443	T	F	F
Dshi_3248	NC_009952.1	3416511	3416903	+	YP_001534582.1	flagellar basal body rod protein	flgC	flagellar basal body rod protein	Flagella	Flagella operon I	-0.0888578	0.428338	0.253704	0.414383	5.07924	7.34558	T	F	F
Dshi_3249	NC_009952.1	3416918	3417196	+	YP_001534583.1	flagellar hook-basal body protein	fliE	flagellar hook-basal body protein	Flagella	Flagella operon I	-0.618263	0.283353	0.054021	-0.113563	4.12219	6.34372	F	F	F
Dshi_3250	NC_009952.1	3417196	3417462	+	YP_001534584.1	flagellar biosynthetic protein	fliQ	flagellar biosynthetic protein	Flagella	Flagella operon I	-0.585827	0.130618	0.320414	-0.0561988	3.57969	5.82703	F	F	F
Dshi_3251	NC_009952.1	3417469	3418185	+	YP_001534585.1	flagellar basal body rod protein	flgF	flagellar basal body rod protein	Flagella	Flagella operon I	0.618195	0.727516	0.125727	0.468741	4.84992	7.04602	F	F	F
Dshi_3252	NC_009952.1	3418207	3418992	+	YP_001534586.1	flagellar basal body rod protein	flgG	flagellar basal body rod protein	Flagella	Flagella operon I	0.114296	-0.108384	-0.201974	-0.672508	2.52416	4.6535	F	F	F
Dshi_3253	NC_009952.1	3418989	3419414	+	YP_001534587.1	flagellar basal body P-ring biosynthesis protein	flgA	flagellar basal body P-ring biosynthesis protein	Flagella	Flagella operon I	-2.21937	0.568609	0.350244	-0.799775	4.02832	6.20021	F	F	F
Dshi_3254	NC_009952.1	3419427	3420155	+	YP_001534588.1	flagellar basal body L-ring protein	flgH	flagellar basal body L-ring protein	Flagella	Flagella operon I	-0.800537	0.0522786	0.165463	-0.224195	3.59092	5.88453	F	F	F
Dshi_3255	NC_009952.1	3420164	3420655	+	YP_001534589.1	flagellar basal body-associated protein	fliL	flagellar basal body-associated protein	Flagella	Flagella operon I	-0.321105	0.0248302	0.0674864	-0.272784	2.81009	5.09323	F	F	F
Dshi_3256	NC_009952.1	3421032	3422120	-	YP_001534590.1	flagellar biosynthesis protein	flhB	flagellar biosynthesis protein	Flagella	Flagella operon I	0.362101	0.13617	0.284942	0.281845	3.25832	5.26443	F	F	F
Dshi_3257	NC_009952.1	3422117	3422890	-	YP_001534591.1	flagellar biosynthesis protein	fliR	flagellar biosynthesis protein	Flagella	Flagella operon I	-0.161461	0.105723	0.269747	0.229304	3.2836	5.42587	F	T	T
Dshi_3258	NC_009952.1	3422887	3424983	-	YP_001534592.1	flagellar biosynthesis protein	flhA	flagellar biosynthesis protein	Flagella	Flagella operon I	0.165316	0.301367	0.345451	0.30745	3.44016	5.45685	F	F	F
Dshi_3259	NC_009952.1	3424994	3426859	-	YP_001534593.1	hypothetical protein	NA	hypothetical protein	Flagella	Flagella operon I	0.126758	-0.00025134	-0.135657	-0.239297	2.40524	4.32087	F	F	F
Dshi_3260	NC_009952.1	3426856	3427725	-	YP_001534594.1	flagellar motor protein	motA	flagellar motor protein	Flagella	Flagella operon I	-0.415214	-0.401841	-0.271092	-0.295892	3.90085	5.81309	F	F	F
Dshi_3261	NC_009952.1	3427775	3428380	-	YP_001534595.1	hypothetical protein	flbB	hypothetical protein	Flagella	Flagella operon I	0.0613547	0.561275	0.220881	0.415147	4.80872	6.79631	F	F	F
Dshi_3262	NC_009952.1	3428380	3428760	-	YP_001534596.1	hypothetical protein	NA	hypothetical protein	Flagella	Flagella operon I	-0.280539	0.583812	0.0971837	0.0638155	4.9418	6.94916	F	F	F
Dshi_3263	NC_009952.1	3428769	3429269	-	YP_001534597.1	flagellar basal body-associated protein	fliL	flagellar basal body-associated protein	Flagella	Flagella operon I	0.574806	0.534492	0.0128343	0.463473	4.85425	6.97469	T	F	F
Dshi_3264	NC_009952.1	3429384	3431060	+	YP_001534598.1	flagellar MS-ring protein	fliF	flagellar MS-ring protein	Flagella	Flagella operon I	0.0265925	0.228305	-0.0242331	0.254529	4.40277	6.31155	T	F	F
Dshi_3265	NC_009952.1	3431060	3431665	+	YP_001534599.1	flagellar biosynthesis protein	fliH	flagellar biosynthesis protein	Flagella	Flagella operon I	0.0643281	0.082898	0.17703	0.773309	5.97117	7.92054	F	F	F
Dshi_3266	NC_009952.1	3431658	3431927	+	YP_001534600.1	flagellar motor switch protein	fliN	flagellar motor switch protein	Flagella	Flagella operon I	-0.740604	-0.593107	0.00683806	0.428456	5.13364	7.17985	F	F	F
Dshi_3267	NC_009952.1	3431930	3432658	+	YP_001534601.1	flagellar biosynthesis protein	fliP	flagellar biosynthesis protein	Flagella	Flagella operon I	0.299786	0.434393	-0.319535	-0.382904	4.63924	6.61958	F	F	F
Dshi_3281	NC_009952.1	3445107	3448478	-	YP_001534615.1	putative endonuclease%2Fexonuclease%2Fphosphatase	NA	putative endonuclease/ exonuclease/phosphatase	Others	other	-0.0204307	-0.157062	-0.043865	-0.133998	-2.28197	-3.06033	F	T	T
Dshi_3312	NC_009952.1	3475522	3476199	+	YP_001534646.1	hypothetical protein	NA	hypothetical protein	Others	hypothetical protein	0.0216162	0.146208	0.220844	0.259938	1.78955	3.75331	F	F	F
Dshi_3315	NC_009952.1	3478272	3478583	+	YP_001534649.1	hypothetical protein	NA	hypothetical protein	Others	hypothetical protein	-0.48391	-0.804783	-0.838841	-1.85075	0.409037	3.31584	F	T	F
Dshi_3332	NC_009952.1	3497022	3499481	+	YP_001534666.1	sensor histidine kinase%2Fresponse regulator	NA	sensor histidine kinase/ response regulator	Others	Response regulator/ kinases	0.0676916	0.0983828	0.156878	0.192017	2.34845	4.47573	F	T	T
Dshi_3346	NC_009952.1	3513033	3515378	-	YP_001534680.1	multi-sensor hybrid histidine kinase	divL	multi-sensor hybrid histidine kinase	Horizontal gene transfer	GTA associated	0.12824	-0.0382335	-0.109524	-0.153903	2.22588	3.81033	T	F	F
Dshi_3358	NC_009952.1	3531547	3532338	-	YP_001534692.1	hypothetical protein	flgF	hypothetical protein	Flagella	Flagella operon II	0.180318	-0.128165	0.00921338	-0.0489248	0.839574	3.08722	F	F	F
Dshi_3359	NC_009952.1	3532338	3532739	-	YP_001534693.1	flagellar biosynthesis repressor	flbT	flagellar biosynthesis repressor	Flagella	Flagella operon II	0.440164	0.0616026	0.0908346	0.130137	1.074	3.5202	F	F	F
Dshi_3360	NC_009952.1	3532736	3533107	-	YP_001534694.1	flagellar biosynthesis regulatory protein	flaF	flagellar biosynthesis regulatory protein	Flagella	Flagella operon II	0.400266	0.0507951	-0.0108844	0.081998	0.999385	3.67568	F	F	F
Dshi_3361	NC_009952.1	3533170	3534720	-	YP_001534695.1	flagellin	fliC	flagellin	Flagella	Flagella operon II	0.344729	0.0203947	0.109224	0.209802	1.36568	4.40534	F	F	F
Dshi_3362	NC_009952.1	3534911	3535219	-	YP_001534696.1	hypothetical protein	NA	hypothetical protein	Flagella	Flagella operon II	0.302083	-0.00255146	0.0528639	-0.0477789	1.17601	3.28166	F	F	F
Dshi_3363	NC_009952.1	3535242	3535544	-	YP_001534697.1	putative flagellar protein	flgJ	putative flagellar protein	Flagella	Flagella operon II	0.523158	0.216385	0.133966	0.194557	1.93672	4.24659	F	F	F
Dshi_3364	NC_009952.1	3535667	3538003	+	YP_001534698.1	putative flagellar hook-length control protein	fliK	putative flagellar hook-length control protein	Flagella	Flagella operon II	0.123495	0.0971472	0.0692356	-0.074007	0.833764	2.61738	F	F	F
Dshi_3365	NC_009952.1	3538012	3538674	+	YP_001534699.1	flagellar basal body rod modification protein	flgD	flagellar basal body rod modification protein	Flagella	Flagella operon II	0.0350062	-0.0970357	0.0899192	0.0323759	0.614304	2.04207	F	F	F
Dshi_3372	NC_009952.1	3544233	3544682	+	YP_001534706.1	rhodanese-like sulfurtransferase	NA	rhodanese-like sulfurtransferase	Metabolism	Metabolism	0.148631	0.15939	0.485397	0.837329	0.889184	0.611865	F	F	F
Dshi_3376	NC_009952.1	3548430	3549533	-	YP_001534710.1	flagellar basal body P-ring protein	flgI	flagellar basal body P-ring protein	Flagella	Flagella operon III	-0.032203	-0.169431	-0.042561	-0.0293302	1.92922	4.02813	F	F	F
Dshi_3377	NC_009952.1	3549530	3550540	-	YP_001534711.1	flagellar hook-associated protein	flgL	flagellar hook-associated protein	Flagella	Flagella operon III	0.230164	-0.185391	-0.0312659	0.0219422	1.98894	4.19706	F	F	F
Dshi_3378	NC_009952.1	3550543	3552000	-	YP_001534712.1	flagellar hook-associated protein	flgK	flagellar hook-associated protein	Flagella	Flagella operon III	0.266387	-0.00383308	0.0973066	0.113485	2.86247	5.2164	F	F	F
Dshi_3379	NC_009952.1	3552016	3553320	-	YP_001534713.1	flagellar hook protein	flgE	flagellar hook protein	Flagella	Flagella operon III	0.00155005	-0.0700726	0.00693114	0.336176	4.55589	7.16196	F	T	T
Dshi_3380	NC_009952.1	3553404	3554222	-	YP_001534714.1	chemotaxis protein	motB	chemotaxis protein	Flagella	Flagella operon III	0.157935	0.181177	0.0951224	0.0196954	0.793007	2.44071	F	T	T
Dshi_3402	NC_009952.1	3579372	3580727	-	YP_001534736.1	neutral zinc metallopeptidase	NA	neutral zinc metallopeptidase	Metabolism	Metabolism	0.108242	-0.15908	-0.0691983	-0.0945276	2.31743	4.68916	F	T	T
Dshi_3433	NC_009952.1	3613670	3614974	+	YP_001534767.1	putative PAS%2FPAC sensor protein	NA	putative PAS/PAC-sensor protein	Others	Response regulator/ kinases	-0.162128	-0.114765	-0.023919	0.337296	4.27098	5.75601	F	T	T
Dshi_3484	NC_009952.1	3665477	3665809	-	YP_001534818.1	Hpt domain-containing protein	NA	Hpt domain-containing protein,	Others	Response regulator/ kinases	-0.059977	0.0319684	0.0177763	0.196914	2.15915	4.41584	F	T	T
Dshi_3485	NC_009952.1	3665965	3667233	+	YP_001534819.1	response regulator	NA	response regulator	Others	Response regulator/ kinases	0.0529525	0.162565	-0.197371	-0.380314	1.80127	4.5001	F	T	F
Dshi_3500	NC_009952.1	3680913	3681689	+	YP_001534834.1	competence protein	comF	competence	Horizontal gene transfer	Competence	0.139691	0.18942	0.0212128	0.393529	5.0296	6.85513	F	T	T
Dshi_3569	NC_009952.1	3758567	3759331	-	YP_001534903.1	DNA repair protein	radC	recombination	Horizontal gene transfer	Competence	-0.0719391	0.0485864	-0.226478	0.112332	3.31877	4.89025	F	F	F
Dshi_3591	NC_009952.1	3781025	3782716	-	YP_001534925.1	CAAX amino terminal protease family protein	NA	CAAX amino terminal protease family protein	Others	other	0.0587529	-0.23322	-0.364253	-0.428658	-1.73298	-2.06477	F	F	F
Dshi_3592	NC_009952.1	3783102	3788285	-	YP_001534926.1	hypothetical protein	NA	hypothetical protein	Others	hypothetical protein	0.114449	-0.268706	-0.223604	-0.318475	-1.90837	-2.99926	F	T	T
Dshi_3659	NC_009955.1	61245	61547	-	YP_001541873.1	hypothetical protein	NA	hypothetical protein	Others	hypothetical protein	-0.172832	0.666501	0.402057	0.303241	0.265627	1.23724	F	F	F
Dshi_3847	NC_009956.1	54662	55786	+	YP_001542056.1	nuclease	NA	nuclease	Gene expression	Transcription/translation/protein folding	-0.189928	0.352388	0.0794563	-0.203654	0.296746	2.83387	F	F	F
Dshi_3926	NC_009956.1	149344	150306	-	YP_001542135.1	hypothetical protein	NA	hypothetical protein	Others	hypothetical protein	0.0290034	0.108158	-0.401297	-0.846315	-0.92358	-1.04169	F	F	F
Dshi_4067	NC_009958.1	42	731	-	YP_001542275.1	hypothetical protein	luxB	transcriptional regulator	CtrA phosphorelay regulating	QS	0.360709	-0.0443029	0.0517816	0.12478	1.88498	3.90572	F	F	F
Dshi_4074	NC_009958.1	7492	7764	-	YP_001542277.1	transposase IS3%2FIS911 family protein	NA	transposase IS3/IS911 family protein (plasmid)	Others	other	0.285582	-0.0811967	-0.0467335	0.145169	2.53101	4.4052	F	F	F
Dshi_4152	NC_009958.1	84463	85098	-	YP_001542344.1	autoinducer synthesis protein	luxI3	autoinducer synthesis protein	CtrA phosphorelay regulating	QS	0.319093	0.13868	-0.0118978	0.132042	3.19992	5.54136	F	F	F
Dshi_4176	NC_009959.1	25262	25924	+	YP_001542367.1	oxidoreductase FAD%2FNAD%28P%29-binding subunit	NA	oxidoreductase FAD/NAD(P)-binding domain protein (plasmid)	Metabolism	Energy metabolism	-0.963214	-0.441235	-0.831031	-0.560595	-1.09926	-0.0996771	F	F	F
Dshi_4180	NC_009959.1	28620	29135	-	YP_001542371.1	hypothetical protein	NA	hypothetical protein	Others	hypothetical protein	-2.14851	2.39134	-0.424371	1.62319	-2.14851	-0.299207	F	F	F
