# Supplementary material for: Integrated Transcriptional Regulatory Network of Quorum Sensing, Replication Control, and SOS Response in Dinoroseobacter shibae
Source: Front Microbiol. 2019 Apr 12;10:803. doi: 10.3389/fmicb.2019.00803 (PMC6473078; doi:10.3389/fmicb.2019.00803)
Supplement: Supplementary file 4 [file Table_4.xlsx]

## Sheet: Tabelle1
# Supplementary Table S4: Blast Hits for D. shibae genes in reference organisms
D. shibae				Blast search results
Group	Locus Tag	Gene Symbol	Description	Accession number	Query coverage	E value	Identity	Organism
Competence/ recombination	Dshi_1138	dprA	DNA-protecting protein DprA	WP_023913529.1	0.94	2e-116	0.54	Rhodobacter capsulatus
Competence/ recombination	Dshi_1352		competence protein TfoX	WP_013067445	0.96	4e-34	0.56	Rhodobacter capsulatus
Competence/ recombination	Dshi_1643	recA	recombinase RecA	WP_023915927.1	0.99	0	0.82	Rhodobacter capsulatus
Competence/ recombination	Dshi_1804	comEC	rcc02362, competence protein , comEC-rec2, Integral membrane protein; transports, DNA from periplasm to cytoplasm	ABV93546.1	0.93	8e-150	0.46	Rhodobacter capsulatus SB 1003
Competence/ recombination	Dshi_2100		hypothetical protein AUJ12_02295	OIN87573.1	0.52	2e-46	0.36	Alphaproteobacteria bacterium CG1_02_46_17
Competence/ recombination	Dshi_2828	comM	competence protein ComM Unknown; putative ATPase and helicase-like domains	ADE84225	0.98	0	0.71	Rhodobacter capsulatus
Competence/ recombination	Dshi_3500	comF	ComF family protein	WP_055211156.1	0.92	7e-61	0.52	Rhodobacter capsulatus
GTA associated	Dshi_3569	radC	DNA repair protein RadC	WP_023912356.1	0.99	3e-132	0.75	Rhodobacter capsulatus
GTA associated	Dshi_0072	rsbW	ATP-binding protein	WP_081035845.1	0.98	1e-20	0.35	Rhodobacter capsulatus
GTA associated	Dshi_0073	rsbV	anti-sigma factor antagonist	WP_013069019.1	1	3e-36	0.52	Rhodobacter capsulatus
GTA associated	Dshi_1584		hypothetical protein	ABV93326	0.97	2e-126	0.54	Rhodobacter capsulatus
GTA associated	Dshi_1585		conserved hypothetical protein	ABV93326.1	0.93	4e-30	0.56	Rhodobacter capsulatus
GTA associated	Dshi_1755		putative tRNA pseudouridine synthase B	no hit				Rhodobacter capsulatus
GTA associated	Dshi_1756		putative carboxylesterase	ABV93498.1	0.84	5e-35	0.47	Rhodobacter capsulatus
GTA associated	Dshi_1757		hypothetical protein	ABV93499.1	1	6e-92	0.65	Rhodobacter capsulatus
GTA associated	Dshi_2018		conserved hypothetical protein	ABV93757.1	0.94	4e-08	0.36	Rhodobacter capsulatus
GTA associated	Dshi_2162		hypothetical protein	ABV93898.1	0.29	7e-19	0.41	Rhodobacter capsulatus
GTA associated	Dshi_2210		hypothetical protein	WP_013068332	0.99	0	0.52	Rhodobacter capsulatus
GTA associated	Dshi_3346		hybrid sensor histidine kinase/response regulator	WP_013069148.1	0.57	2e-81	0.4	Rhodobacter capsulatus
Tad pilus	Dshi_1120		ATPase	WP_109463797.1	0.99	0	0.66	Ruegeria sp. J95
Tad pilus	Dshi_1124	tadC	TadC-related pilus assembly protein	YP_002518408.1	0.5	3e-33	0.35	Caulobacter vibrioides NA1000
Tad pilus	Dshi_1125	tadB	TadB-related pilus assembly protein	YP_002518409.1	0.56	1e-29	0.34	Caulobacter vibrioides NA1000
Tad pilus	Dshi_1126	tadA	pilus assembly ATPase CpaF	YP_002518410.1	0.89	3e-147	0.49	Caulobacter vibrioides NA1001
Tad pilus	Dshi_1127	tadZ	pilus assembly ATPase CpaE	YP_002518411.1	0.54	2e-10	0.27	Caulobacter vibrioides NA1000
Tad pilus	Dshi_1130	rcpC	pilus assembly protein CpaB	YP_002518414.1	0.41	2e-09	0.3	Caulobacter vibrioides NA1001
Tad pilus	Dshi_1131		pilus assembly protein	WP_093157737.1	0.91	9e-24	0.72	Pseudoruegeria lutimaris
Tad pilus	Dshi_1132		pilus assembly protein	WP_093157740.1	0.91	4e-24	0.72	Pseudoruegeria lutimaris
Tad pilus	Dshi_2267		TadE-like protein	KPP85776.1	0.94	1e-39	0.38	Rhodobacteraceae bacterium HLUCCO07
Tad pilus	Dshi_2268		Flp pilus assembly protein, pilin Flp	KPQ15040.1	0.87	2e-14	0.65	Rhodobacteraceae bacterium HLUCCO18
Tad pilus	Dshi_2269		COG: Flp pilus assembly protein TadG	WP_058319814.1	0.91	3e-46	0.39	Thalassobius mediterraneus 5120
Tad pilus	Dshi_2638		Flp pilus assembly protein, pilin Flp	KPQ15040.1	0.9	1e-09	0.44	Rhodobacteraceae bacterium HLUCCO18
Response regulators/ Kinases	Dshi_0765		MarR family transcriptional regulator	PIE15144.1	1	9e-93	0.8	Rhodobacterales bacterium
Response regulators/ Kinases	Dshi_2631		response regulator	WP_031321840.1	1	2e-76	0.54	Rhodobacteraceae bacterium PD-2
Response regulators/ Kinases	Dshi_3484		Hpt domain-containing protein	WP_058312520.1	0.94	8e-29	0.51	Phaeobacter sp. CECT 7735
Response regulators/ Kinases	Dshi_2388		glycosyl transferase	WP_103172955.1	0.95	9e-176	0.48	Paracoccus sp. SY
Response regulators/ Kinases	Dshi_2775		putative transcriptional regulator	KPP93674.1	1	5e-67	0.82	Rhodobacteraceae bacterium HLUCCA08
Response regulators/ Kinases	Dshi_3332		hybrid sensor histidine kinase/response regulator	WP_027263153.1	0.99	0	0.51	Rhodobacterales bacterium 56_14_T64
Response regulators/ Kinases	Dshi_0840		MerR family DNA-binding transcriptional regulator	WP_008757312.1	0.94	2e-64	0.79	Rhodobacteraceae bacterium KLH11
Response regulators/ Kinases	Dshi_3485		Serine phosphatase RsbU, regulator of sigma subunit	KPP86447.1	0.95	1e-149	0.54	Rhodobacteraceae bacterium HLUCCO07
CtrA phosphorelay	Dshi_3433	divL	PAS/PAC sensor domain protein	ABV95166	0.68	2e-110	0.47	Rhodobacter capsulatus SB 1003
Stress related	Dshi_1803	lexA	transcriptional repressor LexA	ABV93545	1	5e-109	0.67	Rhodobacter capsulatus SB 1003
