# Supplementary material for: Integrated Transcriptional Regulatory Network of Quorum Sensing, Replication Control, and SOS Response in Dinoroseobacter shibae
Source: Front Microbiol. 2019 Apr 12;10:803. doi: 10.3389/fmicb.2019.00803 (PMC6473078; doi:10.3389/fmicb.2019.00803)
Supplement: Supplementary file 5 [file Table_5.xlsx]

## Sheet: Tabelle1
# Supplementary Table S5: Annotation and differential expression of three flagella gene clusters of D. shibae
Locus_Tag	Function	10	20	40	60	120	180
Dshi_3246	flagellum-specific ATP synthase	-0.16	-0.19	-0.28	-0.65	1.62	3.44
Dshi_3247	flagellar basal body rod protein FlgB	-0.35	0.02	0.53	0.66	5.26	7.34
Dshi_3248	flagellar basal body rod protein FlgC	-0.09	0.43	0.25	0.41	5.08	7.35
Dshi_3249	flagellar hook-basal body protein FliE	-0.62	0.28	0.05	-0.11	4.12	6.34
Dshi_3250	flagellar biosynthetic protein FliQ	-0.59	0.13	0.32	-0.06	3.58	5.83
Dshi_3251	flagellar basal body rod protein FlgF	0.62	0.73	0.13	0.47	4.85	7.05
Dshi_3252	flagellar basal body rod protein FlgG	0.11	-0.11	-0.2	-0.67	2.52	4.65
Dshi_3253	flagellar basal body P-ring biosynthesis protein FlgA	-2.22	0.57	0.35	-0.8	4.03	6.2
Dshi_3254	flagellar basal body L-ring protein	-0.8	0.05	0.17	-0.22	3.59	5.88
Dshi_3255	flagellar basal body-associated protein FliL	-0.32	0.02	0.07	-0.27	2.81	5.09
Dshi_3256	flagellar biosynthesis protein FlhB	0.36	0.14	0.28	0.28	3.26	5.26
Dshi_3257	flagellar biosynthesis protein FliR	-0.16	0.11	0.27	0.23	3.28	5.43
Dshi_3258	flagellar biosynthesis protein FlhA	0.17	0.3	0.35	0.31	3.44	5.46
Dshi_3259	hypothetical protein	0.13	0	-0.14	-0.24	2.41	4.32
Dshi_3260	flagellar motor protein MotA	-0.42	-0.4	-0.27	-0.3	3.9	5.81
Dshi_3261	hypothetical protein	0.06	0.56	0.22	0.42	4.81	6.8
Dshi_3262	hypothetical protein	-0.28	0.58	0.1	0.06	4.94	6.95
Dshi_3263	flagellar basal body-associated protein FliL	0.57	0.53	0.01	0.46	4.85	6.97
Dshi_3264	flagellar MS-ring protein	0.03	0.23	-0.02	0.25	4.4	6.31
Dshi_3265	flagellar biosynthesis protein FliH	0.06	0.08	0.18	0.77	5.97	7.92
Dshi_3266	flagellar motor switch protein FliN	-0.74	-0.59	0.01	0.43	5.13	7.18
Dshi_3267	flagellar biosynthesis protein FliP	0.3	0.43	-0.32	-0.38	4.64	6.62
Dshi_3358	hypothetical protein	0.18	-0.13	0.01	-0.05	0.84	3.09
Dshi_3359	flagellar biosynthesis repressor FlbT	0.44	0.06	0.09	0.13	1.07	3.52
Dshi_3360	flagellar biosynthesis regulatory protein FlaF	0.4	0.05	-0.01	0.08	1	3.68
Dshi_3361	flagellin	0.34	0.02	0.11	0.21	1.37	4.41
Dshi_3362	hypothetical protein	0.3	0	0.05	-0.05	1.18	3.28
Dshi_3363	putative flagellar protein FlgJ	0.52	0.22	0.13	0.19	1.94	4.25
Dshi_3364	putative flagellar hook-length control protein	0.12	0.1	0.07	-0.07	0.83	2.62
Dshi_3365	flagellar basal body rod modification protein	0.04	-0.1	0.09	0.03	0.61	2.04
Dshi_3376	flagellar basal body P-ring protein	-0.03	-0.17	-0.04	-0.03	1.93	4.03
Dshi_3377	flagellar hook-associated protein FlgL	0.23	-0.19	-0.03	0.02	1.99	4.2
Dshi_3378	flagellar hook-associated protein FlgK	0.27	0	0.1	0.11	2.86	5.22
Dshi_3379	flagellar hook protein FlgE	0	-0.07	0.01	0.34	4.56	7.16
Dshi_3380	chemotaxis protein MotB	0.16	0.18	0.1	0.02	0.79	2.44
